# Supplementary material for: The Genome of the Lima Bean Variety Baiyu Bean Highlights Its Evolutionary Characteristics
Source: Ecol Evol. 2025 Feb 28;15(3):e71027. doi: 10.1002/ece3.71027 (PMC11868737; doi:10.1002/ece3.71027)
Supplement: Supplementary file 2 — Tables S1–S15 [file ECE3-15-e71027-s002.xlsx]

## Sheet: Table S1-3
Table S1. The lengths of pseudochromosomes generated in baiyu bean genome assembly
Psudochromosome	Length (bp)
Pl01	47545211
Pl02	49087530
Pl03	45680058
Pl04	48860350
Pl05	38078353
Pl06	36371763
Pl07	47678823
Pl08	59330081
Pl09	41043569
Pl10	55781338
Pl11	47267146
Table S2. Assessment of the genome assembly and annotation of baiyu bean using BUSCO analysis
	Genome
	Orthologous gene groups
	(No.)
Complete BUSCOs	421
Complete and single-copy BUSCOs	408
Complete and duplicated BUSCOs	13
Fragmented BUSCOs	3
Missing BUSCOs	1
Table S3. Statistics of repeated elements in the baiyu bean genome
==================================================
number of length percentage
elements* occupied of sequence				Gene set
--------------------------------------------------			Orthologous gene groups (Protein sequence)
SINEs: 737 103220 bp 0.02 %		(%)	(No.)	(%)
ALUs 0 0 bp 0.00 %		96.4	402	94.6
MIRs 0 0 bp 0.00 %		91.5	386	90.8
		4.9	16	3.8
LINEs: 25624 8229939 bp 1.50 %		2.1	21	4.9
LINE1 0 0 bp 0.00 %		1.5	2	0.5
LINE2 0 0 bp 0.00 %
L3/CR1 0 0 bp 0.00 %
LTR elements: 323735 177312200 bp 32.36 %
ERVL 0 0 bp 0.00 %
ERVL-MaLRs 0 0 bp 0.00 %
ERV_classI 0 0 bp 0.00 %
ERV_classII 0 0 bp 0.00 %
DNA elements: 74712 25776006 bp 4.70 %
hAT-Charlie 0 0 bp 0.00 %
TcMar-Tigger 0 0 bp 0.00 %
Unclassified: 20286 3024930 bp 0.55 %
Total interspersed repeats:214446295 bp 39.14 %
Small RNA: 0 0 bp 0.00 %
Satellites: 0 0 bp 0.00 %
Simple repeats: 164293 9732648 bp 1.78 %
Low complexity: 41166 2416602 bp 0.44 %
==================================================
* most repeats fragmented by insertions or deletions
have been counted as one element

## Sheet: Table S4
Table S4.Eggnog annotation results of baiyu bean genes
query	seed_ortholog	evalue	score	eggNOG_OGs	max_annot_lvl	COG_category	Description	Preferred_name	GOs	EC	KEGG_ko	KEGG_Pathway	KEGG_Module	KEGG_Reaction	KEGG_rclass	BRITE	KEGG_TC	CAZy	BiGG_Reaction	PFAMs
PHALU_000001-RA	3885.XP_007131287.1	3.5e-99	368.6	COG5329@1|root,KOG1888@2759|Eukaryota,37MZS@33090|Viridiplantae,3GFWC@35493|Streptophyta,4JIZF@91835|fabids	35493|Streptophyta	I	phosphoinositide phosphatase	-	GO:0000139,GO:0000902,GO:0003674,GO:0003824,GO:0004438,GO:0005575,GO:0005622,GO:0005623,GO:0005737,GO:0005768,GO:0005769,GO:0005770,GO:0005794,GO:0005811,GO:0006629,GO:0006644,GO:0006650,GO:0006661,GO:0006793,GO:0006796,GO:0006996,GO:0007010,GO:0007033,GO:0007272,GO:0007275,GO:0007399,GO:0007610,GO:0007626,GO:0008150,GO:0008152,GO:0008366,GO:0008610,GO:0008654,GO:0009058,GO:0009653,GO:0009826,GO:…	-	-	-	-	-	-	-	-	-	-	Syja_N
PHALU_000003-RA	3885.XP_007160587.1	8.9e-262	909.4	28HJ6@1|root,2QWA4@2759|Eukaryota,37NS1@33090|Viridiplantae,3GCZ4@35493|Streptophyta,4JFVV@91835|fabids	35493|Streptophyta	S	BEST Arabidopsis thaliana protein match is hydroxyproline-rich glycoprotein family protein (TAIR AT5G52430.1)	-	GO:0005575,GO:0005623,GO:0005886,GO:0016020,GO:0044464,GO:0071944	-	-	-	-	-	-	-	-	-	-	-
PHALU_000004-RA	3885.XP_007160589.1	4.2e-167	594.3	2CMFR@1|root,2QQ8A@2759|Eukaryota,37Q7H@33090|Viridiplantae,3GDHF@35493|Streptophyta,4JNFH@91835|fabids	35493|Streptophyta	C	The light-harvesting complex (LHC) functions as a light receptor, it captures and delivers excitation energy to photosystems with which it is closely associated	-	GO:0003674,GO:0005488,GO:0005575,GO:0005622,GO:0005623,GO:0005737,GO:0006091,GO:0008150,GO:0008152,GO:0009314,GO:0009416,GO:0009507,GO:0009526,GO:0009532,GO:0009534,GO:0009535,GO:0009536,GO:0009570,GO:0009579,GO:0009628,GO:0009637,GO:0009639,GO:0009765,GO:0009768,GO:0009941,GO:0009987,GO:0010218,GO:0010287,GO:0015979,GO:0016020,GO:0016168,GO:0019684,GO:0031409,GO:0031967,GO:0031975,GO:0031976,GO:…	-	ko:K14172	ko00196,map00196	-	-	-	ko00000,ko00001,ko00194	-	-	-	Chloroa_b-bind
PHALU_000006-RA	3885.XP_007144107.1	1.1e-64	253.1	COG1599@1|root,KOG0851@2759|Eukaryota	2759|Eukaryota	L	DNA recombination	-	-	3.6.4.12	ko:K07466,ko:K15255	ko03030,ko03420,ko03430,ko03440,ko03460,map03030,map03420,map03430,map03440,map03460	M00288	-	-	ko00000,ko00001,ko00002,ko01000,ko03000,ko03029,ko03032,ko03400	-	-	-	DUF223,Herpes_Helicase,Rep_fac-A_C
PHALU_000007-RA	3885.XP_007160590.1	4.6e-174	617.1	KOG0594@1|root,KOG0594@2759|Eukaryota,37JG5@33090|Viridiplantae,3GB9Q@35493|Streptophyta,4JFB1@91835|fabids	35493|Streptophyta	T	Belongs to the protein kinase superfamily	-	GO:0000082,GO:0000086,GO:0000278,GO:0000307,GO:0003674,GO:0003824,GO:0004672,GO:0004674,GO:0004693,GO:0005488,GO:0005515,GO:0005575,GO:0005622,GO:0005623,GO:0005634,GO:0005737,GO:0006325,GO:0006464,GO:0006468,GO:0006793,GO:0006796,GO:0006807,GO:0006996,GO:0007049,GO:0007154,GO:0007165,GO:0007275,GO:0007346,GO:0008150,GO:0008152,GO:0008284,GO:0009719,GO:0009725,GO:0009755,GO:0009934,GO:0009987,GO:…	2.7.11.22	ko:K07760	-	M00693	-	-	ko00000,ko00002,ko01000,ko01001	-	-	-	Pkinase
PHALU_000008-RA	3885.XP_007160592.1	0.0	2364.0	COG1199@1|root,KOG1132@2759|Eukaryota,37JR1@33090|Viridiplantae,3G8F1@35493|Streptophyta,4JEUE@91835|fabids	35493|Streptophyta	L	Fanconi anemia group J protein homolog	-	GO:0000018,GO:0000166,GO:0003674,GO:0003678,GO:0003824,GO:0004003,GO:0004386,GO:0005488,GO:0005524,GO:0005575,GO:0005622,GO:0005623,GO:0005634,GO:0005654,GO:0006139,GO:0006259,GO:0006281,GO:0006282,GO:0006725,GO:0006807,GO:0006950,GO:0006974,GO:0006996,GO:0008026,GO:0008094,GO:0008144,GO:0008150,GO:0008152,GO:0009987,GO:0010569,GO:0016043,GO:0016462,GO:0016787,GO:0016817,GO:0016818,GO:0016887,GO:…	3.6.4.12	ko:K15362	ko03440,ko03460,map03440,map03460	-	-	-	ko00000,ko00001,ko01000,ko03400	-	-	-	DEAD_2,Helicase_C_2
PHALU_000009-RA	3885.XP_007160593.1	1.7e-273	948.0	COG0451@1|root,KOG1430@2759|Eukaryota,37NT7@33090|Viridiplantae,3GCCB@35493|Streptophyta,4JI26@91835|fabids	35493|Streptophyta	EI	Short-chain dehydrogenase reductase family 42E member	-	-	-	-	-	-	-	-	-	-	-	-	3Beta_HSD,DUF4499
PHALU_000010-RA	3885.XP_007160594.1	9e-209	732.6	COG1902@1|root,KOG0134@2759|Eukaryota,37SAH@33090|Viridiplantae,3G8DG@35493|Streptophyta	35493|Streptophyta	C	NADH:flavin oxidoreductase / NADH oxidase family	-	-	1.3.1.42	ko:K05894	ko00592,ko01100,ko01110,map00592,map01100,map01110	M00113	R03401	RC00921	ko00000,ko00001,ko00002,ko01000	-	-	-	Oxidored_FMN
PHALU_000011-RA	3885.XP_007160596.1	2e-194	684.9	COG0515@1|root,KOG1187@2759|Eukaryota,37QGW@33090|Viridiplantae,3G7A4@35493|Streptophyta,4JG4P@91835|fabids	35493|Streptophyta	T	Belongs to the protein kinase superfamily	-	GO:0002218,GO:0002221,GO:0002253,GO:0002376,GO:0002682,GO:0002684,GO:0002757,GO:0002758,GO:0002764,GO:0003674,GO:0003824,GO:0004672,GO:0004674,GO:0004675,GO:0004888,GO:0005575,GO:0005622,GO:0005623,GO:0005737,GO:0005886,GO:0006464,GO:0006468,GO:0006793,GO:0006796,GO:0006807,GO:0006950,GO:0006952,GO:0006955,GO:0007154,GO:0007165,GO:0007166,GO:0007167,GO:0007178,GO:0008150,GO:0008152,GO:0009507,GO:…	-	-	-	-	-	-	-	-	-	-	Pkinase,Pkinase_Tyr
PHALU_000012-RA	3885.XP_007160597.1	2.2e-300	1037.3	COG0753@1|root,KOG0047@2759|Eukaryota,37M6R@33090|Viridiplantae,3G948@35493|Streptophyta,4JNKZ@91835|fabids	35493|Streptophyta	P	Occurs in almost all aerobically respiring organisms and serves to protect cells from the toxic effects of hydrogen peroxide	CAT3	GO:0000302,GO:0001101,GO:0003674,GO:0003824,GO:0004096,GO:0004601,GO:0005488,GO:0005575,GO:0005622,GO:0005623,GO:0005634,GO:0005737,GO:0005739,GO:0005777,GO:0006950,GO:0006979,GO:0007275,GO:0008150,GO:0008152,GO:0009056,GO:0009266,GO:0009314,GO:0009409,GO:0009410,GO:0009416,GO:0009514,GO:0009628,GO:0009631,GO:0009636,GO:0009719,GO:0009725,GO:0009733,GO:0009737,GO:0009791,GO:0009845,GO:0009987,GO:…	1.11.1.6	ko:K03781	ko00380,ko00630,ko01110,ko01130,ko01200,ko04011,ko04016,ko04068,ko04146,ko04211,ko04212,ko04213,ko05014,map00380,map00630,map01110,map01130,map01200,map04011,map04016,map04068,map04146,map04211,map04212,map04213,map05014	M00532	R00009,R00602,R02670	RC00034,RC00767,RC02141,RC02755	ko00000,ko00001,ko00002,ko01000	-	-	-	Catalase,Catalase-rel
PHALU_000013-RA	3885.XP_007160598.1	0.0	1619.4	COG5021@1|root,KOG4441@1|root,KOG4276@2759|Eukaryota,KOG4441@2759|Eukaryota,37PBV@33090|Viridiplantae,3GG3J@35493|Streptophyta,4JNHW@91835|fabids	35493|Streptophyta	T	BTB POZ domain-containing protein	-	GO:0000151,GO:0003674,GO:0005488,GO:0005515,GO:0005575,GO:0005622,GO:0005623,GO:0005737,GO:0006508,GO:0006511,GO:0006807,GO:0008150,GO:0008152,GO:0009056,GO:0009057,GO:0009987,GO:0010498,GO:0019005,GO:0019222,GO:0019538,GO:0019899,GO:0019941,GO:0030162,GO:0030163,GO:0031461,GO:0031625,GO:0032991,GO:0043161,GO:0043170,GO:0043632,GO:0044237,GO:0044238,GO:0044248,GO:0044257,GO:0044260,GO:0044265,GO:…	-	-	-	-	-	-	-	-	-	-	BACK,BTB,F5_F8_type_C,Methyltransf_FA
PHALU_000014-RA	3885.XP_007160601.1	0.0	1430.2	KOG4197@1|root,KOG4197@2759|Eukaryota,37IUG@33090|Viridiplantae,3G79W@35493|Streptophyta,4JMGT@91835|fabids	35493|Streptophyta	S	Pentatricopeptide repeat-containing protein	-	GO:0003674,GO:0003676,GO:0003723,GO:0003824,GO:0004518,GO:0004519,GO:0005488,GO:0005575,GO:0005622,GO:0005623,GO:0006139,GO:0006725,GO:0006807,GO:0008150,GO:0008152,GO:0009451,GO:0009987,GO:0016070,GO:0016787,GO:0016788,GO:0034641,GO:0043170,GO:0043226,GO:0043227,GO:0043229,GO:0043231,GO:0043412,GO:0044237,GO:0044238,GO:0044424,GO:0044464,GO:0046483,GO:0071704,GO:0090304,GO:0090305,GO:0097159,GO:…	-	ko:K17710	-	-	-	-	ko00000,ko03016,ko03029	-	-	-	PPR,PPR_2,PPR_3
PHALU_000015-RA	3885.XP_007160602.1	8e-307	1058.9	COG0318@1|root,KOG1176@2759|Eukaryota,37P70@33090|Viridiplantae,3GBJ7@35493|Streptophyta,4JKTF@91835|fabids	35493|Streptophyta	I	4-coumarate--CoA ligase-like	OPCL1	GO:0005575,GO:0005622,GO:0005623,GO:0005737,GO:0005777,GO:0006082,GO:0006950,GO:0008150,GO:0008152,GO:0009058,GO:0009611,GO:0009694,GO:0009695,GO:0009987,GO:0010817,GO:0016053,GO:0019752,GO:0032787,GO:0042445,GO:0042446,GO:0042579,GO:0043226,GO:0043227,GO:0043229,GO:0043231,GO:0043436,GO:0044237,GO:0044249,GO:0044281,GO:0044283,GO:0044424,GO:0044444,GO:0044464,GO:0046394,GO:0050896,GO:0065007,GO:…	-	ko:K10526	ko00592,ko01100,ko01110,map00592,map01100,map01110	M00113	R07887	RC00014	ko00000,ko00001,ko00002,ko01000	-	-	-	AMP-binding,AMP-binding_C
PHALU_000016-RA	3847.GLYMA17G38130.2	0.0	1528.8	KOG4248@1|root,KOG4248@2759|Eukaryota,37K5H@33090|Viridiplantae,3G8JJ@35493|Streptophyta,4JK4Y@91835|fabids	35493|Streptophyta	O	Large proline-rich protein	-	GO:0000003,GO:0000280,GO:0001655,GO:0001822,GO:0003674,GO:0005488,GO:0005515,GO:0005575,GO:0005622,GO:0005623,GO:0005634,GO:0005737,GO:0005829,GO:0006464,GO:0006473,GO:0006475,GO:0006508,GO:0006511,GO:0006515,GO:0006807,GO:0006915,GO:0006950,GO:0006974,GO:0006996,GO:0007029,GO:0007049,GO:0007059,GO:0007127,GO:0007129,GO:0007130,GO:0007154,GO:0007165,GO:0007275,GO:0007276,GO:0007283,GO:0007399,GO:…	-	-	-	-	-	-	-	-	-	-	ubiquitin
PHALU_000017-RA	3885.XP_007160607.1	0.0	1102.8	COG2132@1|root,KOG1263@2759|Eukaryota,37I5Z@33090|Viridiplantae,3G7TH@35493|Streptophyta,4JN2A@91835|fabids	35493|Streptophyta	Q	L-ascorbate oxidase homolog	-	-	-	-	-	-	-	-	-	-	-	-	Cu-oxidase,Cu-oxidase_2,Cu-oxidase_3
PHALU_000018-RA	3885.XP_007160608.1	8.3e-277	959.1	COG1258@1|root,KOG2364@2759|Eukaryota,37IM8@33090|Viridiplantae,3GDMV@35493|Streptophyta,4JK6B@91835|fabids	35493|Streptophyta	J	tRNA pseudouridine synthase	-	-	5.4.99.25	ko:K07583	-	-	-	-	ko00000,ko01000,ko03016	-	-	-	-
PHALU_000019-RA	3885.XP_007160609.1	0.0	1455.3	COG1505@1|root,KOG2237@2759|Eukaryota,37N92@33090|Viridiplantae,3G8HS@35493|Streptophyta,4JHR2@91835|fabids	35493|Streptophyta	O	Prolyl endopeptidase-like	-	GO:0003674,GO:0003824,GO:0004175,GO:0005488,GO:0005575,GO:0005622,GO:0005623,GO:0005634,GO:0005737,GO:0005829,GO:0006508,GO:0006807,GO:0008150,GO:0008152,GO:0008233,GO:0016787,GO:0019538,GO:0033218,GO:0042277,GO:0043170,GO:0043226,GO:0043227,GO:0043229,GO:0043231,GO:0044238,GO:0044424,GO:0044444,GO:0044464,GO:0070011,GO:0071704,GO:0140096,GO:1901564	3.4.21.26	ko:K01322	ko04614,map04614	-	-	-	ko00000,ko00001,ko01000,ko01002	-	-	-	Peptidase_S9,Peptidase_S9_N
PHALU_000022-RA	3885.XP_007160611.1	8.8e-250	869.0	COG0366@1|root,KOG0471@2759|Eukaryota,37J9E@33090|Viridiplantae,3GD09@35493|Streptophyta,4JFFC@91835|fabids	35493|Streptophyta	G	Belongs to the glycosyl hydrolase 13 family	-	GO:0000272,GO:0003674,GO:0003824,GO:0004553,GO:0004556,GO:0005575,GO:0005576,GO:0005975,GO:0005976,GO:0005982,GO:0005983,GO:0005984,GO:0005985,GO:0005987,GO:0006073,GO:0008150,GO:0008152,GO:0009056,GO:0009057,GO:0009251,GO:0009311,GO:0009313,GO:0009987,GO:0016052,GO:0016160,GO:0016787,GO:0016798,GO:0043170,GO:0044042,GO:0044237,GO:0044238,GO:0044247,GO:0044248,GO:0044260,GO:0044262,GO:0044264,GO:…	3.2.1.1	ko:K01176	ko00500,ko01100,ko04973,map00500,map01100,map04973	-	R02108,R02112,R11262	-	ko00000,ko00001,ko01000	-	GH13	-	Alpha-amyl_C2,Alpha-amylase,HIRAN,Tyr-DNA_phospho
PHALU_000023-RA	3885.XP_007160612.1	2.5e-118	431.4	COG0625@1|root,KOG0867@2759|Eukaryota,37MNY@33090|Viridiplantae,3G7ZT@35493|Streptophyta,4JM3U@91835|fabids	35493|Streptophyta	O	Belongs to the GST superfamily	-	GO:0003674,GO:0003824,GO:0004364,GO:0005488,GO:0005575,GO:0005622,GO:0005623,GO:0005634,GO:0005737,GO:0005773,GO:0005774,GO:0006518,GO:0006575,GO:0006749,GO:0006790,GO:0006807,GO:0006950,GO:0006952,GO:0006970,GO:0008150,GO:0008152,GO:0009056,GO:0009266,GO:0009404,GO:0009407,GO:0009409,GO:0009507,GO:0009526,GO:0009532,GO:0009536,GO:0009570,GO:0009579,GO:0009605,GO:0009607,GO:0009617,GO:0009628,GO:…	2.5.1.18	ko:K00799	ko00480,ko00980,ko00982,ko00983,ko01524,ko05200,ko05204,ko05225,ko05418,map00480,map00980,map00982,map00983,map01524,map05200,map05204,map05225,map05418	-	R03522,R07002,R07003,R07004,R07023,R07024,R07025,R07026,R07069,R07070,R07083,R07084,R07091,R07092,R07093,R07094,R07100,R07113,R07116,R08280,R09409,R11905	RC00004,RC00069,RC00840,RC00948,RC01704,RC01705,RC01706,RC01758,RC01759,RC01765,RC01767,RC01769,RC02243,RC02527,RC02939,RC02940,RC02942,RC02943,RC02944	ko00000,ko00001,ko01000,ko02000	1.A.12.2.2,1.A.12.3.2	-	-	GST_C,GST_N
PHALU_000024-RA	3885.XP_007160613.1	1.4e-151	542.3	COG0526@1|root,KOG0907@2759|Eukaryota,37K1Y@33090|Viridiplantae,3GHIS@35493|Streptophyta,4JDXM@91835|fabids	35493|Streptophyta	O	Thioredoxin-like protein CDSP32	CDSP32	GO:0001101,GO:0003674,GO:0003824,GO:0004791,GO:0005575,GO:0005622,GO:0005623,GO:0005737,GO:0006950,GO:0006979,GO:0008150,GO:0008152,GO:0009414,GO:0009415,GO:0009507,GO:0009526,GO:0009532,GO:0009536,GO:0009570,GO:0009628,GO:0009636,GO:0009941,GO:0009987,GO:0010035,GO:0015035,GO:0015036,GO:0016209,GO:0016491,GO:0016651,GO:0016667,GO:0016668,GO:0016671,GO:0019725,GO:0031967,GO:0031975,GO:0033554,GO:…	-	-	-	-	-	-	-	-	-	-	Thioredoxin
PHALU_000025-RA	3885.XP_007160614.1	6.9e-125	453.4	29WAF@1|root,2RXP4@2759|Eukaryota,37U3K@33090|Viridiplantae,3GI59@35493|Streptophyta,4JQ03@91835|fabids	35493|Streptophyta	S	At1g76070-like	-	GO:0005575,GO:0005623,GO:0005886,GO:0016020,GO:0044464,GO:0071944	-	-	-	-	-	-	-	-	-	-	-
PHALU_000026-RA	3885.XP_007160619.1	2.1e-30	138.7	2CGEY@1|root,2S5CQ@2759|Eukaryota,37W6J@33090|Viridiplantae,3GKJJ@35493|Streptophyta,4JQGK@91835|fabids	35493|Streptophyta	S	Belongs to the complex I LYR family	-	-	-	-	-	-	-	-	-	-	-	-	Complex1_LYR
PHALU_000027-RA	3885.XP_007160617.1	2.4e-152	546.2	COG1798@1|root,KOG3123@2759|Eukaryota,37JA5@33090|Viridiplantae,3GCGV@35493|Streptophyta,4JNDS@91835|fabids	35493|Streptophyta	J	diphthine synthase	-	GO:0003674,GO:0003824,GO:0004164,GO:0006417,GO:0006448,GO:0006464,GO:0006807,GO:0008150,GO:0008152,GO:0008168,GO:0008757,GO:0009058,GO:0009889,GO:0009987,GO:0010468,GO:0010556,GO:0010608,GO:0016740,GO:0016741,GO:0017182,GO:0017183,GO:0018193,GO:0018202,GO:0019222,GO:0019538,GO:0031323,GO:0031326,GO:0032259,GO:0032268,GO:0034248,GO:0036211,GO:0043170,GO:0043412,GO:0044237,GO:0044238,GO:0044249,GO:…	2.1.1.314	ko:K00586	-	-	R11165	RC00003,RC03382	ko00000,ko01000,ko03012	-	-	-	TP_methylase
PHALU_000028-RA	3885.XP_007160626.1	5.1e-153	548.5	28HEW@1|root,2QPSY@2759|Eukaryota,37KNK@33090|Viridiplantae,3GDJJ@35493|Streptophyta,4JM9V@91835|fabids	35493|Streptophyta	S	4-hydroxy-tetrahydrodipicolinate reductase 2	-	GO:0003674,GO:0003824,GO:0005575,GO:0005622,GO:0005623,GO:0005737,GO:0006082,GO:0006520,GO:0006807,GO:0008150,GO:0008152,GO:0008652,GO:0008839,GO:0009058,GO:0009507,GO:0009532,GO:0009536,GO:0009570,GO:0009987,GO:0016053,GO:0016491,GO:0016627,GO:0016628,GO:0019752,GO:0019877,GO:0043226,GO:0043227,GO:0043229,GO:0043231,GO:0043436,GO:0043648,GO:0043650,GO:0044237,GO:0044238,GO:0044249,GO:0044281,GO:…	1.17.1.8	ko:K00215	ko00261,ko00300,ko01100,ko01110,ko01120,ko01130,ko01230,map00261,map00300,map01100,map01110,map01120,map01130,map01230	M00016,M00525,M00526,M00527	R04198,R04199	RC00478	ko00000,ko00001,ko00002,ko01000	-	-	-	DapB_C,DapB_N
PHALU_000029-RA	3885.XP_007160624.1	7.3e-270	936.0	KOG0032@1|root,KOG0032@2759|Eukaryota,37K7F@33090|Viridiplantae,3GD8W@35493|Streptophyta,4JHHQ@91835|fabids	2759|Eukaryota	T	Calcium-dependent protein kinase	-	GO:0001101,GO:0003674,GO:0003824,GO:0004672,GO:0004674,GO:0004683,GO:0005488,GO:0005515,GO:0005516,GO:0005575,GO:0005622,GO:0005623,GO:0005634,GO:0005737,GO:0005886,GO:0006464,GO:0006468,GO:0006793,GO:0006796,GO:0006807,GO:0007154,GO:0007165,GO:0008150,GO:0008152,GO:0009719,GO:0009725,GO:0009737,GO:0009738,GO:0009755,GO:0009931,GO:0009987,GO:0010033,GO:0010857,GO:0016020,GO:0016301,GO:0016310,GO:…	2.7.11.1,2.7.11.17,5.4.99.23	ko:K04515,ko:K06180,ko:K13412	ko04012,ko04020,ko04024,ko04066,ko04114,ko04217,ko04261,ko04310,ko04360,ko04626,ko04713,ko04720,ko04722,ko04725,ko04728,ko04740,ko04745,ko04750,ko04911,ko04912,ko04916,ko04921,ko04922,ko04925,ko04934,ko04971,ko05031,ko05145,ko05152,ko05200,ko05205,ko05214,map04012,map04020,map04024,map04066,map04114,map04217,map04261,map04310,map04360,map04626,map04713,map04720,map04722,map04725,map04728,map04740…	-	-	-	ko00000,ko00001,ko01000,ko01001,ko03009	-	-	-	EF-hand_1,EF-hand_5,EF-hand_6,EF-hand_7,Pkinase
PHALU_000030-RA	3885.XP_007160621.1	1.8e-305	1054.7	KOG0032@1|root,KOG0032@2759|Eukaryota,37K7F@33090|Viridiplantae,3GD8W@35493|Streptophyta,4JHHQ@91835|fabids	35493|Streptophyta	T	Calcium-dependent protein kinase	-	GO:0001101,GO:0003674,GO:0003824,GO:0004672,GO:0004674,GO:0004683,GO:0005488,GO:0005515,GO:0005516,GO:0005575,GO:0005622,GO:0005623,GO:0005634,GO:0005737,GO:0005886,GO:0006464,GO:0006468,GO:0006793,GO:0006796,GO:0006807,GO:0007154,GO:0007165,GO:0008150,GO:0008152,GO:0009719,GO:0009725,GO:0009737,GO:0009738,GO:0009755,GO:0009931,GO:0009987,GO:0010033,GO:0010857,GO:0016020,GO:0016301,GO:0016310,GO:…	2.7.11.1	ko:K13412	ko04626,ko05145,map04626,map05145	-	-	-	ko00000,ko00001,ko01000,ko01001	-	-	-	EF-hand_1,EF-hand_5,Pkinase
PHALU_000031-RA	3885.XP_007160621.1	2.1e-174	618.6	KOG0032@1|root,KOG0032@2759|Eukaryota,37K7F@33090|Viridiplantae,3GD8W@35493|Streptophyta,4JHHQ@91835|fabids	35493|Streptophyta	T	Calcium-dependent protein kinase	-	GO:0001101,GO:0003674,GO:0003824,GO:0004672,GO:0004674,GO:0004683,GO:0005488,GO:0005515,GO:0005516,GO:0005575,GO:0005622,GO:0005623,GO:0005634,GO:0005737,GO:0005886,GO:0006464,GO:0006468,GO:0006793,GO:0006796,GO:0006807,GO:0007154,GO:0007165,GO:0008150,GO:0008152,GO:0009719,GO:0009725,GO:0009737,GO:0009738,GO:0009755,GO:0009931,GO:0009987,GO:0010033,GO:0010857,GO:0016020,GO:0016301,GO:0016310,GO:…	2.7.11.1	ko:K13412	ko04626,ko05145,map04626,map05145	-	-	-	ko00000,ko00001,ko01000,ko01001	-	-	-	EF-hand_1,EF-hand_5,Pkinase
PHALU_000032-RA	3885.XP_007160629.1	3.8e-66	257.3	KOG0800@1|root,KOG0800@2759|Eukaryota,37VQH@33090|Viridiplantae,3GISD@35493|Streptophyta,4JU8A@91835|fabids	35493|Streptophyta	O	E3 ubiquitin-protein ligase	-	GO:0003674,GO:0003824,GO:0004842,GO:0006464,GO:0006508,GO:0006511,GO:0006807,GO:0008150,GO:0008152,GO:0009056,GO:0009057,GO:0009987,GO:0010498,GO:0016567,GO:0016740,GO:0019538,GO:0019787,GO:0019941,GO:0030163,GO:0032446,GO:0036211,GO:0043161,GO:0043170,GO:0043412,GO:0043632,GO:0044237,GO:0044238,GO:0044248,GO:0044257,GO:0044260,GO:0044265,GO:0044267,GO:0051603,GO:0061630,GO:0061659,GO:0070647,GO:…	2.3.2.27	ko:K19037	-	-	-	-	ko00000,ko01000,ko04121	-	-	-	zf-RING_2
PHALU_000033-RA	3847.GLYMA14G40120.1	6.8e-84	317.4	KOG2567@1|root,KOG2567@2759|Eukaryota,37MQY@33090|Viridiplantae,3GEIG@35493|Streptophyta,4JMK6@91835|fabids	35493|Streptophyta	S	Ribonuclease P protein subunit p25-like	-	-	3.1.26.5	ko:K14525	ko03008,ko03013,map03008,map03013	-	-	-	ko00000,ko00001,ko01000,ko03009,ko03016,ko03029	-	-	-	Alba
PHALU_000034-RA	3885.XP_007160631.1	1e-257	895.6	KOG2581@1|root,KOG2581@2759|Eukaryota,37JS8@33090|Viridiplantae,3G9WJ@35493|Streptophyta,4JKTK@91835|fabids	35493|Streptophyta	O	26S proteasome non-ATPase regulatory subunit	-	GO:0000502,GO:0005575,GO:0005622,GO:0005623,GO:0005634,GO:0005737,GO:0005829,GO:0005838,GO:0005886,GO:0005911,GO:0006508,GO:0006511,GO:0006807,GO:0008150,GO:0008152,GO:0008541,GO:0009056,GO:0009057,GO:0009506,GO:0009987,GO:0016020,GO:0019538,GO:0019941,GO:0022624,GO:0030054,GO:0030163,GO:0032991,GO:0043170,GO:0043226,GO:0043227,GO:0043229,GO:0043231,GO:0043632,GO:0044237,GO:0044238,GO:0044248,GO:…	-	ko:K03033	ko03050,ko05169,map03050,map05169	M00341	-	-	ko00000,ko00001,ko00002,ko03051	-	-	-	PCI,Rpn3_C
PHALU_000035-RA	3885.XP_007160632.1	6e-148	530.4	28JEF@1|root,2QVVV@2759|Eukaryota,37K0X@33090|Viridiplantae,3GE4D@35493|Streptophyta,4JJCT@91835|fabids	35493|Streptophyta	S	expansin-A11-like	EXPA11	GO:0005575,GO:0005618,GO:0005623,GO:0016020,GO:0030312,GO:0044464,GO:0071944	-	-	-	-	-	-	-	-	-	-	DPBB_1,Pollen_allerg_1
PHALU_000036-RA	3885.XP_007160634.1	2.4e-170	604.7	2C0PQ@1|root,2QSER@2759|Eukaryota,37JXZ@33090|Viridiplantae,3G8JV@35493|Streptophyta,4JG38@91835|fabids	35493|Streptophyta	Q	Removal of H(2)O(2), oxidation of toxic reductants, biosynthesis and degradation of lignin, suberization, auxin catabolism, response to environmental stresses such as wounding, pathogen attack and oxidative stress	-	GO:0003674,GO:0003824,GO:0004601,GO:0005575,GO:0005618,GO:0005623,GO:0005911,GO:0008150,GO:0008152,GO:0009505,GO:0009506,GO:0009636,GO:0009664,GO:0009987,GO:0016043,GO:0016209,GO:0016491,GO:0016684,GO:0030054,GO:0030312,GO:0042221,GO:0044464,GO:0045229,GO:0050896,GO:0051716,GO:0055044,GO:0055114,GO:0070887,GO:0071554,GO:0071555,GO:0071669,GO:0071840,GO:0071944,GO:0097237,GO:0098754,GO:0098869,GO:…	1.11.1.7	ko:K00430	ko00940,ko01100,ko01110,map00940,map01100,map01110	-	R00602,R02596,R03919,R04007,R07443	RC00034	ko00000,ko00001,ko01000	-	-	-	peroxidase
PHALU_000037-RA	3885.XP_007160635.1	8.6e-173	613.2	28NQD@1|root,2QVA7@2759|Eukaryota,37KGN@33090|Viridiplantae,3G8GG@35493|Streptophyta,4JS5R@91835|fabids	35493|Streptophyta	S	UPF0496 protein At1g20180-like	-	-	-	-	-	-	-	-	-	-	-	-	DUF677
PHALU_000038-RA	3885.XP_007160636.1	2.5e-195	688.0	COG1064@1|root,KOG0023@2759|Eukaryota,37QXT@33090|Viridiplantae,3G8X4@35493|Streptophyta,4JD9A@91835|fabids	35493|Streptophyta	Q	cinnamyl alcohol dehydrogenase	-	-	1.1.1.195	ko:K00083	ko00940,ko01100,ko01110,map00940,map01100,map01110	M00039	R02593,R03918,R06570,R06571,R07437	RC00649	ko00000,ko00001,ko00002,ko01000	-	-	-	ADH_N,ADH_zinc_N
PHALU_000039-RA	3885.XP_007160637.1	1.2e-251	875.5	COG5193@1|root,KOG2590@2759|Eukaryota,37J6N@33090|Viridiplantae,3G81R@35493|Streptophyta,4JIEG@91835|fabids	35493|Streptophyta	JO	La-related protein	-	-	-	ko:K18757	-	-	-	-	ko00000,ko03019	-	-	-	La
PHALU_000040-RA	3847.GLYMA14G40190.1	1.8e-153	548.9	COG3240@1|root,2QW19@2759|Eukaryota,37PPT@33090|Viridiplantae,3G7GI@35493|Streptophyta,4JNKS@91835|fabids	35493|Streptophyta	I	Belongs to the 'GDSL' lipolytic enzyme family	-	-	-	-	-	-	-	-	-	-	-	-	Lipase_GDSL
PHALU_000041-RA	3885.XP_007160637.1	4.2e-262	910.2	COG5193@1|root,KOG2590@2759|Eukaryota,37J6N@33090|Viridiplantae,3G81R@35493|Streptophyta,4JIEG@91835|fabids	35493|Streptophyta	JO	La-related protein	-	-	-	ko:K18757	-	-	-	-	ko00000,ko03019	-	-	-	La
PHALU_000042-RA	3885.XP_007160638.1	4.3e-192	677.2	COG3240@1|root,2QW19@2759|Eukaryota,37PPT@33090|Viridiplantae,3G7GI@35493|Streptophyta	35493|Streptophyta	I	Belongs to the 'GDSL' lipolytic enzyme family	-	-	-	-	-	-	-	-	-	-	-	-	Lipase_GDSL
PHALU_000043-RA	3885.XP_007160639.1	9.6e-200	702.6	COG3240@1|root,2QW19@2759|Eukaryota,37PPT@33090|Viridiplantae,3G7GI@35493|Streptophyta,4JNKS@91835|fabids	35493|Streptophyta	I	Belongs to the 'GDSL' lipolytic enzyme family	-	-	-	-	-	-	-	-	-	-	-	-	Lipase_GDSL
PHALU_000044-RA	3885.XP_007160640.1	4e-185	654.1	COG3240@1|root,2QW19@2759|Eukaryota,37PPT@33090|Viridiplantae,3G7GI@35493|Streptophyta	35493|Streptophyta	I	Belongs to the 'GDSL' lipolytic enzyme family	-	-	-	-	-	-	-	-	-	-	-	-	Lipase_GDSL
PHALU_000045-RA	3885.XP_007160641.1	3.4e-200	704.1	COG3240@1|root,2QW19@2759|Eukaryota,37PPT@33090|Viridiplantae,3G7GI@35493|Streptophyta,4JNKS@91835|fabids	35493|Streptophyta	I	Belongs to the 'GDSL' lipolytic enzyme family	-	-	-	-	-	-	-	-	-	-	-	-	Lipase_GDSL
PHALU_000046-RA	3885.XP_007160642.1	2.3e-196	691.4	COG3240@1|root,2QW19@2759|Eukaryota,37PPT@33090|Viridiplantae,3G7GI@35493|Streptophyta,4JNKS@91835|fabids	35493|Streptophyta	I	Belongs to the 'GDSL' lipolytic enzyme family	-	-	-	-	-	-	-	-	-	-	-	-	Lipase_GDSL
PHALU_000047-RA	3885.XP_007159920.1	9.3e-27	126.7	2E2HW@1|root,2S9RF@2759|Eukaryota,37XEQ@33090|Viridiplantae,3GME5@35493|Streptophyta,4JUYA@91835|fabids	35493|Streptophyta	-	-	-	-	-	-	-	-	-	-	-	-	-	-	-
PHALU_000048-RA	3885.XP_007160643.1	2.2e-148	532.7	2CYMF@1|root,2S556@2759|Eukaryota,37V0X@33090|Viridiplantae,3GI2Z@35493|Streptophyta,4JUFS@91835|fabids	35493|Streptophyta	-	-	-	-	-	-	-	-	-	-	-	-	-	-	-
PHALU_000049-RA	3649.evm.model.supercontig_26.50	1.9e-25	121.3	COG5023@1|root,KOG1375@2759|Eukaryota,37Q0N@33090|Viridiplantae,3G925@35493|Streptophyta,3HZQC@3699|Brassicales	35493|Streptophyta	Z	Tubulin is the major constituent of microtubules. It binds two moles of GTP, one at an exchangeable site on the beta chain and one at a non-exchangeable site on the alpha chain	TUB1	GO:0000902,GO:0005575,GO:0005622,GO:0005623,GO:0005737,GO:0005773,GO:0005856,GO:0008150,GO:0009314,GO:0009416,GO:0009628,GO:0009653,GO:0009826,GO:0009987,GO:0016043,GO:0016049,GO:0032502,GO:0032989,GO:0040007,GO:0043226,GO:0043227,GO:0043228,GO:0043229,GO:0043231,GO:0043232,GO:0044424,GO:0044444,GO:0044464,GO:0048589,GO:0048856,GO:0048869,GO:0050896,GO:0060560,GO:0071840	-	ko:K07375	ko04145,ko04540,ko05130,map04145,map04540,map05130	-	-	-	ko00000,ko00001,ko03036,ko04147,ko04812	-	-	-	Tubulin,Tubulin_C
PHALU_000050-RA	3885.XP_007160646.1	0.0	1114.0	2BYZ8@1|root,2QUNR@2759|Eukaryota,37PHY@33090|Viridiplantae,3GFDY@35493|Streptophyta,4JRHZ@91835|fabids	35493|Streptophyta	S	Protein of unknown function (DUF668)	-	-	-	-	-	-	-	-	-	-	-	-	DUF3475,DUF668
PHALU_000051-RA	3885.XP_007160648.1	7e-125	453.4	28MZH@1|root,2QUID@2759|Eukaryota,37IWC@33090|Viridiplantae,3GA15@35493|Streptophyta,4JIEH@91835|fabids	35493|Streptophyta	S	Thaumatin-like protein	-	-	-	-	-	-	-	-	-	-	-	-	Thaumatin
PHALU_000052-RA	3885.XP_007160649.1	6.1e-179	633.3	2CM7G@1|root,2QPIR@2759|Eukaryota,37NTM@33090|Viridiplantae,3GE14@35493|Streptophyta,4JE3B@91835|fabids	35493|Streptophyta	T	Thaumatin family	-	GO:0008150,GO:0009605,GO:0009607,GO:0009617,GO:0009719,GO:0009723,GO:0009725,GO:0010033,GO:0042221,GO:0043207,GO:0050896,GO:0051704,GO:0051707	-	-	-	-	-	-	-	-	-	-	Thaumatin
PHALU_000053-RA	3885.XP_007160650.1	0.0	1412.1	COG0326@1|root,KOG0020@2759|Eukaryota,37NB8@33090|Viridiplantae,3GB05@35493|Streptophyta,4JIIB@91835|fabids	35493|Streptophyta	O	Endoplasmin homolog	-	GO:0001101,GO:0002790,GO:0003674,GO:0003824,GO:0005575,GO:0005576,GO:0005622,GO:0005623,GO:0005634,GO:0005737,GO:0005739,GO:0005773,GO:0005774,GO:0005783,GO:0005788,GO:0005886,GO:0005911,GO:0006810,GO:0006950,GO:0006970,GO:0008104,GO:0008150,GO:0009266,GO:0009306,GO:0009409,GO:0009414,GO:0009415,GO:0009506,GO:0009507,GO:0009536,GO:0009628,GO:0009651,GO:0009888,GO:0009934,GO:0009987,GO:0010035,GO:…	-	ko:K09487	ko04141,ko04151,ko04626,ko04657,ko04915,ko04918,ko05200,ko05215,ko05418,map04141,map04151,map04626,map04657,map04915,map04918,map05200,map05215,map05418	-	-	-	ko00000,ko00001,ko03110	-	-	-	HATPase_c,HSP90
PHALU_000054-RA	3885.XP_007160651.1	7.1e-56	223.0	2BI99@1|root,2S1DS@2759|Eukaryota,37VKU@33090|Viridiplantae,3GJH3@35493|Streptophyta,4JPZK@91835|fabids	35493|Streptophyta	-	-	-	-	-	-	-	-	-	-	-	-	-	-	-
PHALU_000055-RA	3885.XP_007160652.1	0.0	1934.1	2CNGI@1|root,2QW5B@2759|Eukaryota,37RPW@33090|Viridiplantae,3GEWC@35493|Streptophyta,4JMX9@91835|fabids	35493|Streptophyta	-	-	-	-	-	-	-	-	-	-	-	-	-	-	Med26
PHALU_000056-RA	3885.XP_007160653.1	3.6e-304	1050.0	COG5038@1|root,KOG1012@2759|Eukaryota,37IUD@33090|Viridiplantae,3GDB5@35493|Streptophyta,4JCZ9@91835|fabids	35493|Streptophyta	S	Synaptotagmin-like mitochondrial-lipid-binding domain	-	GO:0005575,GO:0005622,GO:0005623,GO:0005737,GO:0005783,GO:0005789,GO:0012505,GO:0016020,GO:0031224,GO:0031227,GO:0031984,GO:0042175,GO:0043226,GO:0043227,GO:0043229,GO:0043231,GO:0044232,GO:0044422,GO:0044424,GO:0044425,GO:0044432,GO:0044444,GO:0044446,GO:0044464,GO:0098827	-	-	-	-	-	-	-	-	-	-	C2,SMP_LBD
PHALU_000057-RA	3885.XP_007153331.1	2.7e-165	588.2	COG5134@1|root,KOG2990@2759|Eukaryota,37RCS@33090|Viridiplantae,3G7VE@35493|Streptophyta,4JH7Y@91835|fabids	35493|Streptophyta	S	Coiled-coil domain-containing protein 130-like	-	-	-	ko:K13115	-	-	-	-	ko00000,ko03041	-	-	-	DUF572
PHALU_000058-RA	3885.XP_007160655.1	1.7e-141	508.8	KOG3281@1|root,KOG3281@2759|Eukaryota,37S43@33090|Viridiplantae,3GEV5@35493|Streptophyta,4JFSC@91835|fabids	35493|Streptophyta	O	ATP synthase mitochondrial F1 complex assembly factor	-	GO:0005575,GO:0005622,GO:0005623,GO:0005737,GO:0005739,GO:0006996,GO:0007005,GO:0008150,GO:0009987,GO:0016043,GO:0022607,GO:0033615,GO:0034622,GO:0043226,GO:0043227,GO:0043229,GO:0043231,GO:0043461,GO:0043933,GO:0044085,GO:0044424,GO:0044444,GO:0044464,GO:0065003,GO:0070071,GO:0071840	-	ko:K07555	-	-	-	-	ko00000,ko03029	-	-	-	ATP11
PHALU_000060-RA	3885.XP_007160658.1	0.0	2177.1	COG1132@1|root,KOG0055@2759|Eukaryota,37SFN@33090|Viridiplantae,3GFGY@35493|Streptophyta,4JN3Y@91835|fabids	35493|Streptophyta	Q	ABC transporter B family member	-	-	3.6.3.44	ko:K05658	ko02010,ko04976,ko05206,ko05226,map02010,map04976,map05206,map05226	-	-	-	ko00000,ko00001,ko01000,ko02000,ko04090,ko04147	3.A.1.201	-	-	ABC_membrane,ABC_tran
PHALU_000062-RA	3885.XP_007160659.1	0.0	1493.8	KOG1107@1|root,KOG1107@2759|Eukaryota,37J69@33090|Viridiplantae,3G92K@35493|Streptophyta,4JFQH@91835|fabids	35493|Streptophyta	U	Vacuolar protein sorting-associated protein	-	GO:0003674,GO:0005215,GO:0005575,GO:0005622,GO:0005623,GO:0005737,GO:0005768,GO:0005770,GO:0006810,GO:0006886,GO:0008104,GO:0008150,GO:0008565,GO:0012505,GO:0015031,GO:0015833,GO:0016020,GO:0016192,GO:0016197,GO:0016482,GO:0030904,GO:0031410,GO:0031982,GO:0032991,GO:0033036,GO:0034613,GO:0042147,GO:0042886,GO:0043226,GO:0043227,GO:0043229,GO:0044424,GO:0044425,GO:0044444,GO:0044464,GO:0045184,GO:…	-	ko:K18468	ko04144,map04144	-	-	-	ko00000,ko00001,ko04131	-	-	-	Vps35
PHALU_000063-RA	3885.XP_007160660.1	5.6e-134	483.8	2AYJB@1|root,2S03F@2759|Eukaryota,37URD@33090|Viridiplantae,3GJ20@35493|Streptophyta,4JQSW@91835|fabids	35493|Streptophyta	K	transcription factor	-	GO:0000976,GO:0000981,GO:0001046,GO:0001047,GO:0001067,GO:0001228,GO:0003674,GO:0003676,GO:0003677,GO:0003690,GO:0003700,GO:0005488,GO:0005575,GO:0005622,GO:0005623,GO:0005634,GO:0006139,GO:0006351,GO:0006355,GO:0006357,GO:0006366,GO:0006725,GO:0006807,GO:0008150,GO:0008152,GO:0009058,GO:0009059,GO:0009889,GO:0009891,GO:0009893,GO:0009987,GO:0010467,GO:0010468,GO:0010556,GO:0010557,GO:0010604,GO:…	-	-	-	-	-	-	-	-	-	-	HLH
PHALU_000064-RA	3885.XP_007160661.1	6.7e-94	350.1	2AYJB@1|root,2S03F@2759|Eukaryota,37URD@33090|Viridiplantae,3GJ20@35493|Streptophyta,4JQSW@91835|fabids	35493|Streptophyta	K	transcription factor	-	GO:0000976,GO:0000981,GO:0001046,GO:0001047,GO:0001067,GO:0001228,GO:0003674,GO:0003676,GO:0003677,GO:0003690,GO:0003700,GO:0005488,GO:0005575,GO:0005622,GO:0005623,GO:0005634,GO:0006139,GO:0006351,GO:0006355,GO:0006357,GO:0006366,GO:0006725,GO:0006807,GO:0008150,GO:0008152,GO:0009058,GO:0009059,GO:0009889,GO:0009891,GO:0009893,GO:0009987,GO:0010467,GO:0010468,GO:0010556,GO:0010557,GO:0010604,GO:…	-	-	-	-	-	-	-	-	-	-	HLH
PHALU_000065-RA	3885.XP_007160662.1	1.5e-46	191.8	2CYF3@1|root,2S3Z7@2759|Eukaryota,37W2X@33090|Viridiplantae,3GK9Y@35493|Streptophyta,4JQIX@91835|fabids	35493|Streptophyta	S	Gibberellin-regulated protein	-	GO:0000902,GO:0001101,GO:0005575,GO:0005576,GO:0005618,GO:0005623,GO:0008150,GO:0009505,GO:0009653,GO:0009719,GO:0009725,GO:0009737,GO:0009739,GO:0009741,GO:0009826,GO:0009987,GO:0010033,GO:0014070,GO:0016043,GO:0016049,GO:0030312,GO:0032502,GO:0032989,GO:0033993,GO:0040007,GO:0042221,GO:0044464,GO:0048589,GO:0048856,GO:0048869,GO:0050896,GO:0060560,GO:0071840,GO:0071944,GO:0097305,GO:1901700	-	-	-	-	-	-	-	-	-	-	GASA
PHALU_000066-RA	3885.XP_007160663.1	1e-42	179.1	2CYF3@1|root,2S3Z7@2759|Eukaryota,37W2X@33090|Viridiplantae,3GK9Y@35493|Streptophyta,4JQIX@91835|fabids	35493|Streptophyta	S	Gibberellin-regulated protein	-	GO:0000902,GO:0001101,GO:0005575,GO:0005576,GO:0005618,GO:0005623,GO:0008150,GO:0009505,GO:0009653,GO:0009719,GO:0009725,GO:0009737,GO:0009739,GO:0009741,GO:0009826,GO:0009987,GO:0010033,GO:0014070,GO:0016043,GO:0016049,GO:0030312,GO:0032502,GO:0032989,GO:0033993,GO:0040007,GO:0042221,GO:0044464,GO:0048589,GO:0048856,GO:0048869,GO:0050896,GO:0060560,GO:0071840,GO:0071944,GO:0097305,GO:1901700	-	-	-	-	-	-	-	-	-	-	GASA
PHALU_000067-RA	3885.XP_007160663.1	1.1e-44	185.7	2CYF3@1|root,2S3Z7@2759|Eukaryota,37W2X@33090|Viridiplantae,3GK9Y@35493|Streptophyta,4JQIX@91835|fabids	35493|Streptophyta	S	Gibberellin-regulated protein	-	GO:0000902,GO:0001101,GO:0005575,GO:0005576,GO:0005618,GO:0005623,GO:0008150,GO:0009505,GO:0009653,GO:0009719,GO:0009725,GO:0009737,GO:0009739,GO:0009741,GO:0009826,GO:0009987,GO:0010033,GO:0014070,GO:0016043,GO:0016049,GO:0030312,GO:0032502,GO:0032989,GO:0033993,GO:0040007,GO:0042221,GO:0044464,GO:0048589,GO:0048856,GO:0048869,GO:0050896,GO:0060560,GO:0071840,GO:0071944,GO:0097305,GO:1901700	-	-	-	-	-	-	-	-	-	-	GASA
PHALU_000068-RA	3885.XP_007160666.1	8.3e-51	206.1	2CYF3@1|root,2S3Z7@2759|Eukaryota,37W2X@33090|Viridiplantae,3GK74@35493|Streptophyta,4JUIJ@91835|fabids	35493|Streptophyta	S	Gibberellin-regulated protein	-	-	-	-	-	-	-	-	-	-	-	-	GASA
PHALU_000069-RA	3885.XP_007160668.1	0.0	1253.0	2C7KM@1|root,2RJSI@2759|Eukaryota,37TDA@33090|Viridiplantae,3GG0X@35493|Streptophyta,4JFEK@91835|fabids	35493|Streptophyta	S	isoform X1	-	-	-	-	-	-	-	-	-	-	-	-	-
PHALU_000070-RA	3847.GLYMA17G37730.1	6.1e-57	226.5	COG5030@1|root,KOG0935@2759|Eukaryota,37I8A@33090|Viridiplantae,3GDVG@35493|Streptophyta	35493|Streptophyta	U	Belongs to the adaptor complexes small subunit family	-	-	-	ko:K11827	ko04144,ko04721,ko04961,ko05016,map04144,map04721,map04961,map05016	-	-	-	ko00000,ko00001,ko04131	-	-	-	Clat_adaptor_s
PHALU_000071-RA	3885.XP_007160669.1	2.4e-273	947.6	COG5026@1|root,KOG1369@2759|Eukaryota,37JCD@33090|Viridiplantae,3GDFM@35493|Streptophyta,4JICQ@91835|fabids	35493|Streptophyta	G	Belongs to the hexokinase family	-	GO:0001678,GO:0003674,GO:0003824,GO:0004340,GO:0004396,GO:0005575,GO:0005622,GO:0005623,GO:0005737,GO:0005829,GO:0005975,GO:0006082,GO:0006090,GO:0006091,GO:0006096,GO:0006139,GO:0006163,GO:0006164,GO:0006165,GO:0006725,GO:0006732,GO:0006733,GO:0006753,GO:0006754,GO:0006757,GO:0006793,GO:0006796,GO:0006807,GO:0008150,GO:0008152,GO:0008865,GO:0009056,GO:0009058,GO:0009108,GO:0009117,GO:0009123,GO:…	2.7.1.1	ko:K00844	ko00010,ko00051,ko00052,ko00500,ko00520,ko00521,ko00524,ko01100,ko01110,ko01120,ko01130,ko01200,ko04066,ko04910,ko04930,ko04973,ko05230,map00010,map00051,map00052,map00500,map00520,map00521,map00524,map01100,map01110,map01120,map01130,map01200,map04066,map04910,map04930,map04973,map05230	M00001,M00549	R00299,R00760,R00867,R01326,R01600,R01786,R01961,R03920	RC00002,RC00017	ko00000,ko00001,ko00002,ko01000,ko04131	-	-	-	Hexokinase_1,Hexokinase_2
PHALU_000072-RA	3885.XP_007160670.1	3.9e-120	437.6	2C3EN@1|root,2QRA6@2759|Eukaryota,37JXM@33090|Viridiplantae,3GGRN@35493|Streptophyta,4JJF5@91835|fabids	35493|Streptophyta	S	zinc finger	-	-	-	-	-	-	-	-	-	-	-	-	-
PHALU_000073-RA	3885.XP_007160670.1	1.6e-71	275.4	2C3EN@1|root,2QRA6@2759|Eukaryota,37JXM@33090|Viridiplantae,3GGRN@35493|Streptophyta,4JJF5@91835|fabids	35493|Streptophyta	S	zinc finger	-	-	-	-	-	-	-	-	-	-	-	-	-
PHALU_000074-RA	3885.XP_007160671.1	1.2e-237	828.9	KOG1416@1|root,KOG1416@2759|Eukaryota,37JDX@33090|Viridiplantae,3G77E@35493|Streptophyta,4JJDU@91835|fabids	35493|Streptophyta	J	tRNA (adenine(58)-N(1))-methyltransferase non-catalytic subunit	-	GO:0001510,GO:0005575,GO:0005622,GO:0005623,GO:0005634,GO:0005737,GO:0006139,GO:0006396,GO:0006399,GO:0006400,GO:0006725,GO:0006807,GO:0008033,GO:0008150,GO:0008152,GO:0009451,GO:0009987,GO:0010467,GO:0016070,GO:0030488,GO:0031515,GO:0032259,GO:0032991,GO:0034470,GO:0034641,GO:0034660,GO:0034708,GO:0043170,GO:0043226,GO:0043227,GO:0043229,GO:0043231,GO:0043412,GO:0043414,GO:0043527,GO:0044237,GO:…	-	ko:K03256	-	-	-	-	ko00000,ko03016	-	-	-	Gcd10p
PHALU_000075-RA	3885.XP_007160672.1	8.7e-134	483.4	COG5052@1|root,KOG1726@2759|Eukaryota,37N16@33090|Viridiplantae,3GAFU@35493|Streptophyta,4JIZ6@91835|fabids	35493|Streptophyta	V	HVA22-like protein	-	-	-	ko:K17338	-	-	-	-	ko00000	-	-	-	TB2_DP1_HVA22
PHALU_000076-RA	3885.XP_007160673.1	5.8e-42	176.4	COG1958@1|root,KOG1775@2759|Eukaryota,37VA1@33090|Viridiplantae,3GJGZ@35493|Streptophyta,4JU8V@91835|fabids	35493|Streptophyta	A	U6 snRNA-associated Sm-like protein	-	GO:0000375,GO:0000377,GO:0000398,GO:0000956,GO:0001101,GO:0003674,GO:0003676,GO:0003723,GO:0005488,GO:0005575,GO:0005622,GO:0005623,GO:0005634,GO:0005688,GO:0006139,GO:0006396,GO:0006397,GO:0006401,GO:0006402,GO:0006725,GO:0006807,GO:0006950,GO:0008150,GO:0008152,GO:0008380,GO:0009056,GO:0009057,GO:0009414,GO:0009415,GO:0009628,GO:0009719,GO:0009725,GO:0009737,GO:0009892,GO:0009987,GO:0010033,GO:…	-	ko:K12624	ko03018,ko03040,map03018,map03040	M00354,M00396,M00397	-	-	ko00000,ko00001,ko00002,ko03019,ko03041	-	-	-	LSM
PHALU_000077-RA	3885.XP_007160676.1	3.3e-63	248.1	2A3SY@1|root,2RY5W@2759|Eukaryota,37U2M@33090|Viridiplantae,3GI6Y@35493|Streptophyta,4JNY6@91835|fabids	35493|Streptophyta	S	Protein disulfide-isomerase LQY1	-	GO:0003674,GO:0003756,GO:0003824,GO:0005575,GO:0005622,GO:0005623,GO:0005737,GO:0006091,GO:0006807,GO:0008150,GO:0008152,GO:0009507,GO:0009532,GO:0009534,GO:0009535,GO:0009536,GO:0009570,GO:0009579,GO:0009765,GO:0009987,GO:0010206,GO:0015979,GO:0016020,GO:0016853,GO:0016860,GO:0016864,GO:0019538,GO:0019684,GO:0030091,GO:0031976,GO:0031984,GO:0034357,GO:0042651,GO:0043170,GO:0043226,GO:0043227,GO:…	-	-	-	-	-	-	-	-	-	-	-
PHALU_000078-RA	3885.XP_007160677.1	1.2e-171	609.0	2CME2@1|root,2QQ3E@2759|Eukaryota,37K9B@33090|Viridiplantae,3GH8V@35493|Streptophyta,4JTAV@91835|fabids	35493|Streptophyta	S	Myb/SANT-like DNA-binding domain	-	-	-	-	-	-	-	-	-	-	-	-	Myb_DNA-bind_3
PHALU_000079-RA	3885.XP_007160678.1	9.3e-90	336.7	COG2092@1|root,KOG1668@2759|Eukaryota,37IFN@33090|Viridiplantae,3G8KN@35493|Streptophyta,4JH74@91835|fabids	35493|Streptophyta	K	Belongs to the EF-1-beta EF-1-delta family	-	GO:0005575,GO:0005622,GO:0005623,GO:0005737,GO:0005829,GO:0044424,GO:0044444,GO:0044464	-	ko:K03232	-	-	-	-	ko00000,ko03012	-	-	-	EF1_GNE
PHALU_000080-RA	3885.XP_007160679.1	6.4e-109	400.2	COG1611@1|root,2QQ1K@2759|Eukaryota,37K77@33090|Viridiplantae,3GEX7@35493|Streptophyta,4JFH4@91835|fabids	35493|Streptophyta	G	Cytokinin-activating enzyme working in the direct activation pathway. Phosphoribohydrolase that converts inactive cytokinin nucleotides to the biologically active free-base forms	-	-	-	-	-	-	-	-	-	-	-	-	Lysine_decarbox
PHALU_000082-RA	3885.XP_007160680.1	0.0	2127.1	COG5049@1|root,KOG2044@2759|Eukaryota,37RBH@33090|Viridiplantae,3GFH2@35493|Streptophyta,4JN1C@91835|fabids	35493|Streptophyta	AL	5'-3' exoribonuclease	-	GO:0000966,GO:0000967,GO:0003674,GO:0003824,GO:0004518,GO:0004527,GO:0004532,GO:0004534,GO:0004540,GO:0005575,GO:0005622,GO:0005623,GO:0005634,GO:0006139,GO:0006364,GO:0006396,GO:0006401,GO:0006725,GO:0006807,GO:0008150,GO:0008152,GO:0008409,GO:0009056,GO:0009057,GO:0009893,GO:0009987,GO:0010467,GO:0010468,GO:0010586,GO:0010587,GO:0010604,GO:0010628,GO:0016070,GO:0016072,GO:0016075,GO:0016787,GO:…	-	ko:K12619	ko03008,ko03018,map03008,map03018	-	-	-	ko00000,ko00001,ko01000,ko03009,ko03016,ko03019,ko03021	-	-	-	XRN_N,zf-CCHC
PHALU_000083-RA	3885.XP_007160681.1	0.0	1831.2	28I8T@1|root,2QU34@2759|Eukaryota,37HN0@33090|Viridiplantae,3G9GX@35493|Streptophyta,4JEPD@91835|fabids	35493|Streptophyta	S	Filament-like plant protein	-	GO:0000226,GO:0000902,GO:0000904,GO:0003674,GO:0005488,GO:0005515,GO:0005575,GO:0005623,GO:0005886,GO:0006996,GO:0007010,GO:0007017,GO:0008017,GO:0008092,GO:0008150,GO:0009653,GO:0009888,GO:0009987,GO:0010026,GO:0010090,GO:0015631,GO:0016020,GO:0016043,GO:0022607,GO:0030154,GO:0031109,GO:0032502,GO:0032989,GO:0034622,GO:0043933,GO:0044085,GO:0044464,GO:0046785,GO:0048468,GO:0048856,GO:0048869,GO:…	-	-	-	-	-	-	-	-	-	-	FPP
PHALU_000084-RA	3885.XP_007160682.1	2.6e-81	308.1	2BXPJ@1|root,2RXRR@2759|Eukaryota,37TRH@33090|Viridiplantae,3GI92@35493|Streptophyta,4JNWP@91835|fabids	35493|Streptophyta	S	Indole-3-acetic acid-induced protein ARG7-like	-	-	-	ko:K14488	ko04075,map04075	-	-	-	ko00000,ko00001	-	-	-	Auxin_inducible
PHALU_000085-RA	3885.XP_007160683.1	0.0	1748.4	28JYJ@1|root,2QQ0Y@2759|Eukaryota,37P1T@33090|Viridiplantae,3GCI1@35493|Streptophyta,4JJU8@91835|fabids	35493|Streptophyta	K	Auxin response factors (ARFs) are transcriptional factors that bind specifically to the DNA sequence 5'-TGTCTC-3' found in the auxin-responsive promoter elements (AuxREs)	MP	GO:0000003,GO:0000578,GO:0001067,GO:0003002,GO:0003006,GO:0003674,GO:0003676,GO:0003677,GO:0003700,GO:0005488,GO:0005515,GO:0005575,GO:0005622,GO:0005623,GO:0005634,GO:0006355,GO:0007275,GO:0007389,GO:0008150,GO:0009719,GO:0009725,GO:0009733,GO:0009790,GO:0009791,GO:0009793,GO:0009798,GO:0009880,GO:0009888,GO:0009889,GO:0009908,GO:0009942,GO:0010033,GO:0010051,GO:0010154,GO:0010305,GO:0010468,GO:…	-	ko:K14486	ko04075,map04075	-	-	-	ko00000,ko00001	-	-	-	AUX_IAA,Auxin_resp,B3
PHALU_000086-RA	3885.XP_007160685.1	7.1e-239	832.8	28HSJ@1|root,2QSWM@2759|Eukaryota,37NN4@33090|Viridiplantae,3GBXH@35493|Streptophyta,4JM1V@91835|fabids	35493|Streptophyta	S	Putative S-adenosyl-L-methionine-dependent methyltransferase	-	GO:0003674,GO:0003824,GO:0005575,GO:0005622,GO:0005623,GO:0005737,GO:0005768,GO:0005794,GO:0005802,GO:0008150,GO:0008152,GO:0008168,GO:0008757,GO:0012505,GO:0016740,GO:0016741,GO:0031410,GO:0031982,GO:0031984,GO:0032259,GO:0043226,GO:0043227,GO:0043229,GO:0043231,GO:0044422,GO:0044424,GO:0044431,GO:0044444,GO:0044446,GO:0044464,GO:0097708,GO:0098791	-	-	-	-	-	-	-	-	-	-	Methyltransf_29
PHALU_000087-RA	3885.XP_007160686.1	1.7e-25	122.1	COG2058@1|root,KOG1762@2759|Eukaryota,37V61@33090|Viridiplantae,3GJB1@35493|Streptophyta,4JU4B@91835|fabids	35493|Streptophyta	J	Belongs to the eukaryotic ribosomal protein P1 P2 family	-	GO:0001932,GO:0001934,GO:0002181,GO:0003674,GO:0003735,GO:0005198,GO:0005575,GO:0005622,GO:0005623,GO:0005634,GO:0005737,GO:0005829,GO:0005840,GO:0005844,GO:0005886,GO:0006412,GO:0006518,GO:0006807,GO:0008047,GO:0008150,GO:0008152,GO:0009058,GO:0009059,GO:0009893,GO:0009987,GO:0010467,GO:0010562,GO:0010604,GO:0015934,GO:0016020,GO:0019207,GO:0019209,GO:0019220,GO:0019222,GO:0019538,GO:0019887,GO:…	-	ko:K02942	ko03010,map03010	M00177	-	-	br01610,ko00000,ko00001,ko00002,ko03011	-	-	-	Ribosomal_60s
PHALU_000088-RA	3885.XP_007160687.1	0.0	2113.6	COG1643@1|root,KOG0922@2759|Eukaryota,37PGP@33090|Viridiplantae,3GEAW@35493|Streptophyta,4JHM0@91835|fabids	35493|Streptophyta	A	Pre-mRNA-splicing factor ATP-dependent RNA	-	-	3.6.4.13	ko:K12818	ko03040,map03040	-	-	-	ko00000,ko00001,ko01000,ko03041	-	-	-	DEAD,HA2,Helicase_C,OB_NTP_bind,S1
PHALU_000095-RA	3885.XP_007160690.1	3.8e-266	923.7	COG2124@1|root,KOG0156@2759|Eukaryota,37IUW@33090|Viridiplantae,3GHGM@35493|Streptophyta,4JTTC@91835|fabids	35493|Streptophyta	Q	Belongs to the cytochrome P450 family	CYP83A1	GO:0000162,GO:0002376,GO:0003674,GO:0003824,GO:0004497,GO:0005575,GO:0005622,GO:0005623,GO:0005737,GO:0005739,GO:0005783,GO:0005886,GO:0006082,GO:0006520,GO:0006568,GO:0006576,GO:0006586,GO:0006725,GO:0006790,GO:0006807,GO:0006950,GO:0006952,GO:0006955,GO:0007275,GO:0008150,GO:0008152,GO:0008652,GO:0009058,GO:0009072,GO:0009073,GO:0009308,GO:0009309,GO:0009314,GO:0009416,GO:0009605,GO:0009607,GO:…	1.14.14.19,1.14.14.32,1.14.14.43,1.14.14.45	ko:K00512,ko:K11818,ko:K12156	ko00140,ko00380,ko00966,ko01100,ko01110,ko01210,ko04913,ko04917,ko04927,ko04934,map00140,map00380,map00966,map01100,map01110,map01210,map04913,map04917,map04927,map04934	M00109,M00110,M00370	R02211,R03783,R04852,R04853,R08168,R08517,R08518,R08653,R08659,R08666,R10670,R10672	RC00607,RC00660,RC00923,RC01222,RC01705,RC02210	ko00000,ko00001,ko00002,ko00199,ko01000	-	-	-	p450
PHALU_000096-RA	3885.XP_007160692.1	1.5e-276	958.4	2CMR1@1|root,2QRIA@2759|Eukaryota,37P5J@33090|Viridiplantae,3GEN3@35493|Streptophyta,4JDHN@91835|fabids	35493|Streptophyta	K	transcription factor	-	GO:0003674,GO:0003700,GO:0005575,GO:0005622,GO:0005623,GO:0005634,GO:0005737,GO:0005829,GO:0006355,GO:0008150,GO:0009889,GO:0010468,GO:0010556,GO:0019219,GO:0019222,GO:0031323,GO:0031326,GO:0043226,GO:0043227,GO:0043229,GO:0043231,GO:0044424,GO:0044444,GO:0044464,GO:0050789,GO:0050794,GO:0051171,GO:0051252,GO:0060255,GO:0065007,GO:0080090,GO:0140110,GO:1903506,GO:2000112,GO:2001141	-	-	-	-	-	-	-	-	-	-	bZIP_1,bZIP_2
PHALU_000097-RA	90675.XP_010444908.1	8.4e-35	152.5	COG2036@1|root,KOG1745@2759|Eukaryota,37TVG@33090|Viridiplantae,3GI0A@35493|Streptophyta,3HTR0@3699|Brassicales	35493|Streptophyta	B	Nucleosomes wrap and compact DNA into chromatin, limiting DNA accessibility to the cellular machineries which require DNA as a template. Histones thereby play a central role in transcription regulation, DNA repair, DNA replication and chromosomal stability. DNA accessibility is regulated via a complex set of post-translational modifications of histones, also called histone code, and nucleosome re…	-	-	-	ko:K11253	ko05034,ko05202,ko05322,map05034,map05202,map05322	-	-	-	ko00000,ko00001,ko03036,ko04147	-	-	-	Histone
PHALU_000098-RA	3885.XP_007160695.1	6.9e-307	1059.3	2CMA6@1|root,2QPS4@2759|Eukaryota,37NEK@33090|Viridiplantae,3GAGN@35493|Streptophyta,4JRWQ@91835|fabids	35493|Streptophyta	S	Galactose oxidase-like	-	-	1.2.3.15	ko:K20929	-	-	-	-	ko00000,ko01000	-	-	-	DUF1929,Glyoxal_oxid_N
PHALU_000099-RA	3847.GLYMA17G37471.2	0.0	3045.8	COG1231@1|root,KOG0029@2759|Eukaryota,37KUS@33090|Viridiplantae,3GFTA@35493|Streptophyta,4JJS9@91835|fabids	35493|Streptophyta	Q	Lysine-specific histone	-	GO:0005575,GO:0005622,GO:0005623,GO:0005634,GO:0006325,GO:0006464,GO:0006476,GO:0006479,GO:0006807,GO:0006996,GO:0007275,GO:0008150,GO:0008152,GO:0008213,GO:0009987,GO:0016043,GO:0016569,GO:0016570,GO:0016571,GO:0016575,GO:0018022,GO:0018193,GO:0018205,GO:0019538,GO:0022622,GO:0032259,GO:0032501,GO:0032502,GO:0034968,GO:0035601,GO:0036211,GO:0043170,GO:0043226,GO:0043227,GO:0043229,GO:0043231,GO:…	-	ko:K11450	ko04714,map04714	-	-	-	ko00000,ko00001,ko01000,ko03036	-	-	-	Amino_oxidase,SWIRM
PHALU_000100-RA	3885.XP_007160697.1	4.7e-232	810.1	COG0596@1|root,KOG4409@2759|Eukaryota,37J4Z@33090|Viridiplantae,3GAKN@35493|Streptophyta,4JK4K@91835|fabids	35493|Streptophyta	S	Abhydrolase domain-containing protein	-	-	2.3.1.51	ko:K13699	ko04923,map04923	-	R09381	RC00037,RC00039	ko00000,ko00001,ko01000,ko01002,ko01004	-	-	-	Abhydrolase_1
PHALU_000101-RA	3885.XP_007160698.1	0.0	1530.4	2CMM0@1|root,2QQSA@2759|Eukaryota,37N93@33090|Viridiplantae,3GDTX@35493|Streptophyta,4JEHF@91835|fabids	35493|Streptophyta	S	Protein ACCUMULATION AND REPLICATION OF CHLOROPLASTS 6	ARC6	GO:0003674,GO:0005488,GO:0005515,GO:0005575,GO:0005622,GO:0005623,GO:0005737,GO:0006996,GO:0008150,GO:0009507,GO:0009526,GO:0009528,GO:0009536,GO:0009657,GO:0009658,GO:0009706,GO:0009941,GO:0009987,GO:0010020,GO:0016020,GO:0016021,GO:0016043,GO:0019866,GO:0031090,GO:0031224,GO:0031300,GO:0031301,GO:0031350,GO:0031351,GO:0031352,GO:0031353,GO:0031356,GO:0031357,GO:0031967,GO:0031969,GO:0031975,GO:…	-	-	-	-	-	-	-	-	-	-	DUF4101
PHALU_000102-RA	3885.XP_007160699.1	1.7e-65	255.8	2C8F8@1|root,2S11Y@2759|Eukaryota,37VNQ@33090|Viridiplantae,3GJE6@35493|Streptophyta	35493|Streptophyta	S	Glycine-rich cell wall structural protein	-	-	-	-	-	-	-	-	-	-	-	-	-
PHALU_000103-RA	3885.XP_007160700.1	1.2e-138	499.2	2CNAX@1|root,2QUWE@2759|Eukaryota,37QHK@33090|Viridiplantae,3GD1C@35493|Streptophyta,4JG3W@91835|fabids	35493|Streptophyta	S	ZINC FINGER protein	-	GO:0000988,GO:0000989,GO:0003674,GO:0003676,GO:0003677,GO:0003700,GO:0005488,GO:0005575,GO:0005622,GO:0005623,GO:0005634,GO:0006355,GO:0007275,GO:0008150,GO:0009314,GO:0009416,GO:0009628,GO:0009639,GO:0009640,GO:0009641,GO:0009791,GO:0009889,GO:0010468,GO:0010556,GO:0019219,GO:0019222,GO:0031323,GO:0031326,GO:0032501,GO:0032502,GO:0043226,GO:0043227,GO:0043229,GO:0043231,GO:0043565,GO:0044424,GO:…	-	-	-	-	-	-	-	-	-	-	zf-B_box
PHALU_000105-RA	3885.XP_007160701.1	1.2e-153	549.3	28HPQ@1|root,2QQ15@2759|Eukaryota,37N22@33090|Viridiplantae,3GAZQ@35493|Streptophyta,4JF78@91835|fabids	35493|Streptophyta	S	Protein SHI RELATED SEQUENCE	-	-	-	-	-	-	-	-	-	-	-	-	DUF702
PHALU_000106-RA	3885.XP_007160702.1	7.4e-208	729.6	COG4870@1|root,KOG1542@2759|Eukaryota,37N6V@33090|Viridiplantae,3G90Y@35493|Streptophyta,4JM4Y@91835|fabids	35493|Streptophyta	O	Belongs to the peptidase C1 family	-	-	3.4.22.41	ko:K01373	ko04142,ko04210,map04142,map04210	-	-	-	ko00000,ko00001,ko01000,ko01002	-	-	-	Inhibitor_I29,Peptidase_C1
PHALU_000107-RA	3885.XP_007160706.1	2.6e-170	605.1	28N0B@1|root,2QSV3@2759|Eukaryota,37KAT@33090|Viridiplantae,3GDI0@35493|Streptophyta,4JHH6@91835|fabids	35493|Streptophyta	S	WAT1-related protein	-	GO:0000325,GO:0000902,GO:0003674,GO:0005215,GO:0005575,GO:0005622,GO:0005623,GO:0005737,GO:0005773,GO:0005774,GO:0005886,GO:0005887,GO:0005938,GO:0006521,GO:0006810,GO:0007154,GO:0007165,GO:0008150,GO:0009653,GO:0009705,GO:0009719,GO:0009725,GO:0009733,GO:0009734,GO:0009755,GO:0009826,GO:0009832,GO:0009834,GO:0009893,GO:0009914,GO:0009966,GO:0009987,GO:0010033,GO:0010315,GO:0010565,GO:0010646,GO:…	-	-	-	-	-	-	-	-	-	-	EamA
PHALU_000108-RA	3885.XP_007160707.1	3.2e-148	531.2	29YUW@1|root,2RXUR@2759|Eukaryota,37U5V@33090|Viridiplantae,3GI7E@35493|Streptophyta,4JPAF@91835|fabids	35493|Streptophyta	-	-	-	-	-	-	-	-	-	-	-	-	-	-	-
PHALU_000109-RA	3885.XP_007160709.1	1.4e-115	422.5	2CXMR@1|root,2RYIB@2759|Eukaryota,37U4V@33090|Viridiplantae,3GJJ9@35493|Streptophyta	35493|Streptophyta	K	Dehydration-responsive element-binding protein	-	GO:0001067,GO:0003674,GO:0003676,GO:0003677,GO:0003700,GO:0005488,GO:0005575,GO:0005622,GO:0005623,GO:0005634,GO:0006355,GO:0008150,GO:0009889,GO:0009891,GO:0009893,GO:0010033,GO:0010200,GO:0010243,GO:0010468,GO:0010556,GO:0010557,GO:0010604,GO:0010628,GO:0019219,GO:0019222,GO:0031323,GO:0031325,GO:0031326,GO:0031328,GO:0042221,GO:0042493,GO:0043226,GO:0043227,GO:0043229,GO:0043231,GO:0043565,GO:…	-	-	-	-	-	-	-	-	-	-	AP2
PHALU_000110-RA	3885.XP_007160710.1	6.8e-262	909.4	COG0536@1|root,KOG1489@2759|Eukaryota,37NJS@33090|Viridiplantae,3G9M4@35493|Streptophyta,4JNKK@91835|fabids	35493|Streptophyta	S	GTP1/OBG	-	-	-	-	-	-	-	-	-	-	-	-	GTP1_OBG,MMR_HSR1
PHALU_000111-RA	3885.XP_007160711.1	4.9e-73	280.8	KOG2659@1|root,KOG2659@2759|Eukaryota,37M57@33090|Viridiplantae,3GFIM@35493|Streptophyta,4JJ1H@91835|fabids	35493|Streptophyta	Z	Glucose-induced degradation protein 8 homolog	-	-	-	-	-	-	-	-	-	-	-	-	CLTH
PHALU_000112-RA	3885.XP_007160712.1	4.6e-143	513.8	COG2802@1|root,KOG4159@2759|Eukaryota,37KXB@33090|Viridiplantae,3GGBR@35493|Streptophyta,4JM93@91835|fabids	35493|Streptophyta	O	LON peptidase N-terminal domain and RING finger protein	-	-	-	-	-	-	-	-	-	-	-	-	LON_substr_bdg
PHALU_000113-RA	3885.XP_007160713.1	1.1e-56	225.7	COG0526@1|root,KOG0907@2759|Eukaryota,37UQH@33090|Viridiplantae,3GITZ@35493|Streptophyta	35493|Streptophyta	O	Belongs to the thioredoxin family	-	-	-	ko:K03671	ko04621,ko05418,map04621,map05418	-	-	-	ko00000,ko00001,ko03110	-	-	-	Pkinase_Tyr,Thioredoxin
PHALU_000114-RA	3885.XP_007160714.1	0.0	1262.7	COG1874@1|root,KOG0496@2759|Eukaryota,37MUE@33090|Viridiplantae,3GNA2@35493|Streptophyta,4JVJB@91835|fabids	35493|Streptophyta	G	beta-galactosidase	-	-	-	-	-	-	-	-	-	-	-	-	Glyco_hydro_35
PHALU_000115-RA	3885.XP_007160715.1	0.0	1232.6	KOG0773@1|root,KOG0773@2759|Eukaryota,37PKY@33090|Viridiplantae,3GH02@35493|Streptophyta,4JEY2@91835|fabids	35493|Streptophyta	K	BEL1-like homeodomain protein	-	GO:0003674,GO:0003676,GO:0003677,GO:0003700,GO:0005488,GO:0005575,GO:0005622,GO:0005623,GO:0005634,GO:0006355,GO:0008150,GO:0009889,GO:0010468,GO:0010556,GO:0019219,GO:0019222,GO:0031323,GO:0031326,GO:0040034,GO:0043226,GO:0043227,GO:0043229,GO:0043231,GO:0043565,GO:0044424,GO:0044464,GO:0048506,GO:0048509,GO:0048510,GO:0050789,GO:0050793,GO:0050794,GO:0051171,GO:0051252,GO:0060255,GO:0065007,GO:…	-	-	-	-	-	-	-	-	-	-	Homeobox_KN,POX
PHALU_000116-RA	3885.XP_007160717.1	0.0	1224.9	KOG0773@1|root,KOG0773@2759|Eukaryota,37PKY@33090|Viridiplantae,3GH02@35493|Streptophyta,4JEY2@91835|fabids	35493|Streptophyta	K	BEL1-like homeodomain protein	-	GO:0003674,GO:0003676,GO:0003677,GO:0003700,GO:0005488,GO:0005575,GO:0005622,GO:0005623,GO:0005634,GO:0006355,GO:0008150,GO:0009889,GO:0010468,GO:0010556,GO:0019219,GO:0019222,GO:0031323,GO:0031326,GO:0040034,GO:0043226,GO:0043227,GO:0043229,GO:0043231,GO:0043565,GO:0044424,GO:0044464,GO:0048506,GO:0048509,GO:0048510,GO:0050789,GO:0050793,GO:0050794,GO:0051171,GO:0051252,GO:0060255,GO:0065007,GO:…	-	-	-	-	-	-	-	-	-	-	Homeobox_KN,POX
PHALU_000117-RA	3885.XP_007160718.1	1e-269	935.6	COG2262@1|root,KOG0410@2759|Eukaryota,37HF3@33090|Viridiplantae,3GGVZ@35493|Streptophyta,4JHQN@91835|fabids	35493|Streptophyta	S	GTP-binding protein	-	-	-	ko:K03665	-	-	-	-	ko00000,ko03009	-	-	-	GTP-bdg_M,GTP-bdg_N,MMR_HSR1
PHALU_000118-RA	3885.XP_007160719.1	1.4e-192	678.7	2C0PQ@1|root,2RH3E@2759|Eukaryota,37QEB@33090|Viridiplantae,3GF6J@35493|Streptophyta,4JS4Z@91835|fabids	35493|Streptophyta	W	Belongs to the peroxidase family. Classical plant (class III) peroxidase subfamily	-	-	1.11.1.7	ko:K00430	ko00940,ko01100,ko01110,map00940,map01100,map01110	-	R00602,R02596,R03919,R04007,R07443	RC00034	ko00000,ko00001,ko01000	-	-	-	peroxidase
PHALU_000119-RA	3885.XP_007160720.1	3e-218	764.2	COG1222@1|root,KOG0651@2759|Eukaryota,37JGK@33090|Viridiplantae,3G7WK@35493|Streptophyta,4JSGI@91835|fabids	35493|Streptophyta	O	Belongs to the AAA ATPase family	RPT4A	GO:0000502,GO:0003674,GO:0003824,GO:0005488,GO:0005515,GO:0005575,GO:0005618,GO:0005622,GO:0005623,GO:0005634,GO:0005730,GO:0005737,GO:0005829,GO:0005838,GO:0005886,GO:0005911,GO:0006355,GO:0006357,GO:0006508,GO:0006511,GO:0006807,GO:0006950,GO:0008134,GO:0008150,GO:0008152,GO:0008540,GO:0009056,GO:0009057,GO:0009506,GO:0009889,GO:0009891,GO:0009893,GO:0009894,GO:0009896,GO:0009987,GO:0010033,GO:…	-	ko:K03064	ko03050,ko05169,map03050,map05169	M00341	-	-	ko00000,ko00001,ko00002,ko03051	-	-	-	AAA
PHALU_000121-RA	3885.XP_007160721.1	5.8e-115	420.2	KOG4474@1|root,KOG4474@2759|Eukaryota,37I1D@33090|Viridiplantae,3GG1K@35493|Streptophyta,4JEXU@91835|fabids	35493|Streptophyta	S	Transmembrane protein 136	-	-	-	-	-	-	-	-	-	-	-	-	TRAM_LAG1_CLN8
PHALU_000122-RA	3885.XP_007160722.1	5.5e-182	643.7	COG1088@1|root,KOG0747@2759|Eukaryota,37MYE@33090|Viridiplantae,3GE79@35493|Streptophyta,4JEZ2@91835|fabids	35493|Streptophyta	G	dTDP-glucose 4,6-dehydratase activity	-	GO:0005575,GO:0005622,GO:0005623,GO:0005737,GO:0005829,GO:0044424,GO:0044444,GO:0044464	-	-	-	-	-	-	-	-	-	-	Epimerase
PHALU_000123-RA	3885.XP_007160723.1	4.6e-244	850.5	2BZER@1|root,2QPQI@2759|Eukaryota,37MJF@33090|Viridiplantae,3GBM8@35493|Streptophyta,4JMEZ@91835|fabids	35493|Streptophyta	O	Ring finger	-	-	-	-	-	-	-	-	-	-	-	-	zf-C3HC4
PHALU_000124-RA	102107.XP_008236935.1	2.6e-29	135.2	2CXWT@1|root,2S0BS@2759|Eukaryota,37UQ4@33090|Viridiplantae,3GIX2@35493|Streptophyta,4JTUH@91835|fabids	35493|Streptophyta	K	Ocs element-binding factor 1-like	bZIP	GO:0003674,GO:0003676,GO:0003677,GO:0003700,GO:0005488,GO:0005515,GO:0005575,GO:0005622,GO:0005623,GO:0005634,GO:0006355,GO:0006417,GO:0006950,GO:0008150,GO:0009743,GO:0009744,GO:0009889,GO:0009890,GO:0009891,GO:0009892,GO:0009893,GO:0009987,GO:0010033,GO:0010468,GO:0010556,GO:0010557,GO:0010558,GO:0010604,GO:0010605,GO:0010608,GO:0010628,GO:0010629,GO:0017148,GO:0019219,GO:0019222,GO:0031323,GO:…	-	-	-	-	-	-	-	-	-	-	bZIP_1
PHALU_000125-RA	3827.XP_004513913.1	9e-21	107.5	28NVU@1|root,2QVFU@2759|Eukaryota,37MY4@33090|Viridiplantae,3G858@35493|Streptophyta,4JEE1@91835|fabids	35493|Streptophyta	S	13-hydroxylupanine O-tigloyltransferase-like	-	GO:0000271,GO:0003674,GO:0003824,GO:0005975,GO:0005976,GO:0006725,GO:0008150,GO:0008152,GO:0009058,GO:0009059,GO:0009664,GO:0009698,GO:0009699,GO:0009832,GO:0009987,GO:0010345,GO:0010383,GO:0010393,GO:0016043,GO:0016051,GO:0016740,GO:0016746,GO:0016747,GO:0017144,GO:0019438,GO:0019748,GO:0033692,GO:0034637,GO:0034645,GO:0042546,GO:0043170,GO:0044036,GO:0044038,GO:0044085,GO:0044237,GO:0044238,GO:…	-	-	-	-	-	-	-	-	-	-	Transferase
PHALU_000126-RA	3885.XP_007160726.1	2.2e-147	528.5	2CMGA@1|root,2QQ9S@2759|Eukaryota,37PJ7@33090|Viridiplantae,3GGKV@35493|Streptophyta,4JKMV@91835|fabids	35493|Streptophyta	S	Bifunctional nuclease	BBD1	GO:0003674,GO:0003676,GO:0003677,GO:0003824,GO:0004518,GO:0005488,GO:0006139,GO:0006725,GO:0006807,GO:0006950,GO:0006952,GO:0008150,GO:0008152,GO:0009605,GO:0009607,GO:0009620,GO:0009987,GO:0016787,GO:0016788,GO:0034641,GO:0043170,GO:0043207,GO:0043565,GO:0044237,GO:0044238,GO:0046483,GO:0050832,GO:0050896,GO:0051704,GO:0051707,GO:0071704,GO:0090304,GO:0090305,GO:0097159,GO:0098542,GO:1901360,GO:…	-	-	-	-	-	-	-	-	-	-	DNase-RNase,UVR
PHALU_000127-RA	3885.XP_007160727.1	0.0	1118.6	KOG1471@1|root,KOG1471@2759|Eukaryota,37NEZ@33090|Viridiplantae,3G72N@35493|Streptophyta,4JSK6@91835|fabids	35493|Streptophyta	I	Phosphatidylinositol phosphatidylcholine transfer protein	-	GO:0000003,GO:0000226,GO:0003006,GO:0003674,GO:0005215,GO:0005319,GO:0005548,GO:0005575,GO:0005622,GO:0005623,GO:0005628,GO:0005634,GO:0005886,GO:0006810,GO:0006811,GO:0006820,GO:0006869,GO:0006996,GO:0007010,GO:0007017,GO:0007049,GO:0008150,GO:0008525,GO:0008526,GO:0009653,GO:0009987,GO:0010876,GO:0010927,GO:0015711,GO:0015748,GO:0015914,GO:0016020,GO:0016043,GO:0016192,GO:0019953,GO:0022402,GO:…	3.4.25.1	ko:K02725	ko03050,map03050	M00337,M00340	-	-	ko00000,ko00001,ko00002,ko01000,ko01002,ko03051,ko04147	-	-	-	CRAL_TRIO,CRAL_TRIO_N
PHALU_000128-RA	3885.XP_007160729.1	9e-266	922.5	KOG4749@1|root,KOG4749@2759|Eukaryota,37J78@33090|Viridiplantae,3GDAY@35493|Streptophyta,4JFBF@91835|fabids	35493|Streptophyta	T	Phosphorylates Ins(1,3,4,5,6)P5 at position 2 to form Ins(1,2,3,4,5,6)P6 (InsP6 or phytate)	IPK1	GO:0002252,GO:0002376,GO:0003674,GO:0003824,GO:0005575,GO:0005622,GO:0005623,GO:0005634,GO:0005737,GO:0005975,GO:0006020,GO:0006066,GO:0006793,GO:0006796,GO:0006873,GO:0006950,GO:0006952,GO:0007275,GO:0008150,GO:0008152,GO:0009058,GO:0009605,GO:0009607,GO:0009615,GO:0009617,GO:0009620,GO:0009791,GO:0009987,GO:0010264,GO:0016301,GO:0016310,GO:0016740,GO:0016772,GO:0016773,GO:0017144,GO:0019637,GO:…	2.7.1.158	ko:K10572	ko00562,ko01100,ko04070,map00562,map01100,map04070	M00132	R05202	RC00002,RC00078	ko00000,ko00001,ko00002,ko01000	-	-	-	HMA,Ins_P5_2-kin
PHALU_000129-RA	3885.XP_007160730.1	1.1e-201	709.1	28IIJ@1|root,2QQYU@2759|Eukaryota,37KGA@33090|Viridiplantae,3GGJR@35493|Streptophyta,4JK6Y@91835|fabids	35493|Streptophyta	S	Jasmonate	JMT	GO:0003674,GO:0003824,GO:0005575,GO:0005622,GO:0005623,GO:0005737,GO:0006082,GO:0006950,GO:0008150,GO:0008152,GO:0008168,GO:0008757,GO:0009611,GO:0009694,GO:0009987,GO:0010817,GO:0016740,GO:0016741,GO:0019752,GO:0030795,GO:0032259,GO:0032787,GO:0042445,GO:0043436,GO:0044237,GO:0044281,GO:0044424,GO:0044464,GO:0050896,GO:0065007,GO:0065008,GO:0071704	2.1.1.141	ko:K08241	ko00592,ko01110,map00592,map01110	-	R05759	RC00003,RC00460	ko00000,ko00001,ko01000	-	-	-	Methyltransf_7
PHALU_000130-RA	3885.XP_007160731.1	9e-71	272.7	COG0254@1|root,2S1BJ@2759|Eukaryota,37V6U@33090|Viridiplantae,3GJHG@35493|Streptophyta,4JPWR@91835|fabids	35493|Streptophyta	J	Belongs to the bacterial ribosomal protein bL31 family	-	GO:0005575,GO:0005622,GO:0005623,GO:0005737,GO:0009507,GO:0009526,GO:0009532,GO:0009536,GO:0009570,GO:0009941,GO:0031967,GO:0031975,GO:0043226,GO:0043227,GO:0043229,GO:0043231,GO:0044422,GO:0044424,GO:0044434,GO:0044435,GO:0044444,GO:0044446,GO:0044464	-	ko:K02909	ko03010,map03010	M00178	-	-	br01610,ko00000,ko00001,ko00002,ko03011	-	-	-	Ribosomal_L31
PHALU_000131-RA	3885.XP_007160732.1	2.3e-287	994.2	COG1208@1|root,KOG1322@2759|Eukaryota,37JN6@33090|Viridiplantae,3GB0H@35493|Streptophyta,4JMN9@91835|fabids	35493|Streptophyta	M	This protein plays a role in synthesis of starch. It catalyzes the synthesis of the activated glycosyl donor, ADP- glucose from Glc-1-P and ATP	-	GO:0000271,GO:0003674,GO:0003824,GO:0005575,GO:0005622,GO:0005623,GO:0005737,GO:0005975,GO:0005976,GO:0005982,GO:0006073,GO:0008150,GO:0008152,GO:0008878,GO:0009058,GO:0009059,GO:0009250,GO:0009501,GO:0009507,GO:0009536,GO:0009987,GO:0016051,GO:0016740,GO:0016772,GO:0016779,GO:0019252,GO:0033692,GO:0034637,GO:0034645,GO:0043170,GO:0043226,GO:0043227,GO:0043229,GO:0043231,GO:0044042,GO:0044237,GO:…	2.7.7.27	ko:K00975	ko00500,ko00520,ko01100,ko01110,ko02026,map00500,map00520,map01100,map01110,map02026	M00565	R00948	RC00002	ko00000,ko00001,ko00002,ko01000	-	-	-	NTP_transferase
PHALU_000132-RA	3885.XP_007160733.1	5.9e-198	696.8	COG3934@1|root,2QS4Q@2759|Eukaryota,37PFM@33090|Viridiplantae,3GCR2@35493|Streptophyta,4JD8D@91835|fabids	35493|Streptophyta	G	Belongs to the glycosyl hydrolase 5 (cellulase A) family	-	GO:0000003,GO:0000272,GO:0003006,GO:0003674,GO:0003824,GO:0004553,GO:0004567,GO:0005575,GO:0005623,GO:0005975,GO:0005976,GO:0007275,GO:0008150,GO:0008152,GO:0009056,GO:0009057,GO:0009664,GO:0009791,GO:0009827,GO:0009828,GO:0009845,GO:0009900,GO:0009987,GO:0010047,GO:0010154,GO:0010412,GO:0015923,GO:0016043,GO:0016052,GO:0016787,GO:0016798,GO:0016985,GO:0016998,GO:0022414,GO:0032501,GO:0032502,GO:…	3.2.1.78	ko:K19355	ko00051,map00051	-	R01332	RC00467	ko00000,ko00001,ko01000	-	-	-	Cellulase
PHALU_000133-RA	3885.XP_007160734.1	6.6e-151	540.0	COG0451@1|root,KOG1502@2759|Eukaryota,37KRK@33090|Viridiplantae,3GDF2@35493|Streptophyta,4JTCB@91835|fabids	35493|Streptophyta	V	Bifunctional dihydroflavonol 4-reductase flavanone	DFR	GO:0003674,GO:0003824,GO:0005575,GO:0005622,GO:0005623,GO:0005737,GO:0005783,GO:0005789,GO:0008150,GO:0008152,GO:0009058,GO:0009718,GO:0009812,GO:0009813,GO:0012505,GO:0016020,GO:0016491,GO:0016614,GO:0016616,GO:0019898,GO:0031090,GO:0031312,GO:0031984,GO:0042175,GO:0042406,GO:0042440,GO:0043226,GO:0043227,GO:0043229,GO:0043231,GO:0044422,GO:0044424,GO:0044425,GO:0044432,GO:0044444,GO:0044446,GO:…	1.1.1.219,1.1.1.234	ko:K13082	ko00941,ko01100,ko01110,map00941,map01100,map01110	M00138	R03123,R03636,R04901,R05038,R06610,R07998,R07999	RC00234,RC00235	ko00000,ko00001,ko00002,ko01000	-	-	-	Epimerase
PHALU_000134-RA	3885.XP_007160735.1	1.1e-141	509.2	COG0451@1|root,KOG1502@2759|Eukaryota,37KRK@33090|Viridiplantae,3GDF2@35493|Streptophyta,4JTCB@91835|fabids	35493|Streptophyta	V	Bifunctional dihydroflavonol 4-reductase flavanone	DFR	GO:0003674,GO:0003824,GO:0005575,GO:0005622,GO:0005623,GO:0005737,GO:0005783,GO:0005789,GO:0008150,GO:0008152,GO:0009058,GO:0009718,GO:0009812,GO:0009813,GO:0012505,GO:0016020,GO:0016491,GO:0016614,GO:0016616,GO:0019898,GO:0031090,GO:0031312,GO:0031984,GO:0042175,GO:0042406,GO:0042440,GO:0043226,GO:0043227,GO:0043229,GO:0043231,GO:0044422,GO:0044424,GO:0044425,GO:0044432,GO:0044444,GO:0044446,GO:…	1.1.1.219,1.1.1.234	ko:K13082	ko00941,ko01100,ko01110,map00941,map01100,map01110	M00138	R03123,R03636,R04901,R05038,R06610,R07998,R07999	RC00234,RC00235	ko00000,ko00001,ko00002,ko01000	-	-	-	Epimerase
PHALU_000135-RA	3885.XP_007160737.1	0.0	2158.6	KOG0431@1|root,KOG0431@2759|Eukaryota,37PJ8@33090|Viridiplantae,3GG3M@35493|Streptophyta,4JDXN@91835|fabids	35493|Streptophyta	S	Auxilin-like protein 1	-	GO:0005575,GO:0005622,GO:0005623,GO:0005737,GO:0005829,GO:0005886,GO:0006810,GO:0006897,GO:0006898,GO:0008150,GO:0009504,GO:0016020,GO:0016192,GO:0031982,GO:0043226,GO:0043227,GO:0044424,GO:0044444,GO:0044464,GO:0051179,GO:0051234,GO:0071944,GO:0072583,GO:0098657	-	-	-	-	-	-	-	-	-	-	-
PHALU_000136-RA	3885.XP_007160738.1	3.3e-139	501.1	COG0638@1|root,KOG0863@2759|Eukaryota,37P1D@33090|Viridiplantae,3G82H@35493|Streptophyta,4JNFC@91835|fabids	35493|Streptophyta	O	The proteasome is a multicatalytic proteinase complex which is characterized by its ability to cleave peptides with Arg, Phe, Tyr, Leu, and Glu adjacent to the leaving group at neutral or slightly basic pH	PAF1	GO:0000502,GO:0005575,GO:0005622,GO:0005623,GO:0005737,GO:0005829,GO:0005839,GO:0005886,GO:0005911,GO:0006807,GO:0008150,GO:0008152,GO:0009056,GO:0009057,GO:0009506,GO:0016020,GO:0019538,GO:0019773,GO:0030054,GO:0030163,GO:0032991,GO:0042221,GO:0043170,GO:0044238,GO:0044424,GO:0044444,GO:0044464,GO:0046685,GO:0050896,GO:0055044,GO:0071704,GO:0071944,GO:1901564,GO:1901565,GO:1901575,GO:1902494,GO:…	2.1.3.3,3.4.25.1	ko:K00611,ko:K02725	ko00220,ko01100,ko01110,ko01130,ko01230,ko03050,map00220,map01100,map01110,map01130,map01230,map03050	M00029,M00337,M00340,M00844	R01398	RC00096	ko00000,ko00001,ko00002,ko01000,ko01002,ko03051,ko04147	-	-	-	Proteasome,Proteasome_A_N
PHALU_000137-RA	3885.XP_007160739.1	5.4e-185	653.7	COG0524@1|root,KOG2854@2759|Eukaryota,37KMG@33090|Viridiplantae,3GE00@35493|Streptophyta,4JNNW@91835|fabids	35493|Streptophyta	G	Adenosine kinase	-	-	-	-	-	-	-	-	-	-	-	-	PfkB
PHALU_000138-RA	3885.XP_007160740.1	3.6e-65	254.2	2CH18@1|root,2S3N3@2759|Eukaryota,37W0S@33090|Viridiplantae,3GKCX@35493|Streptophyta	35493|Streptophyta	-	-	-	-	-	-	-	-	-	-	-	-	-	-	-
PHALU_000139-RA	3885.XP_007160741.1	1.9e-141	508.4	28IYG@1|root,2QRA4@2759|Eukaryota,37KU6@33090|Viridiplantae,3GFCK@35493|Streptophyta,4JENW@91835|fabids	35493|Streptophyta	S	f-box protein	-	-	-	-	-	-	-	-	-	-	-	-	F-box,PP2
PHALU_000140-RA	3885.XP_007160742.1	3.5e-135	487.6	28IYG@1|root,2QRA4@2759|Eukaryota,37KU6@33090|Viridiplantae,3GFCK@35493|Streptophyta,4JENW@91835|fabids	35493|Streptophyta	S	f-box protein	-	-	-	-	-	-	-	-	-	-	-	-	F-box,PP2
PHALU_000141-RA	3885.XP_007160744.1	1.1e-234	818.9	KOG2502@1|root,KOG2502@2759|Eukaryota,37NTJ@33090|Viridiplantae,3GC4T@35493|Streptophyta,4JKX2@91835|fabids	35493|Streptophyta	S	Belongs to the TUB family	-	GO:0003674,GO:0003700,GO:0005488,GO:0005543,GO:0006355,GO:0007275,GO:0008150,GO:0008289,GO:0009555,GO:0009889,GO:0010468,GO:0010556,GO:0019219,GO:0019222,GO:0031323,GO:0031326,GO:0032501,GO:0032502,GO:0035091,GO:0043167,GO:0043168,GO:0048229,GO:0048856,GO:0050789,GO:0050794,GO:0051171,GO:0051252,GO:0060255,GO:0065007,GO:0080090,GO:0140110,GO:1903506,GO:2000112,GO:2001141	-	-	-	-	-	-	-	-	-	-	F-box,F-box-like,Tub
PHALU_000142-RA	3885.XP_007160746.1	8.8e-270	936.0	2CMEF@1|root,2QQ4J@2759|Eukaryota,37SHH@33090|Viridiplantae,3G8RJ@35493|Streptophyta,4JR1B@91835|fabids	35493|Streptophyta	-	-	-	-	-	-	-	-	-	-	-	-	-	-	-
PHALU_000143-RA	3885.XP_007160747.1	1.8e-303	1048.1	KOG4197@1|root,KOG4197@2759|Eukaryota,37NZY@33090|Viridiplantae,3GBX8@35493|Streptophyta,4JN37@91835|fabids	35493|Streptophyta	S	Pentatricopeptide repeat-containing protein	-	GO:0000741,GO:0003674,GO:0003676,GO:0003723,GO:0003824,GO:0004518,GO:0004519,GO:0005488,GO:0005575,GO:0005622,GO:0005623,GO:0006139,GO:0006725,GO:0006807,GO:0006996,GO:0006997,GO:0007275,GO:0008150,GO:0008152,GO:0009451,GO:0009553,GO:0009559,GO:0009561,GO:0009987,GO:0010197,GO:0016043,GO:0016070,GO:0016787,GO:0016788,GO:0030154,GO:0032501,GO:0032502,GO:0034641,GO:0043170,GO:0043226,GO:0043227,GO:…	-	-	-	-	-	-	-	-	-	-	PPR,PPR_2,PPR_3
PHALU_000144-RA	3885.XP_007160748.1	2.5e-104	385.2	KOG0167@1|root,KOG0167@2759|Eukaryota	2759|Eukaryota	G	ubiquitin-protein transferase activity	-	-	-	-	-	-	-	-	-	-	-	-	KAP,U-box
PHALU_000146-RA	3885.XP_007160750.1	1.7e-260	904.8	KOG0254@1|root,KOG0254@2759|Eukaryota,37MXP@33090|Viridiplantae,3G8ZY@35493|Streptophyta,4JIHC@91835|fabids	35493|Streptophyta	P	Belongs to the major facilitator superfamily. Sugar transporter (TC 2.A.1.1) family	-	-	-	ko:K08145	-	-	-	-	ko00000,ko02000	2.A.1.1.46	-	-	Sugar_tr
PHALU_000147-RA	3885.XP_007160751.1	7.3e-286	989.2	COG3424@1|root,2QPKZ@2759|Eukaryota,37K20@33090|Viridiplantae,3GDHS@35493|Streptophyta,4JKKF@91835|fabids	35493|Streptophyta	I	3-ketoacyl-CoA synthase	-	-	2.3.1.199	ko:K15397	ko00062,ko01110,map00062,map01110	M00415	R09419,R10825	RC00004,RC02888,RC02997	ko00000,ko00001,ko00002,ko01000	-	-	-	ACP_syn_III_C,FAE1_CUT1_RppA
PHALU_000148-RA	3827.XP_004499159.1	6.4e-95	353.6	COG0424@1|root,KOG1509@2759|Eukaryota,37PFH@33090|Viridiplantae,3G84T@35493|Streptophyta,4JHNS@91835|fabids	35493|Streptophyta	D	Maf-like protein DDB_G0281937 isoform X1	-	-	-	ko:K06287	-	-	-	-	ko00000	-	-	-	Maf
PHALU_000149-RA	3885.XP_007160753.1	1e-47	195.7	KOG0724@1|root,KOG0724@2759|Eukaryota,37VXT@33090|Viridiplantae,3GK58@35493|Streptophyta,4JQF5@91835|fabids	35493|Streptophyta	K	radialis-like	-	GO:0001558,GO:0003674,GO:0003682,GO:0005488,GO:0005515,GO:0005575,GO:0005622,GO:0005623,GO:0005634,GO:0005635,GO:0005737,GO:0005829,GO:0006139,GO:0006259,GO:0006260,GO:0006355,GO:0006725,GO:0006807,GO:0008150,GO:0008152,GO:0009058,GO:0009059,GO:0009889,GO:0009890,GO:0009891,GO:0009892,GO:0009893,GO:0009987,GO:0010468,GO:0010556,GO:0010557,GO:0010558,GO:0010604,GO:0010605,GO:0010628,GO:0012505,GO:…	-	-	-	-	-	-	-	-	-	-	Myb_DNA-binding
PHALU_000150-RA	3885.XP_007160754.1	0.0	1183.3	COG4886@1|root,2QR5S@2759|Eukaryota,37JRH@33090|Viridiplantae,3G9XT@35493|Streptophyta,4JKJU@91835|fabids	35493|Streptophyta	T	LRR receptor-like serine threonine-protein kinase	-	GO:0005575,GO:0005618,GO:0005623,GO:0005886,GO:0005911,GO:0009505,GO:0009506,GO:0016020,GO:0030054,GO:0030312,GO:0044464,GO:0055044,GO:0071944	-	-	-	-	-	-	-	-	-	-	LRRNT_2,LRR_1,LRR_8,Pkinase_Tyr
PHALU_000151-RA	3885.XP_007160755.1	0.0	1204.5	COG0731@1|root,KOG1160@2759|Eukaryota,388WJ@33090|Viridiplantae,3GXNK@35493|Streptophyta,4JG8K@91835|fabids	35493|Streptophyta	C	Wyosine base formation	-	-	4.1.3.44	ko:K15449	-	-	-	-	ko00000,ko01000,ko03016	-	-	-	Flavodoxin_1,Methyltransf_29,Radical_SAM,Wyosine_form
PHALU_000152-RA	3885.XP_007160755.1	0.0	1150.2	COG0731@1|root,KOG1160@2759|Eukaryota,388WJ@33090|Viridiplantae,3GXNK@35493|Streptophyta,4JG8K@91835|fabids	35493|Streptophyta	C	Wyosine base formation	-	-	4.1.3.44	ko:K15449	-	-	-	-	ko00000,ko01000,ko03016	-	-	-	Flavodoxin_1,Methyltransf_29,Radical_SAM,Wyosine_form
PHALU_000153-RA	3885.XP_007160756.1	1.2e-32	146.0	2E3IZ@1|root,2SAKY@2759|Eukaryota,37XEJ@33090|Viridiplantae,3GKRD@35493|Streptophyta,4JR1M@91835|fabids	35493|Streptophyta	S	DNA binding domain with preference for A/T rich regions	-	-	-	-	-	-	-	-	-	-	-	-	-
PHALU_000154-RA	3885.XP_007160757.1	9.3e-167	592.8	2CMF9@1|root,2QQ72@2759|Eukaryota,37NR3@33090|Viridiplantae,3G9TB@35493|Streptophyta,4JHRW@91835|fabids	35493|Streptophyta	S	At1g01500-like	-	-	-	-	-	-	-	-	-	-	-	-	-
PHALU_000155-RA	3885.XP_007160760.1	4.8e-165	587.0	KOG1470@1|root,KOG1470@2759|Eukaryota,37M33@33090|Viridiplantae,3G7C9@35493|Streptophyta,4JJ96@91835|fabids	35493|Streptophyta	I	CRAL/TRIO, N-terminal domain	-	-	-	-	-	-	-	-	-	-	-	-	CRAL_TRIO,CRAL_TRIO_N
PHALU_000158-RA	3885.XP_007160762.1	2.7e-259	901.0	28IMB@1|root,2QQY7@2759|Eukaryota,37SE1@33090|Viridiplantae,3G9FB@35493|Streptophyta,4JEPU@91835|fabids	35493|Streptophyta	G	Belongs to the glycosyl hydrolase 17 family	-	GO:0001871,GO:0003674,GO:0003824,GO:0004553,GO:0005488,GO:0005575,GO:0005623,GO:0005886,GO:0016020,GO:0016787,GO:0016798,GO:0030246,GO:0030247,GO:0031224,GO:0031225,GO:0031226,GO:0044425,GO:0044459,GO:0044464,GO:0046658,GO:0071944	-	-	-	-	-	-	-	-	-	-	Glyco_hydro_17,X8
PHALU_000159-RA	3885.XP_007160763.1	9.6e-87	326.2	COG2928@1|root,2QRSM@2759|Eukaryota,37TED@33090|Viridiplantae,3GG0U@35493|Streptophyta,4JKUB@91835|fabids	35493|Streptophyta	S	Protein of unknown function (DUF502)	-	-	-	-	-	-	-	-	-	-	-	-	DUF502
PHALU_000160-RA	3885.XP_007160765.1	0.0	3185.6	KOG1862@1|root,KOG1862@2759|Eukaryota,37R33@33090|Viridiplantae,3GGBB@35493|Streptophyta,4JF21@91835|fabids	35493|Streptophyta	S	GYF domain	-	-	-	ko:K18730	-	-	-	-	ko00000,ko03019	-	-	-	GYF
PHALU_000162-RA	3827.XP_004499140.1	3e-158	564.7	2CMY1@1|root,2QSMQ@2759|Eukaryota,37JZ2@33090|Viridiplantae,3GAQX@35493|Streptophyta,4JKZE@91835|fabids	35493|Streptophyta	S	Protein of unknown function (DUF620)	-	-	-	-	-	-	-	-	-	-	-	-	DUF620
PHALU_000163-RA	3885.XP_007160769.1	6.5e-109	400.2	2CCMV@1|root,2QUHD@2759|Eukaryota,37NYA@33090|Viridiplantae,3G9TF@35493|Streptophyta,4JK73@91835|fabids	35493|Streptophyta	S	Outer envelope pore protein	-	GO:0003674,GO:0005215,GO:0005216,GO:0005244,GO:0005261,GO:0005575,GO:0005622,GO:0005623,GO:0005737,GO:0005739,GO:0006810,GO:0006811,GO:0006812,GO:0008150,GO:0008324,GO:0009507,GO:0009513,GO:0009526,GO:0009527,GO:0009536,GO:0009707,GO:0009941,GO:0015075,GO:0015267,GO:0015288,GO:0015318,GO:0016020,GO:0016021,GO:0019867,GO:0022803,GO:0022829,GO:0022832,GO:0022836,GO:0022838,GO:0022839,GO:0022843,GO:…	-	-	-	-	-	-	-	-	-	-	-
PHALU_000164-RA	3885.XP_007160770.1	0.0	1258.8	28IBH@1|root,2QQN0@2759|Eukaryota,37I04@33090|Viridiplantae,3G8EN@35493|Streptophyta,4JK9N@91835|fabids	35493|Streptophyta	S	membrane protein At1g75140-like	-	GO:0005575,GO:0005622,GO:0005623,GO:0005737,GO:0005783,GO:0012505,GO:0043226,GO:0043227,GO:0043229,GO:0043231,GO:0044424,GO:0044444,GO:0044464	-	-	-	-	-	-	-	-	-	-	-
PHALU_000165-RA	3885.XP_007160771.1	1.7e-243	849.4	2CMT5@1|root,2QRU6@2759|Eukaryota,37QW1@33090|Viridiplantae,3GGVV@35493|Streptophyta,4JGHS@91835|fabids	35493|Streptophyta	S	APO protein 3	-	-	-	-	-	-	-	-	-	-	-	-	APO_RNA-bind
PHALU_000166-RA	3885.XP_007160774.1	2e-179	635.2	COG0204@1|root,KOG4666@2759|Eukaryota,37SWH@33090|Viridiplantae,3GH40@35493|Streptophyta,4JK3E@91835|fabids	35493|Streptophyta	I	Acyltransferase	-	GO:0000038,GO:0003674,GO:0003824,GO:0005575,GO:0005622,GO:0005623,GO:0005634,GO:0005737,GO:0005783,GO:0005794,GO:0006082,GO:0006629,GO:0006631,GO:0006644,GO:0006793,GO:0006796,GO:0008150,GO:0008152,GO:0008374,GO:0008610,GO:0008654,GO:0009058,GO:0009987,GO:0012505,GO:0016740,GO:0016746,GO:0016747,GO:0019637,GO:0019752,GO:0032787,GO:0043226,GO:0043227,GO:0043229,GO:0043231,GO:0043436,GO:0044237,GO:…	2.3.1.23,2.3.1.67	ko:K13510	ko00564,ko00565,ko01100,map00564,map00565,map01100	-	R01318,R03437,R03438,R09036	RC00004,RC00037	ko00000,ko00001,ko01000,ko01004	-	-	-	Acyltransferase
PHALU_000167-RA	3885.XP_007160775.1	1.4e-141	508.8	KOG0324@1|root,KOG0324@2759|Eukaryota,37NI2@33090|Viridiplantae,3GDN9@35493|Streptophyta,4JIX6@91835|fabids	35493|Streptophyta	S	deSI-like protein	-	-	-	-	-	-	-	-	-	-	-	-	Peptidase_C97
PHALU_000168-RA	3885.XP_007160776.1	5.6e-239	833.2	28J13@1|root,2QRD4@2759|Eukaryota,37J7W@33090|Viridiplantae,3G8NJ@35493|Streptophyta,4JSA3@91835|fabids	35493|Streptophyta	G	UDP-D-xylose L-fucose alpha-1,3-D-xylosyltransferase 2-like	-	GO:0003674,GO:0003824,GO:0005575,GO:0005622,GO:0005623,GO:0005737,GO:0005768,GO:0005794,GO:0005802,GO:0007275,GO:0008150,GO:0009653,GO:0009888,GO:0009987,GO:0010015,GO:0010053,GO:0010054,GO:0012505,GO:0016740,GO:0016757,GO:0021700,GO:0022622,GO:0030154,GO:0031410,GO:0031982,GO:0031984,GO:0032501,GO:0032502,GO:0042546,GO:0043226,GO:0043227,GO:0043229,GO:0043231,GO:0044085,GO:0044422,GO:0044424,GO:…	-	ko:K20783	ko00514,map00514	-	-	-	ko00000,ko00001,ko01000,ko01003	-	GT77	-	Nucleotid_trans
PHALU_000169-RA	3885.XP_007160777.1	3.2e-286	990.3	COG0631@1|root,KOG1379@2759|Eukaryota,37HU6@33090|Viridiplantae,3GEN2@35493|Streptophyta,4JDF9@91835|fabids	35493|Streptophyta	T	protein phosphatase 2C 55	-	-	3.1.3.16	ko:K17508	-	-	-	-	ko00000,ko01000,ko01009	-	-	-	PP2C_2,SpoIIE
PHALU_000170-RA	3885.XP_007160778.1	2.1e-136	491.9	KOG4186@1|root,KOG4186@2759|Eukaryota,37I6G@33090|Viridiplantae,3GCG9@35493|Streptophyta,4JFNT@91835|fabids	35493|Streptophyta	U	Peroxisomal membrane protein	-	GO:0003674,GO:0005488,GO:0005515,GO:0005575,GO:0005622,GO:0005623,GO:0005737,GO:0005777,GO:0005778,GO:0005779,GO:0006996,GO:0007031,GO:0008150,GO:0009987,GO:0016020,GO:0016021,GO:0016043,GO:0016559,GO:0031090,GO:0031224,GO:0031231,GO:0031300,GO:0031301,GO:0031903,GO:0032535,GO:0042579,GO:0042802,GO:0043226,GO:0043227,GO:0043229,GO:0043231,GO:0044375,GO:0044422,GO:0044424,GO:0044425,GO:0044438,GO:…	-	-	-	-	-	-	-	-	-	-	PEX11
PHALU_000171-RA	3885.XP_007160782.1	5.9e-145	520.4	2CN97@1|root,2QUKX@2759|Eukaryota,37JAA@33090|Viridiplantae,3GXB1@35493|Streptophyta,4JKJ2@91835|fabids	35493|Streptophyta	S	Brassinazole-resistant	BES1	GO:0000003,GO:0003006,GO:0003674,GO:0003676,GO:0003677,GO:0003700,GO:0005488,GO:0005575,GO:0005622,GO:0005623,GO:0005634,GO:0005737,GO:0005829,GO:0006355,GO:0007154,GO:0007165,GO:0007275,GO:0008150,GO:0009653,GO:0009719,GO:0009725,GO:0009741,GO:0009742,GO:0009755,GO:0009791,GO:0009889,GO:0009890,GO:0009892,GO:0009908,GO:0009987,GO:0010033,GO:0010154,GO:0010468,GO:0010556,GO:0010558,GO:0010605,GO:…	-	ko:K14503	ko04075,map04075	-	-	-	ko00000,ko00001	-	-	-	BES1_N
PHALU_000172-RA	3885.XP_007160782.1	4.2e-143	514.2	2CN97@1|root,2QUKX@2759|Eukaryota,37JAA@33090|Viridiplantae,3GXB1@35493|Streptophyta,4JKJ2@91835|fabids	35493|Streptophyta	S	Brassinazole-resistant	BES1	GO:0000003,GO:0003006,GO:0003674,GO:0003676,GO:0003677,GO:0003700,GO:0005488,GO:0005575,GO:0005622,GO:0005623,GO:0005634,GO:0005737,GO:0005829,GO:0006355,GO:0007154,GO:0007165,GO:0007275,GO:0008150,GO:0009653,GO:0009719,GO:0009725,GO:0009741,GO:0009742,GO:0009755,GO:0009791,GO:0009889,GO:0009890,GO:0009892,GO:0009908,GO:0009987,GO:0010033,GO:0010154,GO:0010468,GO:0010556,GO:0010558,GO:0010605,GO:…	-	ko:K14503	ko04075,map04075	-	-	-	ko00000,ko00001	-	-	-	BES1_N
PHALU_000173-RA	3885.XP_007160783.1	9.2e-237	825.9	KOG2356@1|root,KOG2356@2759|Eukaryota,37Q8Z@33090|Viridiplantae,3G89W@35493|Streptophyta,4JHZ4@91835|fabids	35493|Streptophyta	KT	Belongs to the MT-A70-like family	-	GO:0003674,GO:0003824,GO:0005575,GO:0005622,GO:0005623,GO:0005634,GO:0006139,GO:0006259,GO:0006304,GO:0006305,GO:0006306,GO:0006725,GO:0006807,GO:0008150,GO:0008152,GO:0008168,GO:0008757,GO:0009007,GO:0009008,GO:0009987,GO:0016740,GO:0016741,GO:0032259,GO:0032775,GO:0034641,GO:0043170,GO:0043226,GO:0043227,GO:0043229,GO:0043231,GO:0043412,GO:0043414,GO:0044237,GO:0044238,GO:0044260,GO:0044424,GO:…	3.2.2.20	ko:K01246	ko03410,map03410	-	-	-	ko00000,ko00001,ko01000,ko03400	-	-	-	MT-A70
PHALU_000174-RA	3885.XP_007160784.1	6.6e-35	154.1	KOG2966@1|root,KOG2966@2759|Eukaryota,37K5C@33090|Viridiplantae,3G997@35493|Streptophyta,4JJY9@91835|fabids	35493|Streptophyta	S	Mitochondrial calcium uniporter	-	-	-	ko:K20858	ko04020,ko04218,ko04621,map04020,map04218,map04621	-	-	-	ko00000,ko00001,ko02000	1.A.77.1	-	-	MCU
PHALU_000175-RA	3885.XP_007160785.1	1.7e-150	538.9	KOG2966@1|root,KOG2966@2759|Eukaryota,37K5C@33090|Viridiplantae,3G997@35493|Streptophyta,4JJY9@91835|fabids	35493|Streptophyta	S	Mitochondrial calcium uniporter	-	-	-	ko:K20858	ko04020,ko04218,ko04621,map04020,map04218,map04621	-	-	-	ko00000,ko00001,ko02000	1.A.77.1	-	-	MCU
PHALU_000176-RA	3885.XP_007139324.1	4.7e-100	370.5	COG0456@1|root,KOG3139@2759|Eukaryota,37SFH@33090|Viridiplantae,3GFHR@35493|Streptophyta,4JMWC@91835|fabids	35493|Streptophyta	S	Acetyltransferase (GNAT) family	-	GO:0003674,GO:0003824,GO:0004596,GO:0005575,GO:0005622,GO:0005623,GO:0005737,GO:0006464,GO:0006473,GO:0006474,GO:0006807,GO:0008080,GO:0008150,GO:0008152,GO:0009987,GO:0010467,GO:0016407,GO:0016410,GO:0016740,GO:0016746,GO:0016747,GO:0019538,GO:0031248,GO:0031365,GO:0031414,GO:0031417,GO:0032991,GO:0034212,GO:0036211,GO:0043170,GO:0043412,GO:0043543,GO:0044237,GO:0044238,GO:0044260,GO:0044267,GO:…	2.3.1.256	ko:K00670	-	-	-	-	ko00000,ko01000,ko04131	-	-	-	Acetyltransf_1
PHALU_000177-RA	3885.XP_007139327.1	2.9e-45	187.6	COG1761@1|root,KOG3438@2759|Eukaryota,37VCU@33090|Viridiplantae,3GJPB@35493|Streptophyta,4JPYS@91835|fabids	35493|Streptophyta	K	DNA-directed RNA polymerases I and III subunit	-	-	-	ko:K03020	ko00230,ko00240,ko01100,ko03020,ko04623,ko05169,map00230,map00240,map01100,map03020,map04623,map05169	M00181,M00182	R00435,R00441,R00442,R00443	RC02795	br01611,ko00000,ko00001,ko00002,ko03021	-	-	-	RNA_pol_L_2
PHALU_000178-RA	3885.XP_007139326.1	4.9e-199	700.3	2CMNR@1|root,2QR2Q@2759|Eukaryota,37IVZ@33090|Viridiplantae,3G8NM@35493|Streptophyta	35493|Streptophyta	-	-	-	-	-	-	-	-	-	-	-	-	-	-	SGL
PHALU_000179-RA	3885.XP_007160786.1	0.0	1391.3	KOG1225@1|root,KOG2556@1|root,KOG1225@2759|Eukaryota,KOG2556@2759|Eukaryota,37RAY@33090|Viridiplantae,3GCE9@35493|Streptophyta,4JDX0@91835|fabids	35493|Streptophyta	T	Leishmanolysin-like	-	GO:0000003,GO:0000070,GO:0000226,GO:0000278,GO:0000280,GO:0000819,GO:0003006,GO:0003674,GO:0003824,GO:0005575,GO:0005622,GO:0005623,GO:0005737,GO:0006323,GO:0006325,GO:0006338,GO:0006508,GO:0006807,GO:0006928,GO:0006996,GO:0007010,GO:0007017,GO:0007049,GO:0007051,GO:0007052,GO:0007059,GO:0007076,GO:0007088,GO:0007098,GO:0007100,GO:0007275,GO:0007276,GO:0007346,GO:0007399,GO:0007417,GO:0007420,GO:…	3.4.24.36	ko:K01404	ko05140,ko05143,map05140,map05143	-	-	-	ko00000,ko00001,ko00537,ko01000,ko01002	-	-	-	EGF_2,Peptidase_M8
PHALU_000180-RA	3885.XP_007160787.1	9e-133	479.6	2CN7Z@1|root,2QUEJ@2759|Eukaryota,37JZX@33090|Viridiplantae,3GBTW@35493|Streptophyta,4JFWF@91835|fabids	35493|Streptophyta	S	Pathogenesis-related protein 5-like	-	GO:0002376,GO:0005575,GO:0005576,GO:0005618,GO:0005622,GO:0005623,GO:0005737,GO:0005773,GO:0006950,GO:0006952,GO:0006955,GO:0008150,GO:0009314,GO:0009411,GO:0009416,GO:0009605,GO:0009607,GO:0009615,GO:0009627,GO:0009628,GO:0009814,GO:0009889,GO:0009962,GO:0010035,GO:0010038,GO:0010224,GO:0019222,GO:0030312,GO:0031537,GO:0031540,GO:0042221,GO:0043207,GO:0043226,GO:0043227,GO:0043229,GO:0043231,GO:…	-	-	-	-	-	-	-	-	-	-	Thaumatin
PHALU_000181-RA	3885.XP_007160788.1	2.2e-139	501.5	2CN7Z@1|root,2QUEJ@2759|Eukaryota,37JZX@33090|Viridiplantae,3GBTW@35493|Streptophyta,4JFWF@91835|fabids	35493|Streptophyta	S	Pathogenesis-related protein 5-like	-	GO:0002376,GO:0005575,GO:0005576,GO:0005618,GO:0005622,GO:0005623,GO:0005737,GO:0005773,GO:0006950,GO:0006952,GO:0006955,GO:0008150,GO:0009314,GO:0009411,GO:0009416,GO:0009605,GO:0009607,GO:0009615,GO:0009627,GO:0009628,GO:0009814,GO:0009889,GO:0009962,GO:0010035,GO:0010038,GO:0010224,GO:0019222,GO:0030312,GO:0031537,GO:0031540,GO:0042221,GO:0043207,GO:0043226,GO:0043227,GO:0043229,GO:0043231,GO:…	-	-	-	-	-	-	-	-	-	-	Thaumatin
PHALU_000182-RA	3885.XP_007160789.1	3.7e-206	724.2	COG0204@1|root,KOG1505@2759|Eukaryota,37HK0@33090|Viridiplantae,3GAJ0@35493|Streptophyta,4JITY@91835|fabids	35493|Streptophyta	I	1-acyl-sn-glycerol-3-phosphate acyltransferase 4	-	-	2.3.1.51	ko:K13513	ko00561,ko00564,ko01100,ko01110,map00561,map00564,map01100,map01110	M00089	R02241,R09034,R09036,R09037,R09381	RC00004,RC00037,RC00039	ko00000,ko00001,ko00002,ko01000,ko01004	-	-	-	Acyltransf_C,Acyltransferase
PHALU_000183-RA	3885.XP_007160791.1	1.6e-199	701.8	2BYJN@1|root,2QTN8@2759|Eukaryota,37NQQ@33090|Viridiplantae,3G99K@35493|Streptophyta,4JSQS@91835|fabids	35493|Streptophyta	G	Belongs to the glycosyltransferase 8 family	-	-	-	ko:K20893	-	-	-	-	ko00000,ko01000,ko01003	-	GT8	-	Glyco_transf_8
PHALU_000184-RA	3885.XP_007160792.1	0.0	1178.7	COG0515@1|root,2QSV7@2759|Eukaryota,37HJ6@33090|Viridiplantae,3G8I6@35493|Streptophyta,4JKNS@91835|fabids	35493|Streptophyta	T	Protein kinase domain	-	-	-	-	-	-	-	-	-	-	-	-	LysM,Pkinase,Pkinase_Tyr
PHALU_000185-RA	3885.XP_007160794.1	1.1e-273	948.7	KOG1703@1|root,KOG1703@2759|Eukaryota,37HEC@33090|Viridiplantae,3G8Q5@35493|Streptophyta,4JEPI@91835|fabids	35493|Streptophyta	TZ	Protein DA1	-	GO:0000003,GO:0003006,GO:0003674,GO:0003824,GO:0005488,GO:0005515,GO:0006508,GO:0006807,GO:0007275,GO:0008150,GO:0008152,GO:0008233,GO:0008285,GO:0009653,GO:0009791,GO:0009908,GO:0010154,GO:0016787,GO:0019538,GO:0022414,GO:0032182,GO:0032501,GO:0032502,GO:0035670,GO:0040008,GO:0042127,GO:0043130,GO:0043170,GO:0044238,GO:0045926,GO:0046620,GO:0046621,GO:0048316,GO:0048317,GO:0048367,GO:0048437,GO:…	-	-	-	-	-	-	-	-	-	-	DA1-like,LIM,UIM
PHALU_000186-RA	3885.XP_007160795.1	4e-159	567.4	COG5411@1|root,KOG0565@2759|Eukaryota,37MHU@33090|Viridiplantae,3GG20@35493|Streptophyta,4JGGS@91835|fabids	35493|Streptophyta	U	Type I inositol 1,4,5-trisphosphate 5-phosphatase 11-like	-	GO:0001101,GO:0003674,GO:0003824,GO:0004439,GO:0005575,GO:0005623,GO:0005886,GO:0006629,GO:0006644,GO:0006650,GO:0006661,GO:0006793,GO:0006796,GO:0006950,GO:0006970,GO:0008150,GO:0008152,GO:0008610,GO:0008654,GO:0009058,GO:0009628,GO:0009651,GO:0009719,GO:0009725,GO:0009733,GO:0009737,GO:0009753,GO:0009987,GO:0010033,GO:0016020,GO:0016311,GO:0016787,GO:0016788,GO:0016791,GO:0019637,GO:0030258,GO:…	3.1.3.36,3.1.3.56	ko:K01106,ko:K20278,ko:K20279	ko00562,ko01100,ko04070,map00562,map01100,map04070	M00131	R03394,R03430,R04404,R09827	RC00078	ko00000,ko00001,ko00002,ko01000,ko04131	-	-	-	Exo_endo_phos
PHALU_000187-RA	3885.XP_007160796.1	7.8e-241	839.3	28M1H@1|root,2QTI8@2759|Eukaryota,37HZY@33090|Viridiplantae,3GDK5@35493|Streptophyta,4JH2A@91835|fabids	35493|Streptophyta	S	F-box FBD LRR-repeat protein	-	-	-	-	-	-	-	-	-	-	-	-	F-box,FBD,LRR_2
PHALU_000188-RA	3885.XP_007160797.1	3.6e-253	880.6	COG0534@1|root,KOG1347@2759|Eukaryota,37NRQ@33090|Viridiplantae,3G78Z@35493|Streptophyta,4JJ0U@91835|fabids	35493|Streptophyta	V	Belongs to the multi antimicrobial extrusion (MATE) (TC 2.A.66.1) family	-	GO:0003674,GO:0005215,GO:0005575,GO:0005622,GO:0005623,GO:0005737,GO:0005773,GO:0005774,GO:0006810,GO:0006855,GO:0008150,GO:0015238,GO:0015893,GO:0016020,GO:0022857,GO:0031090,GO:0042221,GO:0042493,GO:0043226,GO:0043227,GO:0043229,GO:0043231,GO:0044422,GO:0044424,GO:0044437,GO:0044444,GO:0044446,GO:0044464,GO:0050896,GO:0051179,GO:0051234,GO:0055085,GO:0098588,GO:0098805	-	ko:K03327	-	-	-	-	ko00000,ko02000	2.A.66.1	-	-	MatE
PHALU_000189-RA	3885.XP_007160798.1	1.6e-47	196.1	COG0103@1|root,KOG1697@2759|Eukaryota,37K1X@33090|Viridiplantae,3GCUD@35493|Streptophyta,4JJVK@91835|fabids	35493|Streptophyta	J	Belongs to the universal ribosomal protein uS9 family	-	GO:0000312,GO:0000313,GO:0000314,GO:0000462,GO:0003674,GO:0003676,GO:0003723,GO:0003735,GO:0005198,GO:0005488,GO:0005575,GO:0005622,GO:0005623,GO:0005737,GO:0005840,GO:0006139,GO:0006364,GO:0006396,GO:0006412,GO:0006518,GO:0006725,GO:0006807,GO:0008150,GO:0008152,GO:0009058,GO:0009059,GO:0009507,GO:0009526,GO:0009532,GO:0009536,GO:0009547,GO:0009570,GO:0009941,GO:0009987,GO:0010467,GO:0015935,GO:…	-	ko:K02996	ko03010,map03010	M00178,M00179	-	-	br01610,ko00000,ko00001,ko00002,ko03011	-	-	-	Ribosomal_S9
PHALU_000190-RA	3847.GLYMA17G36580.1	8.8e-45	186.0	COG0103@1|root,KOG1697@2759|Eukaryota,37K1X@33090|Viridiplantae,3GCUD@35493|Streptophyta,4JJVK@91835|fabids	35493|Streptophyta	J	Belongs to the universal ribosomal protein uS9 family	-	GO:0000312,GO:0000313,GO:0000314,GO:0000462,GO:0003674,GO:0003676,GO:0003723,GO:0003735,GO:0005198,GO:0005488,GO:0005575,GO:0005622,GO:0005623,GO:0005737,GO:0005840,GO:0006139,GO:0006364,GO:0006396,GO:0006412,GO:0006518,GO:0006725,GO:0006807,GO:0008150,GO:0008152,GO:0009058,GO:0009059,GO:0009507,GO:0009526,GO:0009532,GO:0009536,GO:0009547,GO:0009570,GO:0009941,GO:0009987,GO:0010467,GO:0015935,GO:…	-	ko:K02996	ko03010,map03010	M00178,M00179	-	-	br01610,ko00000,ko00001,ko00002,ko03011	-	-	-	Ribosomal_S9
PHALU_000191-RA	3885.XP_007160799.1	1.2e-247	862.1	28NJM@1|root,2QU09@2759|Eukaryota,37RMA@33090|Viridiplantae,3GBVP@35493|Streptophyta,4JJM7@91835|fabids	35493|Streptophyta	S	Protein of unknown function (DUF616)	-	-	-	-	-	-	-	-	-	-	-	-	DUF616,Dirigent
PHALU_000192-RA	3885.XP_007160800.1	0.0	1637.9	KOG2148@1|root,KOG2148@2759|Eukaryota,37HEH@33090|Viridiplantae,3G9BX@35493|Streptophyta,4JH4E@91835|fabids	35493|Streptophyta	U	Exocyst complex component	-	-	-	ko:K19983	-	-	-	-	ko00000,ko04131	-	-	-	Sec3-PIP2_bind,Sec3_C
PHALU_000193-RA	3885.XP_007160802.1	7.6e-291	1005.7	2CMKA@1|root,2QQNS@2759|Eukaryota,37PKP@33090|Viridiplantae,3GDGW@35493|Streptophyta,4JGBW@91835|fabids	35493|Streptophyta	Q	Belongs to the cytochrome P450 family	AOS	GO:0001101,GO:0001676,GO:0003674,GO:0003824,GO:0004497,GO:0005488,GO:0005575,GO:0005622,GO:0005623,GO:0005737,GO:0005739,GO:0006082,GO:0006629,GO:0006631,GO:0006690,GO:0006950,GO:0006952,GO:0008144,GO:0008150,GO:0008152,GO:0008202,GO:0009058,GO:0009507,GO:0009526,GO:0009532,GO:0009534,GO:0009535,GO:0009536,GO:0009570,GO:0009579,GO:0009605,GO:0009607,GO:0009611,GO:0009620,GO:0009694,GO:0009695,GO:…	4.2.1.92	ko:K01723	ko00592,ko01100,ko01110,map00592,map01100,map01110	M00113	R07863,R07865	RC02105	ko00000,ko00001,ko00002,ko00199,ko01000	-	-	-	p450
PHALU_000194-RA	3885.XP_007160804.1	0.0	1079.3	COG0515@1|root,KOG1187@2759|Eukaryota,37MYA@33090|Viridiplantae,3GAPZ@35493|Streptophyta,4JJ85@91835|fabids	35493|Streptophyta	T	Inactive protein kinase SELMODRAFT_444075-like	-	-	2.7.11.1	ko:K04733	ko04010,ko04064,ko04620,ko04621,ko04624,ko04722,ko05133,ko05140,ko05142,ko05145,ko05152,ko05162,ko05164,map04010,map04064,map04620,map04621,map04624,map04722,map05133,map05140,map05142,map05145,map05152,map05162,map05164	M00686	-	-	ko00000,ko00001,ko00002,ko01000,ko01001	-	-	-	Pkinase,Pkinase_Tyr
PHALU_000195-RA	3885.XP_007160807.1	7.8e-146	523.5	28J99@1|root,2R498@2759|Eukaryota,37RDV@33090|Viridiplantae,3GHGG@35493|Streptophyta,4JPBR@91835|fabids	35493|Streptophyta	K	Transcription factor	-	GO:0000003,GO:0001067,GO:0003006,GO:0003674,GO:0003676,GO:0003677,GO:0003700,GO:0005488,GO:0005575,GO:0005618,GO:0005622,GO:0005623,GO:0005634,GO:0006355,GO:0007275,GO:0008150,GO:0009791,GO:0009888,GO:0009889,GO:0009908,GO:0010468,GO:0010556,GO:0019219,GO:0019222,GO:0022414,GO:0030312,GO:0031323,GO:0031326,GO:0032501,GO:0032502,GO:0035670,GO:0043226,GO:0043227,GO:0043229,GO:0043231,GO:0044212,GO:…	-	-	-	-	-	-	-	-	-	-	Myb_DNA-binding
PHALU_000196-RA	3885.XP_007160808.1	2.3e-213	748.4	2CMZZ@1|root,2QT0X@2759|Eukaryota,37SBS@33090|Viridiplantae,3GEC6@35493|Streptophyta,4JDNH@91835|fabids	35493|Streptophyta	K	B3 domain-containing protein	-	GO:0005575,GO:0005622,GO:0005623,GO:0005737,GO:0005773,GO:0043226,GO:0043227,GO:0043229,GO:0043231,GO:0044424,GO:0044444,GO:0044464	-	-	-	-	-	-	-	-	-	-	B3
PHALU_000197-RA	3885.XP_007160811.1	0.0	1193.7	2CMXC@1|root,2QSIS@2759|Eukaryota,37TMY@33090|Viridiplantae,3GFNR@35493|Streptophyta,4JF7C@91835|fabids	35493|Streptophyta	K	B3 domain-containing protein	-	-	-	-	-	-	-	-	-	-	-	-	B3
PHALU_000198-RA	3885.XP_007160813.1	2.6e-211	741.1	2CMNV@1|root,2QR41@2759|Eukaryota,37V3B@33090|Viridiplantae,3G8WB@35493|Streptophyta	35493|Streptophyta	-	-	-	-	3.4.21.89	ko:K03100	ko02024,ko03060,map02024,map03060	-	-	-	ko00000,ko00001,ko01000,ko01002	-	-	-	-
PHALU_000199-RA	3885.XP_007160814.1	2.6e-297	1027.3	COG2233@1|root,KOG1292@2759|Eukaryota,37NK6@33090|Viridiplantae,3GA2H@35493|Streptophyta,4JFNF@91835|fabids	35493|Streptophyta	F	Nucleobase-ascorbate transporter 3-like	-	GO:0003674,GO:0005215,GO:0005345,GO:0005350,GO:0005575,GO:0005623,GO:0005886,GO:0005911,GO:0006810,GO:0006811,GO:0006812,GO:0006855,GO:0006863,GO:0008150,GO:0008324,GO:0009506,GO:0015075,GO:0015205,GO:0015207,GO:0015208,GO:0015210,GO:0015238,GO:0015291,GO:0015293,GO:0015294,GO:0015318,GO:0015851,GO:0015853,GO:0015854,GO:0015855,GO:0015857,GO:0015893,GO:0016020,GO:0022804,GO:0022857,GO:0022890,GO:…	-	ko:K14611	-	-	-	-	ko00000,ko02000	2.A.40.6	-	-	Xan_ur_permease
PHALU_000200-RA	3885.XP_007160815.1	0.0	1493.4	28MNJ@1|root,2QU6E@2759|Eukaryota,37NIY@33090|Viridiplantae,3GGH7@35493|Streptophyta,4JIBU@91835|fabids	35493|Streptophyta	S	Belongs to the disease resistance NB-LRR family	ADR1	GO:0001101,GO:0003674,GO:0003824,GO:0005575,GO:0005576,GO:0005623,GO:0005886,GO:0006793,GO:0006796,GO:0006950,GO:0006952,GO:0007154,GO:0007165,GO:0008150,GO:0008152,GO:0009414,GO:0009415,GO:0009605,GO:0009607,GO:0009617,GO:0009628,GO:0009987,GO:0010035,GO:0016020,GO:0016301,GO:0016310,GO:0016740,GO:0016772,GO:0023052,GO:0042221,GO:0042742,GO:0043207,GO:0044237,GO:0044464,GO:0048046,GO:0050789,GO:…	-	-	-	-	-	-	-	-	-	-	NB-ARC,RPW8
PHALU_000201-RA	3885.XP_007160816.1	0.0	1397.5	28MNJ@1|root,2QU6E@2759|Eukaryota,37NIY@33090|Viridiplantae,3GGH7@35493|Streptophyta,4JIBU@91835|fabids	35493|Streptophyta	S	Belongs to the disease resistance NB-LRR family	ADR1	GO:0001101,GO:0003674,GO:0003824,GO:0005575,GO:0005576,GO:0005623,GO:0005886,GO:0006793,GO:0006796,GO:0006950,GO:0006952,GO:0007154,GO:0007165,GO:0008150,GO:0008152,GO:0009414,GO:0009415,GO:0009605,GO:0009607,GO:0009617,GO:0009628,GO:0009987,GO:0010035,GO:0016020,GO:0016301,GO:0016310,GO:0016740,GO:0016772,GO:0023052,GO:0042221,GO:0042742,GO:0043207,GO:0044237,GO:0044464,GO:0048046,GO:0050789,GO:…	-	-	-	-	-	-	-	-	-	-	NB-ARC,RPW8
PHALU_000202-RA	3885.XP_007160817.1	3.7e-148	530.8	2CXVX@1|root,2S048@2759|Eukaryota,37V00@33090|Viridiplantae,3GJ1Z@35493|Streptophyta,4JQ2Y@91835|fabids	35493|Streptophyta	L	Protein OSB1, mitochondrial-like	OSB1	GO:0000002,GO:0000018,GO:0003674,GO:0003676,GO:0003677,GO:0003697,GO:0005488,GO:0005575,GO:0005576,GO:0005622,GO:0005623,GO:0005737,GO:0005739,GO:0006996,GO:0007005,GO:0008150,GO:0009892,GO:0009987,GO:0010605,GO:0016043,GO:0019219,GO:0019222,GO:0031323,GO:0031324,GO:0043226,GO:0043227,GO:0043229,GO:0043231,GO:0044424,GO:0044444,GO:0044464,GO:0045910,GO:0045934,GO:0048046,GO:0048519,GO:0048523,GO:…	-	-	-	-	-	-	-	-	-	-	SSB
PHALU_000203-RA	3885.XP_007160818.1	0.0	1145.6	KOG0198@1|root,KOG0198@2759|Eukaryota,37QT0@33090|Viridiplantae,3G76H@35493|Streptophyta,4JJ4N@91835|fabids	35493|Streptophyta	T	Mitogen-activated protein kinase kinase kinase	-	-	2.7.11.25	ko:K04421,ko:K11229	ko04010,ko04011,ko04139,ko04722,ko04912,ko05166,map04010,map04011,map04139,map04722,map04912,map05166	M00688,M00689,M00690	-	-	ko00000,ko00001,ko00002,ko01000,ko01001	-	-	-	Pkinase
PHALU_000204-RA	3885.XP_007160819.1	1.4e-70	272.7	COG5147@1|root,KOG0048@2759|Eukaryota,37SGZ@33090|Viridiplantae,3GG4A@35493|Streptophyta,4JE4D@91835|fabids	35493|Streptophyta	K	transcription factor	-	-	-	-	-	-	-	-	-	-	-	-	Myb_DNA-binding
PHALU_000205-RA	3885.XP_007160820.1	3.6e-114	417.9	28NIN@1|root,2QV49@2759|Eukaryota,37M4P@33090|Viridiplantae,3GFD5@35493|Streptophyta,4JRIC@91835|fabids	35493|Streptophyta	S	Protein of unknown function (DUF1645)	-	-	-	-	-	-	-	-	-	-	-	-	DUF1645
PHALU_000206-RA	3885.XP_007160821.1	3.4e-267	927.2	28IMD@1|root,2R9AE@2759|Eukaryota,37NSD@33090|Viridiplantae,3GCHV@35493|Streptophyta,4JF3K@91835|fabids	35493|Streptophyta	S	isoform X1	-	-	-	-	-	-	-	-	-	-	-	-	DUF547,Lzipper-MIP1
PHALU_000207-RA	3885.XP_007160822.1	6.3e-249	866.3	COG2939@1|root,KOG1282@2759|Eukaryota,37HX9@33090|Viridiplantae,3GD3F@35493|Streptophyta	35493|Streptophyta	O	Belongs to the peptidase S10 family	-	-	-	ko:K16297	-	-	-	-	ko00000,ko01000,ko01002	-	-	-	Peptidase_S10
PHALU_000208-RA	3885.XP_007160823.1	9.7e-190	669.5	KOG0118@1|root,KOG0118@2759|Eukaryota,37SMM@33090|Viridiplantae,3GBY8@35493|Streptophyta,4JDU9@91835|fabids	35493|Streptophyta	A	polyadenylate-binding protein	-	GO:0003674,GO:0003676,GO:0003723,GO:0003727,GO:0003729,GO:0005488,GO:0005575,GO:0005622,GO:0005623,GO:0005634,GO:0005737,GO:0006950,GO:0008143,GO:0008150,GO:0009266,GO:0009408,GO:0009628,GO:0009987,GO:0010494,GO:0032991,GO:0033554,GO:0034605,GO:0035770,GO:0036464,GO:0043226,GO:0043227,GO:0043228,GO:0043229,GO:0043231,GO:0043232,GO:0044424,GO:0044444,GO:0044464,GO:0050896,GO:0051716,GO:0070717,GO:…	-	-	-	-	-	-	-	-	-	-	RRM_1
PHALU_000210-RA	3885.XP_007160825.1	0.0	2074.7	28JWK@1|root,2QSAS@2759|Eukaryota,37J7Q@33090|Viridiplantae,3GESZ@35493|Streptophyta,4JMJ0@91835|fabids	35493|Streptophyta	S	Calcineurin-like phosphoesterase	-	-	-	-	-	-	-	-	-	-	-	-	Metallophos
PHALU_000211-RA	3885.XP_007160826.1	6.2e-130	470.3	COG5398@1|root,KOG4480@2759|Eukaryota,37JGZ@33090|Viridiplantae,3GGFN@35493|Streptophyta,4JNMM@91835|fabids	35493|Streptophyta	P	inactive heme oxygenase 2	HO2	GO:0005575,GO:0005622,GO:0005623,GO:0005737,GO:0009507,GO:0009536,GO:0043226,GO:0043227,GO:0043229,GO:0043231,GO:0044424,GO:0044444,GO:0044464	1.14.15.20	ko:K21480	ko00860,ko01100,ko01110,map00860,map01100,map01110	-	R11579	RC01270	ko00000,ko00001,ko01000	-	-	-	Heme_oxygenase
PHALU_000212-RA	3885.XP_007160828.1	0.0	2290.4	KOG2029@1|root,KOG2029@2759|Eukaryota,37RJ1@33090|Viridiplantae,3GH8N@35493|Streptophyta,4JE8I@91835|fabids	35493|Streptophyta	S	phosphatidylglycerol acyl-chain remodeling	-	-	-	-	-	-	-	-	-	-	-	-	-
PHALU_000213-RA	3885.XP_007160830.1	1.3e-216	758.8	COG3621@1|root,KOG0513@2759|Eukaryota,37JKH@33090|Viridiplantae,3G7E9@35493|Streptophyta,4JVUE@91835|fabids	35493|Streptophyta	I	Lipolytic acyl hydrolase (LAH)	-	GO:0003674,GO:0003824,GO:0004620,GO:0005575,GO:0005622,GO:0005623,GO:0005737,GO:0016020,GO:0016298,GO:0016787,GO:0016788,GO:0044424,GO:0044464,GO:0047372,GO:0052689	-	-	-	-	-	-	-	-	-	-	Patatin
PHALU_000214-RA	3885.XP_007160831.1	5e-197	693.7	COG3621@1|root,KOG0513@2759|Eukaryota,37JKH@33090|Viridiplantae,3G7E9@35493|Streptophyta,4JVUE@91835|fabids	35493|Streptophyta	I	Lipolytic acyl hydrolase (LAH)	-	GO:0003674,GO:0003824,GO:0004620,GO:0005575,GO:0005622,GO:0005623,GO:0005737,GO:0016020,GO:0016298,GO:0016787,GO:0016788,GO:0044424,GO:0044464,GO:0047372,GO:0052689	-	-	-	-	-	-	-	-	-	-	Patatin
PHALU_000215-RA	3885.XP_007160832.1	3.1e-223	780.8	COG3621@1|root,KOG0513@2759|Eukaryota,37MPP@33090|Viridiplantae,3G8BE@35493|Streptophyta,4JD0P@91835|fabids	35493|Streptophyta	I	Lipolytic acyl hydrolase (LAH)	-	-	-	-	-	-	-	-	-	-	-	-	Patatin
PHALU_000216-RA	3885.XP_007160832.1	5.9e-222	776.5	COG3621@1|root,KOG0513@2759|Eukaryota,37MPP@33090|Viridiplantae,3G8BE@35493|Streptophyta,4JD0P@91835|fabids	35493|Streptophyta	I	Lipolytic acyl hydrolase (LAH)	-	-	-	-	-	-	-	-	-	-	-	-	Patatin
PHALU_000217-RA	3885.XP_007160832.1	1.5e-184	652.1	COG3621@1|root,KOG0513@2759|Eukaryota,37MPP@33090|Viridiplantae,3G8BE@35493|Streptophyta,4JD0P@91835|fabids	35493|Streptophyta	I	Lipolytic acyl hydrolase (LAH)	-	-	-	-	-	-	-	-	-	-	-	-	Patatin
PHALU_000218-RA	3885.XP_007160833.1	3.3e-172	610.9	COG1310@1|root,KOG1555@2759|Eukaryota,37PAP@33090|Viridiplantae,3GCWP@35493|Streptophyta,4JRD7@91835|fabids	35493|Streptophyta	O	26S proteasome non-ATPase regulatory subunit	-	GO:0000502,GO:0005575,GO:0005622,GO:0005623,GO:0005634,GO:0005737,GO:0005829,GO:0006807,GO:0006950,GO:0006970,GO:0008150,GO:0008152,GO:0009056,GO:0009057,GO:0009628,GO:0009651,GO:0019538,GO:0030163,GO:0032991,GO:0043170,GO:0043226,GO:0043227,GO:0043229,GO:0043231,GO:0044238,GO:0044424,GO:0044444,GO:0044464,GO:0050896,GO:0071704,GO:1901564,GO:1901565,GO:1901575,GO:1902494,GO:1905368,GO:1905369	-	ko:K03030	ko03050,ko05169,map03050,map05169	M00341	-	-	ko00000,ko00001,ko00002,ko01002,ko03051,ko04121	-	-	-	JAB,MitMem_reg
PHALU_000219-RA	3885.XP_007160834.1	4.8e-153	547.4	COG0657@1|root,KOG1515@2759|Eukaryota,37R02@33090|Viridiplantae,3G9R7@35493|Streptophyta,4JRM7@91835|fabids	35493|Streptophyta	V	carboxylic ester hydrolase activity	-	GO:0003674,GO:0003824,GO:0008150,GO:0008152,GO:0009056,GO:0016787	-	-	-	-	-	-	-	-	-	-	Abhydrolase_3
PHALU_000220-RA	3885.XP_007160835.1	3e-122	444.5	28I9M@1|root,2QQK1@2759|Eukaryota,37MNV@33090|Viridiplantae,3G9SA@35493|Streptophyta,4JHNH@91835|fabids	35493|Streptophyta	S	protein At1g47420, mitochondrial-like	SDH5	GO:0005575,GO:0005622,GO:0005623,GO:0005634,GO:0005737,GO:0005739,GO:0005740,GO:0005743,GO:0005746,GO:0005749,GO:0008150,GO:0009719,GO:0009725,GO:0009735,GO:0010033,GO:0016020,GO:0019866,GO:0031090,GO:0031966,GO:0031967,GO:0031975,GO:0032991,GO:0042221,GO:0043226,GO:0043227,GO:0043229,GO:0043231,GO:0044422,GO:0044424,GO:0044425,GO:0044429,GO:0044444,GO:0044446,GO:0044455,GO:0044464,GO:0045257,GO:…	-	-	-	-	-	-	-	-	-	-	DUF4370
PHALU_000221-RA	3885.XP_007160837.1	8.2e-80	303.1	29TT8@1|root,2RXH3@2759|Eukaryota,37UAU@33090|Viridiplantae,3GIIC@35493|Streptophyta,4JPCQ@91835|fabids	35493|Streptophyta	-	-	-	-	-	-	-	-	-	-	-	-	-	-	-
PHALU_000222-RA	3885.XP_007160838.1	1.2e-47	195.7	2C1JX@1|root,2S5E7@2759|Eukaryota,37WI1@33090|Viridiplantae,3GKMA@35493|Streptophyta,4JQN4@91835|fabids	35493|Streptophyta	-	-	-	-	-	-	-	-	-	-	-	-	-	-	-
PHALU_000223-RA	3885.XP_007160839.1	5.3e-201	706.8	28PCD@1|root,2QVZR@2759|Eukaryota,37MB4@33090|Viridiplantae,3G8GZ@35493|Streptophyta,4JMG0@91835|fabids	35493|Streptophyta	-	-	-	-	-	-	-	-	-	-	-	-	-	-	PAN_4
PHALU_000224-RA	3885.XP_007160840.1	8.4e-185	652.9	COG5575@1|root,KOG2928@2759|Eukaryota,37J3V@33090|Viridiplantae,3G8C9@35493|Streptophyta,4JG60@91835|fabids	35493|Streptophyta	L	origin recognition complex subunit	ORC2	GO:0000228,GO:0000808,GO:0003674,GO:0003676,GO:0003677,GO:0003688,GO:0003690,GO:0005488,GO:0005575,GO:0005622,GO:0005623,GO:0005634,GO:0005664,GO:0005694,GO:0006139,GO:0006259,GO:0006260,GO:0006725,GO:0006807,GO:0008150,GO:0008152,GO:0009058,GO:0009059,GO:0009987,GO:0031974,GO:0031981,GO:0032991,GO:0034641,GO:0034645,GO:0043170,GO:0043226,GO:0043227,GO:0043228,GO:0043229,GO:0043231,GO:0043232,GO:…	-	ko:K02604	ko04110,ko04111,ko04113,map04110,map04111,map04113	M00284	-	-	ko00000,ko00001,ko00002,ko03032,ko03036	-	-	-	ORC2
PHALU_000225-RA	3885.XP_007160841.1	4.7e-241	840.1	COG0631@1|root,KOG0698@2759|Eukaryota,37PSJ@33090|Viridiplantae,3GFYU@35493|Streptophyta,4JG6R@91835|fabids	35493|Streptophyta	T	phosphatase 2c	-	GO:0005575,GO:0005622,GO:0005623,GO:0005737,GO:0005829,GO:0044424,GO:0044444,GO:0044464	-	-	-	-	-	-	-	-	-	-	PP2C
PHALU_000226-RA	3885.XP_007160842.1	6.2e-147	526.9	28KJ5@1|root,2QT0J@2759|Eukaryota,37SGM@33090|Viridiplantae,3GCZ5@35493|Streptophyta,4JKYP@91835|fabids	35493|Streptophyta	S	BRI1 kinase inhibitor 1-like	-	-	-	ko:K14499	ko04075,map04075	-	-	-	ko00000,ko00001	-	-	-	-
PHALU_000227-RA	3885.XP_007160843.1	0.0	1107.4	COG5083@1|root,KOG2116@2759|Eukaryota,37KT7@33090|Viridiplantae,3GEVD@35493|Streptophyta,4JMBW@91835|fabids	35493|Streptophyta	IN	Phosphatidate phosphatase	-	GO:0005575,GO:0005576,GO:0005622,GO:0005623,GO:0005737,GO:0005829,GO:0006629,GO:0006643,GO:0006644,GO:0006664,GO:0006793,GO:0006796,GO:0008150,GO:0008152,GO:0008610,GO:0008654,GO:0009058,GO:0009247,GO:0009987,GO:0016020,GO:0019374,GO:0019375,GO:0019637,GO:0044237,GO:0044238,GO:0044249,GO:0044255,GO:0044424,GO:0044444,GO:0044464,GO:0046467,GO:0048046,GO:0071704,GO:0090407,GO:1901135,GO:1901137,GO:…	3.1.3.4	ko:K15728	ko00561,ko00564,ko01100,ko01110,map00561,map00564,map01100,map01110	-	R02239	RC00017	ko00000,ko00001,ko01000,ko01009	-	-	-	LNS2,Lipin_N,Lipin_mid
PHALU_000228-RA	3641.EOY14486	1.5e-10	72.4	2E8YR@1|root,2SFD6@2759|Eukaryota,37XCN@33090|Viridiplantae,3GR01@35493|Streptophyta	35493|Streptophyta	T	EF-hand, calcium binding motif	-	-	-	-	-	-	-	-	-	-	-	-	EF-hand_1,EF-hand_5
PHALU_000229-RA	3880.AES59455	9.5e-12	76.3	2E8YR@1|root,2SFD6@2759|Eukaryota,37XCN@33090|Viridiplantae,3GMR4@35493|Streptophyta,4JV8Q@91835|fabids	35493|Streptophyta	T	calcium ion binding	-	GO:0003674,GO:0005488,GO:0005509,GO:0043167,GO:0043169,GO:0046872	-	-	-	-	-	-	-	-	-	-	EF-hand_1,EF-hand_5,EF-hand_6,EF-hand_7
PHALU_000230-RA	3847.GLYMA17G36110.1	1.2e-19	102.4	2E8YR@1|root,2SFD6@2759|Eukaryota,37XCN@33090|Viridiplantae,3GMR4@35493|Streptophyta,4JV8Q@91835|fabids	35493|Streptophyta	T	calcium ion binding	-	GO:0003674,GO:0005488,GO:0005509,GO:0043167,GO:0043169,GO:0046872	-	-	-	-	-	-	-	-	-	-	EF-hand_1,EF-hand_5,EF-hand_6,EF-hand_7
PHALU_000231-RA	3880.AES59455	5.1e-10	70.5	2E8YR@1|root,2SFD6@2759|Eukaryota,37XCN@33090|Viridiplantae,3GMR4@35493|Streptophyta,4JV8Q@91835|fabids	35493|Streptophyta	T	calcium ion binding	-	GO:0003674,GO:0005488,GO:0005509,GO:0043167,GO:0043169,GO:0046872	-	-	-	-	-	-	-	-	-	-	EF-hand_1,EF-hand_5,EF-hand_6,EF-hand_7
PHALU_000232-RA	3847.GLYMA17G36110.1	1.2e-19	102.4	2E8YR@1|root,2SFD6@2759|Eukaryota,37XCN@33090|Viridiplantae,3GMR4@35493|Streptophyta,4JV8Q@91835|fabids	35493|Streptophyta	T	calcium ion binding	-	GO:0003674,GO:0005488,GO:0005509,GO:0043167,GO:0043169,GO:0046872	-	-	-	-	-	-	-	-	-	-	EF-hand_1,EF-hand_5,EF-hand_6,EF-hand_7
PHALU_000233-RA	3880.AES59455	5.1e-10	70.5	2E8YR@1|root,2SFD6@2759|Eukaryota,37XCN@33090|Viridiplantae,3GMR4@35493|Streptophyta,4JV8Q@91835|fabids	35493|Streptophyta	T	calcium ion binding	-	GO:0003674,GO:0005488,GO:0005509,GO:0043167,GO:0043169,GO:0046872	-	-	-	-	-	-	-	-	-	-	EF-hand_1,EF-hand_5,EF-hand_6,EF-hand_7
PHALU_000234-RA	3847.GLYMA17G36110.1	1.2e-19	102.4	2E8YR@1|root,2SFD6@2759|Eukaryota,37XCN@33090|Viridiplantae,3GMR4@35493|Streptophyta,4JV8Q@91835|fabids	35493|Streptophyta	T	calcium ion binding	-	GO:0003674,GO:0005488,GO:0005509,GO:0043167,GO:0043169,GO:0046872	-	-	-	-	-	-	-	-	-	-	EF-hand_1,EF-hand_5,EF-hand_6,EF-hand_7
PHALU_000235-RA	3885.XP_007160847.1	0.0	1178.3	COG5597@1|root,KOG1950@2759|Eukaryota,37MJW@33090|Viridiplantae,3G9FG@35493|Streptophyta,4JFGE@91835|fabids	35493|Streptophyta	G	Belongs to the glycosyltransferase 8 family	-	GO:0000271,GO:0003674,GO:0003824,GO:0005575,GO:0005622,GO:0005623,GO:0005737,GO:0005794,GO:0005829,GO:0005975,GO:0005976,GO:0005977,GO:0005978,GO:0006073,GO:0006091,GO:0006112,GO:0008150,GO:0008152,GO:0008194,GO:0008466,GO:0009058,GO:0009059,GO:0009250,GO:0009832,GO:0009834,GO:0009987,GO:0010383,GO:0010410,GO:0010413,GO:0010417,GO:0012505,GO:0015020,GO:0015980,GO:0016051,GO:0016740,GO:0016757,GO:…	-	ko:K20890	-	-	-	-	ko00000,ko01000,ko01003	-	GT8	-	Glyco_transf_8
PHALU_000236-RA	3885.XP_007160848.1	0.0	1172.1	2CMIQ@1|root,2QQFI@2759|Eukaryota,37J56@33090|Viridiplantae,3GCFK@35493|Streptophyta,4JGP4@91835|fabids	35493|Streptophyta	S	Protein WEAK CHLOROPLAST MOVEMENT UNDER BLUE LIGHT	-	GO:0005575,GO:0005622,GO:0005623,GO:0005737,GO:0005829,GO:0005886,GO:0006996,GO:0008150,GO:0009657,GO:0009658,GO:0009902,GO:0009903,GO:0009904,GO:0009987,GO:0016020,GO:0016043,GO:0019750,GO:0044424,GO:0044444,GO:0044464,GO:0051179,GO:0051234,GO:0051640,GO:0051641,GO:0051644,GO:0051649,GO:0051656,GO:0051667,GO:0071840,GO:0071944	-	-	-	-	-	-	-	-	-	-	WEMBL
PHALU_000237-RA	3885.XP_007160850.1	5.5e-62	243.4	KOG4170@1|root,KOG4170@2759|Eukaryota,37V24@33090|Viridiplantae,3GIW7@35493|Streptophyta,4JQ8X@91835|fabids	35493|Streptophyta	I	Non-specific lipid-transfer protein-like	-	GO:0005575,GO:0005622,GO:0005623,GO:0005737,GO:0005777,GO:0006082,GO:0006629,GO:0006631,GO:0007154,GO:0007165,GO:0008150,GO:0008152,GO:0009987,GO:0019752,GO:0019932,GO:0019933,GO:0019935,GO:0023052,GO:0030587,GO:0032502,GO:0032787,GO:0035556,GO:0042579,GO:0043226,GO:0043227,GO:0043229,GO:0043231,GO:0043436,GO:0044237,GO:0044238,GO:0044255,GO:0044281,GO:0044424,GO:0044444,GO:0044464,GO:0048856,GO:…	-	-	-	-	-	-	-	-	-	-	SCP2
PHALU_000238-RA	3885.XP_007160851.1	3e-278	963.8	COG2124@1|root,KOG0157@2759|Eukaryota,37JW0@33090|Viridiplantae,3GFFA@35493|Streptophyta,4JJPH@91835|fabids	35493|Streptophyta	Q	Belongs to the cytochrome P450 family	-	GO:0003674,GO:0003824,GO:0004497,GO:0006629,GO:0006694,GO:0007275,GO:0008150,GO:0008152,GO:0008202,GO:0008610,GO:0009058,GO:0010268,GO:0010295,GO:0010817,GO:0016125,GO:0016128,GO:0016129,GO:0016131,GO:0016132,GO:0016491,GO:0016705,GO:0016709,GO:0032501,GO:0032502,GO:0042445,GO:0042446,GO:0042592,GO:0044238,GO:0048856,GO:0048878,GO:0055088,GO:0055114,GO:0065007,GO:0065008,GO:0071704,GO:1901360,GO:…	1.14.13.93	ko:K09843	ko00906,map00906	-	R07202	RC00257	ko00000,ko00001,ko00199,ko01000	-	-	-	p450
PHALU_000239-RA	3885.XP_007160853.1	1.3e-120	439.1	2BG4M@1|root,2S18J@2759|Eukaryota,37VVB@33090|Viridiplantae,3GJBY@35493|Streptophyta,4JQFB@91835|fabids	35493|Streptophyta	S	isoform X1	-	-	-	-	-	-	-	-	-	-	-	-	-
PHALU_000240-RA	3885.XP_007160854.1	1.5e-302	1044.6	KOG0605@1|root,KOG0605@2759|Eukaryota,37T2S@33090|Viridiplantae,3GEW3@35493|Streptophyta,4JMB6@91835|fabids	35493|Streptophyta	T	Serine threonine-protein kinase	-	GO:0000166,GO:0000902,GO:0000904,GO:0002009,GO:0002165,GO:0003674,GO:0003824,GO:0004672,GO:0004674,GO:0005488,GO:0005524,GO:0005575,GO:0005622,GO:0005623,GO:0005634,GO:0005737,GO:0005938,GO:0006464,GO:0006468,GO:0006793,GO:0006796,GO:0006807,GO:0007154,GO:0007165,GO:0007275,GO:0007399,GO:0007423,GO:0007444,GO:0007455,GO:0007469,GO:0007472,GO:0007476,GO:0007552,GO:0007560,GO:0008037,GO:0008038,GO:…	2.7.11.1	ko:K08790	-	-	-	-	ko00000,ko01000,ko01001	-	-	-	Pkinase,Pkinase_C
PHALU_000242-RA	57918.XP_004288782.1	6e-16	91.3	2CNCB@1|root,2QV6C@2759|Eukaryota,37QJT@33090|Viridiplantae,3GGWJ@35493|Streptophyta,4JIX5@91835|fabids	35493|Streptophyta	S	Rap1-interacting factor 1 N terminal	-	-	-	ko:K11138	ko04550,map04550	-	-	-	ko00000,ko00001,ko03032	-	-	-	Rif1_N
PHALU_000243-RA	3885.XP_007155185.1	1.9e-155	556.2	COG0072@1|root,KOG2472@2759|Eukaryota,37QBY@33090|Viridiplantae,3G9AC@35493|Streptophyta,4JKGE@91835|fabids	35493|Streptophyta	J	phenylalanine--tRNA ligase beta	-	GO:0005575,GO:0005622,GO:0005623,GO:0005737,GO:0005829,GO:0006082,GO:0006139,GO:0006399,GO:0006412,GO:0006418,GO:0006432,GO:0006518,GO:0006520,GO:0006725,GO:0006807,GO:0008150,GO:0008152,GO:0009058,GO:0009059,GO:0009328,GO:0009987,GO:0010467,GO:0016070,GO:0019538,GO:0019752,GO:0032991,GO:0034641,GO:0034645,GO:0034660,GO:0043038,GO:0043039,GO:0043043,GO:0043170,GO:0043436,GO:0043603,GO:0043604,GO:…	6.1.1.20	ko:K01890	ko00970,map00970	M00359,M00360	R03660	RC00055,RC00523	ko00000,ko00001,ko00002,ko01000,ko01007,ko03016	-	-	-	B3_4,B5,tRNA-synt_2d
PHALU_000245-RA	3885.XP_007160856.1	0.0	1727.2	KOG1052@1|root,KOG1052@2759|Eukaryota,37QX8@33090|Viridiplantae,3GAJ2@35493|Streptophyta,4JKSV@91835|fabids	35493|Streptophyta	P	Belongs to the glutamate-gated ion channel (TC 1.A.10.1) family	-	GO:0001101,GO:0003674,GO:0004888,GO:0005215,GO:0005216,GO:0005261,GO:0005262,GO:0005575,GO:0005622,GO:0005623,GO:0005737,GO:0005773,GO:0005886,GO:0006810,GO:0006811,GO:0006812,GO:0006816,GO:0007154,GO:0007165,GO:0008066,GO:0008150,GO:0008324,GO:0009719,GO:0009987,GO:0010033,GO:0010243,GO:0015075,GO:0015085,GO:0015267,GO:0015318,GO:0016020,GO:0019722,GO:0019932,GO:0022803,GO:0022838,GO:0022857,GO:…	-	ko:K05387	-	-	-	-	ko00000,ko04040	1.A.10.1.10,1.A.10.1.18,1.A.10.1.7	-	-	ANF_receptor,Lig_chan,SBP_bac_3
PHALU_000246-RA	3885.XP_007160857.1	4.9e-271	939.9	KOG2216@1|root,KOG2216@2759|Eukaryota,37MJJ@33090|Viridiplantae,3G98U@35493|Streptophyta,4JG82@91835|fabids	35493|Streptophyta	S	THO complex subunit	-	GO:0000228,GO:0000346,GO:0000347,GO:0000445,GO:0003674,GO:0003676,GO:0003723,GO:0003729,GO:0005488,GO:0005575,GO:0005622,GO:0005623,GO:0005634,GO:0005694,GO:0006355,GO:0006403,GO:0006405,GO:0006406,GO:0006611,GO:0006810,GO:0006886,GO:0006913,GO:0008104,GO:0008150,GO:0008152,GO:0009889,GO:0009891,GO:0009893,GO:0010467,GO:0010468,GO:0010556,GO:0010557,GO:0010604,GO:0010628,GO:0015031,GO:0015833,GO:…	-	ko:K13174	ko03013,map03013	M00405,M00406	-	-	ko00000,ko00001,ko00002,ko03019,ko03041	-	-	-	FimP
PHALU_000247-RA	3885.XP_007160858.1	0.0	1346.3	KOG2730@1|root,KOG2730@2759|Eukaryota,37HUD@33090|Viridiplantae,3GD63@35493|Streptophyta,4JDV8@91835|fabids	35493|Streptophyta	S	RNA cap guanine-N2 methyltransferase	-	GO:0001510,GO:0003674,GO:0003824,GO:0005575,GO:0005622,GO:0005623,GO:0005634,GO:0005737,GO:0005829,GO:0006139,GO:0006396,GO:0006725,GO:0006807,GO:0008150,GO:0008152,GO:0008168,GO:0008173,GO:0009451,GO:0009987,GO:0010467,GO:0016070,GO:0016740,GO:0016741,GO:0032259,GO:0034641,GO:0036260,GO:0036261,GO:0043170,GO:0043226,GO:0043227,GO:0043229,GO:0043231,GO:0043412,GO:0043414,GO:0044237,GO:0044238,GO:…	-	ko:K14292	ko03013,map03013	-	-	-	ko00000,ko00001,ko01000	-	-	-	Methyltransf_15,WW
PHALU_000248-RA	3885.XP_007160859.1	2.9e-310	1070.5	28N15@1|root,2QUK1@2759|Eukaryota,37QFF@33090|Viridiplantae,3GBTE@35493|Streptophyta,4JDAW@91835|fabids	35493|Streptophyta	S	Remorin, C-terminal region	-	-	-	-	-	-	-	-	-	-	-	-	Remorin_C
PHALU_000249-RA	3885.XP_007160860.1	1.2e-266	925.2	KOG4569@1|root,KOG4569@2759|Eukaryota,37IG9@33090|Viridiplantae,3GD0P@35493|Streptophyta,4JSP1@91835|fabids	35493|Streptophyta	I	triglyceride lipase activity	-	GO:0005575,GO:0005576,GO:0005615,GO:0044421	-	-	-	-	-	-	-	-	-	-	Lipase_3
PHALU_000250-RA	264402.Cagra.4408s0004.1.p	7e-22	110.9	COG1678@1|root,2QRDU@2759|Eukaryota,37R3S@33090|Viridiplantae,3G9C5@35493|Streptophyta,3HTDU@3699|Brassicales	35493|Streptophyta	K	Uncharacterized ACR, COG1678	-	-	-	ko:K07735	-	-	-	-	ko00000,ko03000	-	-	-	DUF179
PHALU_000251-RA	3885.XP_007156100.1	2.3e-80	306.6	KOG2293@1|root,KOG2293@2759|Eukaryota,37MPN@33090|Viridiplantae,3GBDD@35493|Streptophyta,4JNMH@91835|fabids	35493|Streptophyta	KT	N-terminal region of micro-spherule protein	-	GO:0000123,GO:0000228,GO:0000785,GO:0000790,GO:0002151,GO:0003674,GO:0003676,GO:0003723,GO:0003727,GO:0004857,GO:0005488,GO:0005575,GO:0005622,GO:0005623,GO:0005634,GO:0005654,GO:0005694,GO:0005730,GO:0005737,GO:0005844,GO:0006325,GO:0006464,GO:0006473,GO:0006475,GO:0006508,GO:0006807,GO:0006996,GO:0008150,GO:0008152,GO:0008187,GO:0008266,GO:0009889,GO:0009890,GO:0009892,GO:0009987,GO:0010521,GO:…	-	ko:K11674	ko05168,map05168	-	-	-	ko00000,ko00001,ko03036	-	-	-	FHA,MCRS_N
PHALU_000252-RA	3885.XP_007141597.1	2.5e-20	106.3	28IQJ@1|root,2QR1U@2759|Eukaryota,37TIN@33090|Viridiplantae,3GCSY@35493|Streptophyta	35493|Streptophyta	S	Plant mobile domain	-	-	-	-	-	-	-	-	-	-	-	-	DUF1985,PMD
PHALU_000253-RA	3885.XP_007141597.1	8.8e-56	223.4	28IQJ@1|root,2QR1U@2759|Eukaryota,37TIN@33090|Viridiplantae,3GCSY@35493|Streptophyta	35493|Streptophyta	S	Plant mobile domain	-	-	-	-	-	-	-	-	-	-	-	-	DUF1985,PMD
PHALU_000254-RA	3885.XP_007159971.1	8.8e-222	776.5	COG0542@1|root,KOG1051@2759|Eukaryota,37RK8@33090|Viridiplantae,3GD7P@35493|Streptophyta,4JJIW@91835|fabids	35493|Streptophyta	O	Belongs to the ClpA ClpB family	-	GO:0005575,GO:0005622,GO:0005623,GO:0005737,GO:0009507,GO:0009536,GO:0043226,GO:0043227,GO:0043229,GO:0043231,GO:0044424,GO:0044444,GO:0044464	-	ko:K03696	ko01100,map01100	-	-	-	ko00000,ko03110	-	-	-	AAA,AAA_2,ClpB_D2-small,Clp_N,UVR
PHALU_000255-RA	3885.XP_007160861.1	3.3e-114	418.3	COG5169@1|root,KOG0627@2759|Eukaryota,37NYK@33090|Viridiplantae,3G90G@35493|Streptophyta,4JVWE@91835|fabids	35493|Streptophyta	K	heat shock factor	-	GO:0003674,GO:0005488,GO:0005515,GO:0042802	-	ko:K09419	-	-	-	-	ko00000,ko03000	-	-	-	HSF_DNA-bind
PHALU_000256-RA	3885.XP_007160862.1	5.2e-224	783.5	2E60M@1|root,2SCSA@2759|Eukaryota,37XY5@33090|Viridiplantae	33090|Viridiplantae	S	function	-	-	-	-	-	-	-	-	-	-	-	-	-
PHALU_000257-RA	3885.XP_007160863.1	1.8e-187	661.8	KOG1100@1|root,KOG1100@2759|Eukaryota,37M8Z@33090|Viridiplantae,3GAHK@35493|Streptophyta,4JDIU@91835|fabids	35493|Streptophyta	O	BOI-related E3 ubiquitin-protein ligase	-	GO:0005575,GO:0005622,GO:0005623,GO:0005737,GO:0044424,GO:0044464	2.3.2.27	ko:K19042	-	-	-	-	ko00000,ko01000,ko04121	-	-	-	zf-C3HC4_3
PHALU_000258-RA	3885.XP_007160864.1	5e-151	540.4	28P2I@1|root,2QVNY@2759|Eukaryota,37SH4@33090|Viridiplantae,3GD6Z@35493|Streptophyta,4JRKW@91835|fabids	35493|Streptophyta	K	Transcription factor	-	GO:0000003,GO:0003006,GO:0003674,GO:0003700,GO:0005575,GO:0005622,GO:0005623,GO:0005634,GO:0006355,GO:0006950,GO:0007275,GO:0007623,GO:0008150,GO:0009266,GO:0009314,GO:0009409,GO:0009416,GO:0009628,GO:0009639,GO:0009791,GO:0009889,GO:0009908,GO:0010029,GO:0010114,GO:0010154,GO:0010187,GO:0010468,GO:0010556,GO:0019219,GO:0019222,GO:0022414,GO:0031323,GO:0031326,GO:0032501,GO:0032502,GO:0043226,GO:…	-	-	-	-	-	-	-	-	-	-	HLH
PHALU_000259-RA	3885.XP_007160866.1	0.0	1260.7	KOG0800@1|root,KOG0800@2759|Eukaryota,37M58@33090|Viridiplantae,3GBD0@35493|Streptophyta,4JF3B@91835|fabids	35493|Streptophyta	O	RING-H2 zinc finger domain	-	GO:0000003,GO:0003006,GO:0003674,GO:0003824,GO:0004842,GO:0005488,GO:0005515,GO:0006464,GO:0006508,GO:0006511,GO:0006807,GO:0007275,GO:0008150,GO:0008152,GO:0008285,GO:0009056,GO:0009057,GO:0009791,GO:0009908,GO:0009987,GO:0010498,GO:0016567,GO:0016740,GO:0019538,GO:0019787,GO:0019899,GO:0019941,GO:0022414,GO:0030163,GO:0031624,GO:0032446,GO:0032501,GO:0032502,GO:0036211,GO:0040008,GO:0042127,GO:…	2.3.2.27	ko:K10635	-	-	-	-	ko00000,ko01000,ko04121	-	-	-	zf-RING_2
PHALU_000260-RA	3885.XP_007160867.1	2.2e-148	531.6	28K41@1|root,2QSIJ@2759|Eukaryota,37TP6@33090|Viridiplantae,3GCPT@35493|Streptophyta,4JNXA@91835|fabids	35493|Streptophyta	K	NAC domain-containing protein	-	GO:0001101,GO:0003674,GO:0003700,GO:0006355,GO:0006950,GO:0008150,GO:0009414,GO:0009415,GO:0009628,GO:0009889,GO:0010035,GO:0010468,GO:0010556,GO:0019219,GO:0019222,GO:0031323,GO:0031326,GO:0042221,GO:0050789,GO:0050794,GO:0050896,GO:0051171,GO:0051252,GO:0060255,GO:0065007,GO:0080090,GO:0140110,GO:1901700,GO:1903506,GO:2000112,GO:2001141	-	-	-	-	-	-	-	-	-	-	NAM
PHALU_000261-RA	3885.XP_007160868.1	0.0	1260.7	KOG0123@1|root,KOG0123@2759|Eukaryota,37JW4@33090|Viridiplantae,3GC2V@35493|Streptophyta,4JMS0@91835|fabids	35493|Streptophyta	AJ	Binds the poly(A) tail of mRNA	-	GO:0003674,GO:0003676,GO:0003723,GO:0003729,GO:0003743,GO:0005488,GO:0005575,GO:0005622,GO:0005623,GO:0005737,GO:0005829,GO:0006412,GO:0006413,GO:0006417,GO:0006446,GO:0006518,GO:0006807,GO:0006950,GO:0006970,GO:0008135,GO:0008150,GO:0008152,GO:0009058,GO:0009059,GO:0009628,GO:0009651,GO:0009889,GO:0009894,GO:0009987,GO:0010467,GO:0010468,GO:0010556,GO:0010608,GO:0019219,GO:0019222,GO:0019538,GO:…	-	ko:K13126	ko03013,ko03015,ko03018,map03013,map03015,map03018	-	-	-	ko00000,ko00001,ko03019,ko03041	-	-	-	PABP,RRM_1
PHALU_000262-RA	3885.XP_007160869.1	3.4e-129	467.6	28MZX@1|root,2R34Q@2759|Eukaryota,37HRY@33090|Viridiplantae,3GEDR@35493|Streptophyta,4JKD2@91835|fabids	35493|Streptophyta	K	WUSCHEL-related homeobox	WOX4	GO:0000003,GO:0003006,GO:0005575,GO:0005622,GO:0005623,GO:0005634,GO:0007154,GO:0007165,GO:0007275,GO:0008150,GO:0009790,GO:0009791,GO:0009793,GO:0009888,GO:0009987,GO:0010065,GO:0010067,GO:0010087,GO:0010154,GO:0022414,GO:0023052,GO:0032501,GO:0032502,GO:0043226,GO:0043227,GO:0043229,GO:0043231,GO:0044424,GO:0044464,GO:0048316,GO:0048507,GO:0048508,GO:0048608,GO:0048731,GO:0048856,GO:0050789,GO:…	-	-	-	-	-	-	-	-	-	-	Homeobox
PHALU_000264-RA	3885.XP_007160870.1	6.4e-77	293.5	28PHQ@1|root,2S0BY@2759|Eukaryota,37UMB@33090|Viridiplantae,3GIV9@35493|Streptophyta,4JUA8@91835|fabids	35493|Streptophyta	K	DNA-binding domain in plant proteins such as APETALA2 and EREBPs	-	GO:0001101,GO:0003674,GO:0003700,GO:0006355,GO:0006950,GO:0008150,GO:0009266,GO:0009409,GO:0009414,GO:0009415,GO:0009628,GO:0009889,GO:0009891,GO:0009893,GO:0010035,GO:0010468,GO:0010556,GO:0010557,GO:0010604,GO:0010628,GO:0019219,GO:0019222,GO:0031323,GO:0031325,GO:0031326,GO:0031328,GO:0042221,GO:0045893,GO:0045935,GO:0048518,GO:0048522,GO:0050789,GO:0050794,GO:0050896,GO:0051171,GO:0051173,GO:…	-	ko:K09286	-	-	-	-	ko00000,ko03000	-	-	-	AP2
PHALU_000265-RA	3885.XP_007160872.1	1.1e-308	1065.1	COG0534@1|root,KOG1347@2759|Eukaryota,37HJS@33090|Viridiplantae,3GBQK@35493|Streptophyta,4JDB6@91835|fabids	35493|Streptophyta	V	Proteinaceous RNase P 1, chloroplastic	-	GO:0000966,GO:0001682,GO:0003674,GO:0003824,GO:0004518,GO:0004519,GO:0004521,GO:0004526,GO:0004540,GO:0004549,GO:0005575,GO:0005622,GO:0005623,GO:0005737,GO:0005739,GO:0006139,GO:0006396,GO:0006399,GO:0006725,GO:0006807,GO:0008033,GO:0008150,GO:0008152,GO:0009507,GO:0009536,GO:0009987,GO:0010467,GO:0016070,GO:0016787,GO:0016788,GO:0016891,GO:0016893,GO:0034470,GO:0034471,GO:0034641,GO:0034660,GO:…	3.1.26.5	ko:K18213	ko03013,map03013	-	-	-	ko00000,ko00001,ko01000,ko03016	-	-	-	PPR_long,PRORP
PHALU_000266-RA	3885.XP_007160873.1	5.1e-202	710.3	2CMKK@1|root,2QQPS@2759|Eukaryota,37PU5@33090|Viridiplantae,3GBC7@35493|Streptophyta,4JG9H@91835|fabids	35493|Streptophyta	S	zinc finger	-	-	-	-	-	-	-	-	-	-	-	-	NYN
PHALU_000267-RA	3885.XP_007160874.1	2.9e-257	894.0	28IA8@1|root,2QQKS@2759|Eukaryota,37N3C@33090|Viridiplantae,3GDKZ@35493|Streptophyta,4JES3@91835|fabids	35493|Streptophyta	-	-	-	-	-	-	-	-	-	-	-	-	-	-	SPRY
PHALU_000268-RA	3885.XP_007160875.1	1.9e-275	954.5	COG0156@1|root,KOG1358@2759|Eukaryota,37IYQ@33090|Viridiplantae,3GG8Q@35493|Streptophyta,4JSM3@91835|fabids	35493|Streptophyta	O	Long chain base biosynthesis protein	LCB1	GO:0000003,GO:0002178,GO:0003006,GO:0005575,GO:0005622,GO:0005623,GO:0005737,GO:0005783,GO:0005789,GO:0006066,GO:0006629,GO:0006643,GO:0006644,GO:0006665,GO:0006667,GO:0006670,GO:0006672,GO:0006684,GO:0006686,GO:0006793,GO:0006796,GO:0006807,GO:0007275,GO:0008150,GO:0008152,GO:0008610,GO:0008654,GO:0009058,GO:0009790,GO:0009791,GO:0009793,GO:0009825,GO:0009893,GO:0009894,GO:0009896,GO:0009987,GO:…	2.3.1.50	ko:K00654	ko00600,ko01100,ko04071,ko04138,map00600,map01100,map04071,map04138	M00094,M00099	R01281	RC00004,RC02725,RC02849	ko00000,ko00001,ko00002,ko01000,ko01007	-	-	-	Aminotran_1_2
PHALU_000269-RA	3694.POPTR_0004s07240.1	2.1e-27	129.8	COG0534@1|root,KOG1347@2759|Eukaryota,37HJS@33090|Viridiplantae,3GBQK@35493|Streptophyta,4JDB6@91835|fabids	35493|Streptophyta	V	Proteinaceous RNase P 1, chloroplastic	-	GO:0000966,GO:0001682,GO:0003674,GO:0003824,GO:0004518,GO:0004519,GO:0004521,GO:0004526,GO:0004540,GO:0004549,GO:0005575,GO:0005622,GO:0005623,GO:0005737,GO:0005739,GO:0006139,GO:0006396,GO:0006399,GO:0006725,GO:0006807,GO:0008033,GO:0008150,GO:0008152,GO:0009507,GO:0009536,GO:0009987,GO:0010467,GO:0016070,GO:0016787,GO:0016788,GO:0016891,GO:0016893,GO:0034470,GO:0034471,GO:0034641,GO:0034660,GO:…	3.1.26.5	ko:K18213	ko03013,map03013	-	-	-	ko00000,ko00001,ko01000,ko03016	-	-	-	PPR_long,PRORP
PHALU_000270-RA	3885.XP_007146968.1	6.6e-30	136.7	COG5531@1|root,KOG1946@2759|Eukaryota,37JZA@33090|Viridiplantae,3GHA9@35493|Streptophyta,4JIXZ@91835|fabids	35493|Streptophyta	K	zinc finger CCCH domain-containing protein	-	-	-	-	-	-	-	-	-	-	-	-	GYF,Plus-3,SWIB
PHALU_000272-RA	3885.XP_007160876.1	0.0	1930.2	COG5059@1|root,KOG0244@2759|Eukaryota,37KZU@33090|Viridiplantae,3GBEW@35493|Streptophyta,4JJ52@91835|fabids	35493|Streptophyta	Z	Belongs to the TRAFAC class myosin-kinesin ATPase superfamily. Kinesin family	-	GO:0000022,GO:0000070,GO:0000226,GO:0000278,GO:0000280,GO:0000281,GO:0000819,GO:0000910,GO:0002376,GO:0002478,GO:0002495,GO:0002504,GO:0003674,GO:0003676,GO:0003677,GO:0003774,GO:0003777,GO:0003824,GO:0005488,GO:0005575,GO:0005576,GO:0005622,GO:0005623,GO:0005634,GO:0005654,GO:0005694,GO:0005737,GO:0005819,GO:0005829,GO:0005856,GO:0005871,GO:0005874,GO:0005875,GO:0005876,GO:0005881,GO:0005938,GO:…	-	ko:K10395	-	-	-	-	ko00000,ko04812	-	-	-	Kinesin
PHALU_000273-RA	3885.XP_007160877.1	1.1e-84	319.3	29VA8@1|root,2RXKH@2759|Eukaryota,37UPG@33090|Viridiplantae,3GHWP@35493|Streptophyta,4JNY8@91835|fabids	35493|Streptophyta	-	-	-	-	-	-	-	-	-	-	-	-	-	-	-
PHALU_000274-RA	3885.XP_007160878.1	1.9e-194	685.3	2CMFX@1|root,2QQ8K@2759|Eukaryota,37J6Z@33090|Viridiplantae,3GA79@35493|Streptophyta,4JRPS@91835|fabids	35493|Streptophyta	S	At4g06744-like	-	-	-	-	-	-	-	-	-	-	-	-	-
PHALU_000275-RA	3885.XP_007160879.1	1.3e-252	878.6	COG4870@1|root,KOG4296@1|root,KOG1543@2759|Eukaryota,KOG4296@2759|Eukaryota,37S7C@33090|Viridiplantae,3G8BZ@35493|Streptophyta,4JH68@91835|fabids	35493|Streptophyta	O	Belongs to the peptidase C1 family	-	GO:0000323,GO:0000932,GO:0003674,GO:0003824,GO:0004175,GO:0004197,GO:0005575,GO:0005576,GO:0005615,GO:0005622,GO:0005623,GO:0005737,GO:0005764,GO:0005773,GO:0005911,GO:0006508,GO:0006807,GO:0006950,GO:0006952,GO:0008150,GO:0008152,GO:0008233,GO:0008234,GO:0009056,GO:0009057,GO:0009506,GO:0009507,GO:0009536,GO:0009605,GO:0009607,GO:0009620,GO:0009987,GO:0010494,GO:0016787,GO:0019538,GO:0030054,GO:…	-	-	-	-	-	-	-	-	-	-	Granulin,Inhibitor_I29,Peptidase_C1
PHALU_000276-RA	3885.XP_007160880.1	1.6e-121	442.2	KOG3211@1|root,KOG3211@2759|Eukaryota,37MYS@33090|Viridiplantae,3G8A9@35493|Streptophyta,4JK79@91835|fabids	35493|Streptophyta	S	Mannose-P-dolichol utilization defect 1 protein	-	GO:0006464,GO:0006486,GO:0006487,GO:0006488,GO:0006490,GO:0006629,GO:0006807,GO:0008150,GO:0008152,GO:0009058,GO:0009059,GO:0009100,GO:0009101,GO:0009987,GO:0019538,GO:0034645,GO:0036211,GO:0043170,GO:0043412,GO:0043413,GO:0044237,GO:0044238,GO:0044249,GO:0044255,GO:0044260,GO:0044267,GO:0070085,GO:0071704,GO:1901135,GO:1901137,GO:1901564,GO:1901566,GO:1901576	-	ko:K09660	-	-	-	-	ko00000,ko01003	-	-	-	PQ-loop
PHALU_000277-RA	3885.XP_007160881.1	7.1e-298	1029.2	KOG1947@1|root,KOG1947@2759|Eukaryota,37PJI@33090|Viridiplantae,3GD7M@35493|Streptophyta,4JEHU@91835|fabids	35493|Streptophyta	G	f-box protein	VFB1	GO:0003674,GO:0003824,GO:0004842,GO:0006464,GO:0006807,GO:0008150,GO:0008152,GO:0009987,GO:0016567,GO:0016740,GO:0019538,GO:0019787,GO:0032446,GO:0036211,GO:0043170,GO:0043412,GO:0044237,GO:0044238,GO:0044260,GO:0044267,GO:0070647,GO:0071704,GO:0140096,GO:1901564	-	ko:K10273	-	-	-	-	ko00000,ko04121	-	-	-	F-box,F-box-like,LRR_6
PHALU_000278-RA	3885.XP_007160882.1	1.2e-60	239.2	2CXKJ@1|root,2RY91@2759|Eukaryota,37U1V@33090|Viridiplantae,3GI4F@35493|Streptophyta,4JP90@91835|fabids	35493|Streptophyta	S	Protein DCL, chloroplastic-like	-	-	-	-	-	-	-	-	-	-	-	-	DUF3223
PHALU_000279-RA	3885.XP_007160882.1	4.9e-29	134.0	2CXKJ@1|root,2RY91@2759|Eukaryota,37U1V@33090|Viridiplantae,3GI4F@35493|Streptophyta,4JP90@91835|fabids	35493|Streptophyta	S	Protein DCL, chloroplastic-like	-	-	-	-	-	-	-	-	-	-	-	-	DUF3223
PHALU_000280-RA	3885.XP_007160883.1	2.8e-188	664.5	KOG0656@1|root,KOG0656@2759|Eukaryota,37J5Q@33090|Viridiplantae,3GGR7@35493|Streptophyta,4JNM3@91835|fabids	35493|Streptophyta	D	Belongs to the cyclin family	-	GO:0000003,GO:0000082,GO:0000278,GO:0003006,GO:0005575,GO:0005622,GO:0005623,GO:0005634,GO:0007049,GO:0007275,GO:0008150,GO:0009719,GO:0009725,GO:0009735,GO:0009743,GO:0009744,GO:0009791,GO:0009888,GO:0009987,GO:0010033,GO:0010154,GO:0010374,GO:0010440,GO:0010444,GO:0022402,GO:0022414,GO:0030154,GO:0032501,GO:0032502,GO:0034285,GO:0042221,GO:0043226,GO:0043227,GO:0043229,GO:0043231,GO:0044424,GO:…	-	ko:K14505	ko04075,map04075	M00692	-	-	ko00000,ko00001,ko00002	-	-	-	Cyclin_C,Cyclin_N
PHALU_000282-RA	3885.XP_007160884.1	3.5e-185	654.1	COG1446@1|root,KOG1592@2759|Eukaryota,37K97@33090|Viridiplantae,3G93W@35493|Streptophyta,4JM0H@91835|fabids	35493|Streptophyta	E	isoaspartyl peptidase L-asparaginase	-	GO:0003674,GO:0003824,GO:0004067,GO:0004175,GO:0004190,GO:0006508,GO:0006807,GO:0008150,GO:0008152,GO:0008233,GO:0009056,GO:0009057,GO:0016787,GO:0016810,GO:0016811,GO:0019538,GO:0030163,GO:0043170,GO:0044238,GO:0070001,GO:0070011,GO:0071704,GO:0140096,GO:1901564,GO:1901565,GO:1901575	3.4.19.5	ko:K13051	-	-	-	-	ko00000,ko01000,ko01002	-	-	-	Asparaginase_2
PHALU_000283-RA	3847.GLYMA14G09520.2	2.1e-104	385.6	28M03@1|root,2RGKB@2759|Eukaryota,37T1E@33090|Viridiplantae,3GD1U@35493|Streptophyta,4JKRG@91835|fabids	35493|Streptophyta	S	Carbohydrate esterase	-	-	-	-	-	-	-	-	-	-	-	-	SASA
PHALU_000284-RA	3885.XP_007160886.1	5.3e-142	510.4	COG5147@1|root,KOG0048@2759|Eukaryota,37QB6@33090|Viridiplantae,3G8PE@35493|Streptophyta,4JRZ3@91835|fabids	35493|Streptophyta	K	SANT SWI3, ADA2, N-CoR and TFIIIB'' DNA-binding domains	-	-	-	ko:K09422	-	-	-	-	ko00000,ko03000	-	-	-	Myb_DNA-binding
PHALU_000286-RA	3885.XP_007160887.1	8.6e-38	162.9	2DYAK@1|root,2S6UE@2759|Eukaryota,37WQ3@33090|Viridiplantae,3GM8W@35493|Streptophyta,4JV7B@91835|fabids	35493|Streptophyta	-	-	-	-	-	-	-	-	-	-	-	-	-	-	-
PHALU_000287-RA	3885.XP_007160888.1	2.6e-57	228.0	2CHYP@1|root,2S3QB@2759|Eukaryota,37W2U@33090|Viridiplantae,3GK3X@35493|Streptophyta,4JQRY@91835|fabids	35493|Streptophyta	S	MFP1 attachment factor	MAF1	GO:0000278,GO:0005575,GO:0005622,GO:0005623,GO:0005634,GO:0005635,GO:0005640,GO:0005737,GO:0005794,GO:0005829,GO:0005886,GO:0007049,GO:0007275,GO:0008150,GO:0009791,GO:0009987,GO:0012505,GO:0016020,GO:0016363,GO:0019867,GO:0022622,GO:0031090,GO:0031965,GO:0031967,GO:0031968,GO:0031974,GO:0031975,GO:0031981,GO:0032501,GO:0032502,GO:0034399,GO:0042175,GO:0043226,GO:0043227,GO:0043229,GO:0043231,GO:…	-	-	-	-	-	-	-	-	-	-	WPP
PHALU_000288-RA	3847.GLYMA14G09600.2	6.9e-16	89.7	2CDY5@1|root,2S804@2759|Eukaryota,37X37@33090|Viridiplantae,3GMEE@35493|Streptophyta,4JVCY@91835|fabids	35493|Streptophyta	-	-	-	-	-	-	-	-	-	-	-	-	-	-	-
PHALU_000289-RA	3885.XP_007160890.1	6.8e-183	646.7	COG5024@1|root,KOG0654@2759|Eukaryota,37MYU@33090|Viridiplantae,3G7YM@35493|Streptophyta,4JKKB@91835|fabids	35493|Streptophyta	D	Belongs to the cyclin family	CYCA3-1	GO:0005575,GO:0005622,GO:0005623,GO:0005634,GO:0005737,GO:0043226,GO:0043227,GO:0043229,GO:0043231,GO:0044424,GO:0044464	-	ko:K06627	ko04110,ko04152,ko04218,ko04914,ko05161,ko05165,ko05169,ko05203,map04110,map04152,map04218,map04914,map05161,map05165,map05169,map05203	M00693	-	-	ko00000,ko00001,ko00002,ko03032,ko03036	-	-	-	Cyclin_C,Cyclin_N
PHALU_000290-RA	3885.XP_007160891.1	1.7e-189	668.7	COG5024@1|root,KOG0654@2759|Eukaryota,37MYU@33090|Viridiplantae,3G7YM@35493|Streptophyta,4JKKB@91835|fabids	35493|Streptophyta	D	Belongs to the cyclin family	CYCA3-1	GO:0005575,GO:0005622,GO:0005623,GO:0005634,GO:0005737,GO:0043226,GO:0043227,GO:0043229,GO:0043231,GO:0044424,GO:0044464	-	ko:K06627	ko04110,ko04152,ko04218,ko04914,ko05161,ko05165,ko05169,ko05203,map04110,map04152,map04218,map04914,map05161,map05165,map05169,map05203	M00693	-	-	ko00000,ko00001,ko00002,ko03032,ko03036	-	-	-	Cyclin_C,Cyclin_N
PHALU_000291-RA	3885.XP_007160892.1	2.6e-42	177.6	2CR9B@1|root,2S46W@2759|Eukaryota,37W6A@33090|Viridiplantae,3GKEY@35493|Streptophyta,4JUKP@91835|fabids	35493|Streptophyta	S	Gibberellin regulated protein	-	-	-	-	-	-	-	-	-	-	-	-	GASA
PHALU_000292-RA	3885.XP_007160893.1	1.5e-261	908.3	2CDMM@1|root,2QQ84@2759|Eukaryota,37MHN@33090|Viridiplantae,3GAZ1@35493|Streptophyta,4JMC4@91835|fabids	35493|Streptophyta	S	Protein of unknown function (DUF620)	-	-	-	-	-	-	-	-	-	-	-	-	DUF620
PHALU_000293-RA	3885.XP_007160894.1	8.3e-160	569.7	28HR4@1|root,2QQ2F@2759|Eukaryota,37JTT@33090|Viridiplantae,3G7NQ@35493|Streptophyta,4JHWF@91835|fabids	35493|Streptophyta	S	Syntaxin 6, N-terminal	-	-	-	-	-	-	-	-	-	-	-	-	Syntaxin-6_N
PHALU_000294-RA	3885.XP_007160895.1	0.0	1441.0	COG1404@1|root,2QSVG@2759|Eukaryota,388ID@33090|Viridiplantae,3GAIP@35493|Streptophyta,4JK1B@91835|fabids	35493|Streptophyta	O	subtilisin-like protease	-	-	-	-	-	-	-	-	-	-	-	-	Inhibitor_I9,PA,Peptidase_S8
PHALU_000295-RA	3885.XP_007160896.1	3e-189	667.9	COG4281@1|root,KOG0817@2759|Eukaryota,37V7P@33090|Viridiplantae,3GIX4@35493|Streptophyta,4JUA5@91835|fabids	35493|Streptophyta	I	acyl-CoA-binding domain-containing protein	-	GO:0000062,GO:0000166,GO:0003674,GO:0005488,GO:0005575,GO:0005576,GO:0005615,GO:0017076,GO:0030554,GO:0032553,GO:0032555,GO:0032559,GO:0033218,GO:0036094,GO:0043167,GO:0043168,GO:0044421,GO:0048037,GO:0050662,GO:0097159,GO:0097367,GO:1901265,GO:1901363,GO:1901567,GO:1901681	-	-	-	-	-	-	-	-	-	-	ACBP
PHALU_000296-RA	3885.XP_007160898.1	0.0	1552.0	KOG2341@1|root,KOG2341@2759|Eukaryota,37HPP@33090|Viridiplantae,3GHFP@35493|Streptophyta,4JMUM@91835|fabids	35493|Streptophyta	K	Transcription initiation factor	-	GO:0000428,GO:0001650,GO:0003674,GO:0003676,GO:0003677,GO:0003712,GO:0003713,GO:0005488,GO:0005515,GO:0005575,GO:0005622,GO:0005623,GO:0005634,GO:0005654,GO:0005667,GO:0005669,GO:0005730,GO:0005911,GO:0006139,GO:0006351,GO:0006352,GO:0006355,GO:0006357,GO:0006366,GO:0006367,GO:0006725,GO:0006807,GO:0008134,GO:0008150,GO:0008152,GO:0009058,GO:0009059,GO:0009506,GO:0009889,GO:0009891,GO:0009893,GO:…	-	ko:K03129	ko03022,ko05016,ko05168,map03022,map05016,map05168	-	-	-	ko00000,ko00001,ko03021,ko03036	-	-	-	RST,TAF4
PHALU_000297-RA	3885.XP_007160899.1	8.4e-49	199.5	2E0K3@1|root,2S806@2759|Eukaryota,37X00@33090|Viridiplantae,3GM21@35493|Streptophyta	35493|Streptophyta	-	-	-	-	-	-	-	-	-	-	-	-	-	-	-
PHALU_000298-RA	3885.XP_007160901.1	5.8e-44	184.1	2E0K3@1|root,2S806@2759|Eukaryota,37X00@33090|Viridiplantae,3GM21@35493|Streptophyta,4JQVQ@91835|fabids	35493|Streptophyta	-	-	-	-	-	-	-	-	-	-	-	-	-	-	-
PHALU_000299-RA	3885.XP_007160901.1	1.4e-57	228.8	2E0K3@1|root,2S806@2759|Eukaryota,37X00@33090|Viridiplantae,3GM21@35493|Streptophyta,4JQVQ@91835|fabids	35493|Streptophyta	-	-	-	-	-	-	-	-	-	-	-	-	-	-	-
PHALU_000300-RA	3885.XP_007160902.1	0.0	1090.5	2CJNU@1|root,2RHVY@2759|Eukaryota,388IE@33090|Viridiplantae,3GXAY@35493|Streptophyta,4JFW7@91835|fabids	35493|Streptophyta	S	QWRF motif-containing protein	-	-	-	-	-	-	-	-	-	-	-	-	QWRF
PHALU_000301-RA	3847.GLYMA14G09760.1	3.8e-88	331.3	KOG1721@1|root,KOG1721@2759|Eukaryota,37TRK@33090|Viridiplantae,3GGRF@35493|Streptophyta,4JP5X@91835|fabids	35493|Streptophyta	S	ZINC FINGER protein	-	-	-	-	-	-	-	-	-	-	-	-	zf-C2H2_6
PHALU_000302-RA	3885.XP_007160904.1	8e-183	646.4	28ZDW@1|root,2QWSN@2759|Eukaryota,37NUP@33090|Viridiplantae,3GHCB@35493|Streptophyta,4JW3Q@91835|fabids	35493|Streptophyta	K	Transcription factor	-	GO:0000902,GO:0000904,GO:0000976,GO:0000981,GO:0001046,GO:0001047,GO:0001067,GO:0001228,GO:0003674,GO:0003676,GO:0003677,GO:0003690,GO:0003700,GO:0005488,GO:0005575,GO:0005622,GO:0005623,GO:0005634,GO:0006139,GO:0006351,GO:0006355,GO:0006357,GO:0006366,GO:0006725,GO:0006807,GO:0007275,GO:0008150,GO:0008152,GO:0009058,GO:0009059,GO:0009653,GO:0009719,GO:0009725,GO:0009733,GO:0009888,GO:0009889,GO:…	-	-	-	-	-	-	-	-	-	-	HLH
PHALU_000304-RA	3885.XP_007160905.1	0.0	2422.5	28PX7@1|root,2QWJS@2759|Eukaryota,37JJP@33090|Viridiplantae,3G9RR@35493|Streptophyta,4JSFP@91835|fabids	35493|Streptophyta	S	SPOC domain	-	-	-	ko:K18667	-	-	-	-	ko00000	-	-	-	RRM_1,SPOC
PHALU_000305-RA	3827.XP_004504696.1	4.4e-08	63.5	2CKIW@1|root,2SCF6@2759|Eukaryota,37X94@33090|Viridiplantae,3GMAU@35493|Streptophyta,4JVBG@91835|fabids	35493|Streptophyta	-	-	-	-	-	-	-	-	-	-	-	-	-	-	-
PHALU_000306-RA	3885.XP_007160907.1	3.3e-214	750.7	2C7J1@1|root,2QV69@2759|Eukaryota,37KW1@33090|Viridiplantae,3G8M5@35493|Streptophyta,4JIG3@91835|fabids	35493|Streptophyta	S	F-box kelch-repeat protein	-	GO:0003674,GO:0003824,GO:0004842,GO:0006464,GO:0006508,GO:0006511,GO:0006807,GO:0008150,GO:0008152,GO:0009056,GO:0009057,GO:0009987,GO:0010498,GO:0016567,GO:0016740,GO:0019538,GO:0019787,GO:0019941,GO:0030163,GO:0031146,GO:0032446,GO:0036211,GO:0043161,GO:0043170,GO:0043412,GO:0043632,GO:0044237,GO:0044238,GO:0044248,GO:0044257,GO:0044260,GO:0044265,GO:0044267,GO:0051603,GO:0070647,GO:0071704,GO:…	-	-	-	-	-	-	-	-	-	-	F-box
PHALU_000307-RA	3885.XP_007160908.1	9.4e-147	526.2	KOG3126@1|root,KOG3126@2759|Eukaryota,37NW0@33090|Viridiplantae,3G9GA@35493|Streptophyta,4JMB9@91835|fabids	35493|Streptophyta	P	Mitochondrial outer membrane protein porin	-	-	-	ko:K15040	ko04020,ko04022,ko04216,ko04217,ko04218,ko04621,ko04979,ko05012,ko05016,ko05166,map04020,map04022,map04216,map04217,map04218,map04621,map04979,map05012,map05016,map05166	-	-	-	ko00000,ko00001,ko02000,ko03029	1.B.8.1	-	-	Porin_3
PHALU_000308-RA	3885.XP_007160909.1	1.9e-75	289.7	KOG0167@1|root,KOG0167@2759|Eukaryota,37HIH@33090|Viridiplantae,3GFZM@35493|Streptophyta,4JDA3@91835|fabids	35493|Streptophyta	S	U-box domain-containing protein	-	GO:0005575,GO:0005622,GO:0005623,GO:0005634,GO:0043226,GO:0043227,GO:0043229,GO:0043231,GO:0044424,GO:0044464	-	ko:K08332	-	-	-	-	ko00000,ko03029,ko04131	-	-	-	Arm
PHALU_000309-RA	3885.XP_007160910.1	1.4e-143	515.8	COG0596@1|root,2QVRR@2759|Eukaryota,37PAW@33090|Viridiplantae,3G9RY@35493|Streptophyta,4JH71@91835|fabids	35493|Streptophyta	S	strigolactone esterase DAD2	-	GO:0001763,GO:0006629,GO:0006714,GO:0006720,GO:0006721,GO:0007275,GO:0008150,GO:0008152,GO:0008299,GO:0008610,GO:0009058,GO:0009653,GO:0009719,GO:0009725,GO:0009987,GO:0010016,GO:0010033,GO:0010223,GO:0010346,GO:0010817,GO:0014070,GO:0016106,GO:0016114,GO:0018130,GO:0032501,GO:0032502,GO:0032870,GO:0033993,GO:0042221,GO:0042445,GO:0042446,GO:0044237,GO:0044238,GO:0044249,GO:0044255,GO:0046483,GO:…	-	-	-	-	-	-	-	-	-	-	Abhydrolase_1,Abhydrolase_6
PHALU_000310-RA	3885.XP_007160912.1	5.9e-167	593.6	KOG2842@1|root,KOG2842@2759|Eukaryota,37PTJ@33090|Viridiplantae,3GD7X@35493|Streptophyta,4JIUQ@91835|fabids	35493|Streptophyta	Z	Interferon-related developmental regulator	-	-	-	-	-	-	-	-	-	-	-	-	IFRD,IFRD_C
PHALU_000311-RA	3885.XP_007160913.1	0.0	1351.7	KOG4162@1|root,KOG4162@2759|Eukaryota,37HTE@33090|Viridiplantae,3GBXX@35493|Streptophyta,4JG9C@91835|fabids	35493|Streptophyta	T	tetratricopeptide repeat protein	-	GO:0003674,GO:0005488,GO:0005515,GO:0005516,GO:0005575,GO:0005622,GO:0005623,GO:0005737,GO:0005829,GO:0005886,GO:0006629,GO:0006644,GO:0006650,GO:0006793,GO:0006796,GO:0008104,GO:0008150,GO:0008152,GO:0009987,GO:0016020,GO:0016310,GO:0019637,GO:0030258,GO:0033036,GO:0034613,GO:0044237,GO:0044238,GO:0044255,GO:0044424,GO:0044444,GO:0044464,GO:0046486,GO:0046488,GO:0046834,GO:0046854,GO:0051179,GO:…	-	ko:K21843	-	-	-	-	ko00000,ko04131	-	-	-	TPR_16,TPR_8
PHALU_000312-RA	3847.GLYMA14G09850.1	5.1e-23	113.2	2E0H6@1|root,2S7XH@2759|Eukaryota,37WR5@33090|Viridiplantae,3GKSW@35493|Streptophyta,4JR39@91835|fabids	35493|Streptophyta	S	Small VCP/p97-interacting protein	-	-	-	-	-	-	-	-	-	-	-	-	SVIP
PHALU_000313-RA	3885.XP_007160917.1	3.3e-159	567.8	KOG2891@1|root,KOG2891@2759|Eukaryota,37HN7@33090|Viridiplantae,3GCDV@35493|Streptophyta,4JJSC@91835|fabids	35493|Streptophyta	S	A-kinase anchor protein	-	-	-	ko:K13169	-	-	-	-	ko00000,ko03041	-	-	-	-
PHALU_000314-RA	3885.XP_007160918.1	6.5e-106	390.6	2AW0Z@1|root,2RZXM@2759|Eukaryota,37V1F@33090|Viridiplantae,3GJ3K@35493|Streptophyta	35493|Streptophyta	-	-	-	-	-	-	-	-	-	-	-	-	-	-	-
PHALU_000315-RA	3885.XP_007160919.1	8.2e-113	412.9	COG5069@1|root,KOG1700@2759|Eukaryota,37M70@33090|Viridiplantae,3G9CS@35493|Streptophyta,4JMMU@91835|fabids	35493|Streptophyta	TZ	Pollen-specific protein	-	GO:0003674,GO:0003676,GO:0003723,GO:0003729,GO:0003779,GO:0005488,GO:0005515,GO:0005575,GO:0005623,GO:0005886,GO:0006996,GO:0007010,GO:0007015,GO:0008092,GO:0008150,GO:0009987,GO:0016020,GO:0016043,GO:0022607,GO:0030029,GO:0030036,GO:0044085,GO:0044464,GO:0044877,GO:0051015,GO:0051017,GO:0061572,GO:0071840,GO:0071944,GO:0097159,GO:0097435,GO:1901363	-	ko:K09377	-	-	-	-	ko00000,ko03000	-	-	-	LIM
PHALU_000316-RA	3885.XP_007160921.1	4.6e-249	866.7	28MAG@1|root,2QTTY@2759|Eukaryota,37HZF@33090|Viridiplantae,3G7SV@35493|Streptophyta,4JK3J@91835|fabids	35493|Streptophyta	S	f-box protein	-	-	-	-	-	-	-	-	-	-	-	-	F-box,F-box-like
PHALU_000317-RA	3885.XP_007160922.1	0.0	1310.4	KOG2344@1|root,KOG2344@2759|Eukaryota,37RGU@33090|Viridiplantae,3GDJ1@35493|Streptophyta,4JK33@91835|fabids	35493|Streptophyta	U	exocyst complex component	-	GO:0006810,GO:0006887,GO:0008150,GO:0009987,GO:0016192,GO:0032940,GO:0046903,GO:0051179,GO:0051234	-	ko:K07195	ko04910,map04910	-	-	-	ko00000,ko00001,ko03036,ko04131	-	-	-	Exo70
PHALU_000318-RA	3885.XP_007160923.1	9.3e-195	686.0	KOG2048@1|root,KOG2048@2759|Eukaryota,37MIN@33090|Viridiplantae,3GG9P@35493|Streptophyta,4JCYD@91835|fabids	35493|Streptophyta	S	maturation of SSU-rRNA	-	-	-	-	-	-	-	-	-	-	-	-	-
PHALU_000320-RA	3885.XP_007160925.1	2.1e-288	997.7	COG2233@1|root,KOG1292@2759|Eukaryota,37MI8@33090|Viridiplantae,3GFDD@35493|Streptophyta,4JG37@91835|fabids	35493|Streptophyta	F	nucleobase-ascorbate transporter	-	-	-	ko:K14611	-	-	-	-	ko00000,ko02000	2.A.40.6	-	-	Xan_ur_permease
PHALU_000322-RA	3885.XP_007160926.1	2.7e-94	351.3	2C7KW@1|root,2S39A@2759|Eukaryota,37VRD@33090|Viridiplantae,3GJR5@35493|Streptophyta,4JQMF@91835|fabids	35493|Streptophyta	-	-	-	-	-	-	-	-	-	-	-	-	-	-	-
PHALU_000323-RA	3885.XP_007160927.1	0.0	1582.8	KOG2048@1|root,KOG2048@2759|Eukaryota,37SIB@33090|Viridiplantae,3GG6B@35493|Streptophyta,4JHJ5@91835|fabids	35493|Streptophyta	S	WD40 repeats	-	GO:0000003,GO:0003002,GO:0003006,GO:0005575,GO:0005622,GO:0005623,GO:0005634,GO:0007275,GO:0007389,GO:0008150,GO:0009653,GO:0009790,GO:0009791,GO:0009793,GO:0009888,GO:0010015,GO:0010051,GO:0010073,GO:0010101,GO:0010102,GO:0010154,GO:0010305,GO:0010311,GO:0010449,GO:0010817,GO:0022414,GO:0022622,GO:0032501,GO:0032502,GO:0032879,GO:0035266,GO:0040007,GO:0043226,GO:0043227,GO:0043229,GO:0043231,GO:…	-	ko:K14548	ko03008,map03008	-	-	-	ko00000,ko00001,ko03009	-	-	-	WD40
PHALU_000324-RA	3885.XP_007160928.1	2.8e-287	994.2	COG0545@1|root,KOG0543@2759|Eukaryota,37SPF@33090|Viridiplantae,3GDAV@35493|Streptophyta,4JSWV@91835|fabids	35493|Streptophyta	O	Peptidyl-prolyl	-	GO:0000413,GO:0003674,GO:0003755,GO:0003824,GO:0005488,GO:0005527,GO:0005528,GO:0005575,GO:0005622,GO:0005623,GO:0005737,GO:0005773,GO:0006457,GO:0006464,GO:0006807,GO:0006950,GO:0008144,GO:0008150,GO:0008152,GO:0009266,GO:0009408,GO:0009628,GO:0009987,GO:0010286,GO:0016853,GO:0016859,GO:0018193,GO:0018208,GO:0019538,GO:0033554,GO:0034605,GO:0036211,GO:0043170,GO:0043226,GO:0043227,GO:0043229,GO:…	5.2.1.8	ko:K09571	ko04915,map04915	-	-	-	ko00000,ko00001,ko01000,ko03110	-	-	-	FKBP_C,TPR_8
PHALU_000325-RA	3885.XP_007160930.1	4.1e-72	277.3	2CHT0@1|root,2S3J5@2759|Eukaryota,37W7B@33090|Viridiplantae,3GKFI@35493|Streptophyta	35493|Streptophyta	S	Uncharacterised conserved protein UCP031279 (InterPro IPR016972)	-	-	-	-	-	-	-	-	-	-	-	-	-
PHALU_000326-RA	3847.GLYMA14G09990.1	2.4e-21	107.8	2CJ27@1|root,2S6XU@2759|Eukaryota,37WSN@33090|Viridiplantae	33090|Viridiplantae	S	Phytosulfokines	-	-	-	-	-	-	-	-	-	-	-	-	PSK
PHALU_000328-RA	3885.XP_007136781.1	5.7e-22	110.2	2E0IQ@1|root,2S1M9@2759|Eukaryota,37VGT@33090|Viridiplantae,3GJP5@35493|Streptophyta,4JQRN@91835|fabids	35493|Streptophyta	-	-	-	-	-	-	-	-	-	-	-	-	-	-	-
PHALU_000330-RA	3885.XP_007160933.1	9.5e-245	852.4	28M0T@1|root,2QTHI@2759|Eukaryota,37Q8U@33090|Viridiplantae,3G8GR@35493|Streptophyta,4JD4C@91835|fabids	35493|Streptophyta	S	Protein ROOT PRIMORDIUM DEFECTIVE	-	-	-	-	-	-	-	-	-	-	-	-	PORR
PHALU_000331-RA	3885.XP_007160935.1	1.9e-58	231.9	2BTKK@1|root,2S218@2759|Eukaryota,37VW4@33090|Viridiplantae,3GK7C@35493|Streptophyta,4JQI6@91835|fabids	35493|Streptophyta	K	Ocs element-binding factor 1-like	-	GO:0000003,GO:0001101,GO:0003006,GO:0003674,GO:0003700,GO:0005575,GO:0005622,GO:0005623,GO:0005634,GO:0006355,GO:0006950,GO:0006970,GO:0007154,GO:0007165,GO:0007275,GO:0008150,GO:0009414,GO:0009415,GO:0009628,GO:0009651,GO:0009719,GO:0009725,GO:0009737,GO:0009739,GO:0009743,GO:0009756,GO:0009791,GO:0009845,GO:0009889,GO:0009891,GO:0009893,GO:0009987,GO:0010029,GO:0010033,GO:0010035,GO:0010154,GO:…	-	-	-	-	-	-	-	-	-	-	bZIP_1
PHALU_000332-RA	3885.XP_007160936.1	0.0	1510.0	COG5059@1|root,KOG0242@2759|Eukaryota,37KMY@33090|Viridiplantae,3G7S9@35493|Streptophyta,4JDSH@91835|fabids	35493|Streptophyta	Z	Belongs to the TRAFAC class myosin-kinesin ATPase superfamily. Kinesin family	-	GO:0000070,GO:0000226,GO:0000278,GO:0000280,GO:0000775,GO:0000776,GO:0000779,GO:0000793,GO:0000819,GO:0001932,GO:0001934,GO:0002376,GO:0002478,GO:0002495,GO:0002504,GO:0003674,GO:0003774,GO:0003777,GO:0003824,GO:0005488,GO:0005515,GO:0005575,GO:0005622,GO:0005623,GO:0005634,GO:0005654,GO:0005694,GO:0005737,GO:0005819,GO:0005828,GO:0005829,GO:0005856,GO:0005871,GO:0005874,GO:0005875,GO:0005876,GO:…	-	ko:K11498	-	-	-	-	ko00000,ko01009,ko03036	-	-	-	Kinesin
PHALU_000333-RA	3885.XP_007160937.1	1.7e-186	658.7	2A7JR@1|root,2RYEF@2759|Eukaryota,37TZW@33090|Viridiplantae,3GIDR@35493|Streptophyta,4JQT8@91835|fabids	35493|Streptophyta	-	-	-	-	-	-	-	-	-	-	-	-	-	-	DUF4378
PHALU_000334-RA	3885.XP_007160940.1	0.0	1412.1	COG5104@1|root,KOG0152@2759|Eukaryota,37P76@33090|Viridiplantae,3GANH@35493|Streptophyta,4JETK@91835|fabids	35493|Streptophyta	A	pre-mRNA-processing protein 40A-like	-	GO:0000375,GO:0000377,GO:0000398,GO:0003674,GO:0003676,GO:0003723,GO:0005488,GO:0005515,GO:0005575,GO:0005622,GO:0005623,GO:0005634,GO:0005654,GO:0005681,GO:0005684,GO:0005685,GO:0005737,GO:0005829,GO:0006139,GO:0006396,GO:0006397,GO:0006725,GO:0006807,GO:0006928,GO:0006996,GO:0007010,GO:0008150,GO:0008152,GO:0008360,GO:0008380,GO:0009987,GO:0010467,GO:0010564,GO:0016043,GO:0016070,GO:0016071,GO:…	-	ko:K12821	ko03040,map03040	-	-	-	ko00000,ko00001,ko03041	-	-	-	FF,WW
PHALU_000335-RA	3885.XP_007160941.1	5.8e-287	993.0	COG0017@1|root,KOG0556@2759|Eukaryota,37RJY@33090|Viridiplantae,3GD9K@35493|Streptophyta,4JFWQ@91835|fabids	35493|Streptophyta	J	aspartate--tRNA ligase	-	GO:0003674,GO:0003824,GO:0004812,GO:0004815,GO:0005575,GO:0005622,GO:0005623,GO:0005737,GO:0005783,GO:0005829,GO:0006082,GO:0006139,GO:0006399,GO:0006412,GO:0006418,GO:0006422,GO:0006518,GO:0006520,GO:0006725,GO:0006807,GO:0006950,GO:0006952,GO:0008150,GO:0008152,GO:0009058,GO:0009059,GO:0009605,GO:0009607,GO:0009620,GO:0009987,GO:0010035,GO:0010038,GO:0010467,GO:0012505,GO:0016070,GO:0016874,GO:…	6.1.1.12	ko:K22503	ko00970,map00970	M00359	R05577	RC00055,RC00523	ko00000,ko00001,ko01000,ko01007,ko03016	-	-	-	tRNA-synt_2,tRNA_anti-codon
PHALU_000336-RA	3885.XP_007160943.1	0.0	1619.0	KOG2136@1|root,KOG2136@2759|Eukaryota,37QM7@33090|Viridiplantae,3GCVY@35493|Streptophyta,4JEPQ@91835|fabids	35493|Streptophyta	K	PAX3- and PAX7-binding protein	-	GO:0000122,GO:0000375,GO:0000377,GO:0000398,GO:0000976,GO:0000977,GO:0000978,GO:0000981,GO:0000982,GO:0000987,GO:0001012,GO:0001067,GO:0001078,GO:0001227,GO:0003674,GO:0003676,GO:0003677,GO:0003690,GO:0003700,GO:0005488,GO:0005575,GO:0005622,GO:0005623,GO:0005634,GO:0006139,GO:0006259,GO:0006260,GO:0006261,GO:0006355,GO:0006357,GO:0006396,GO:0006397,GO:0006417,GO:0006725,GO:0006807,GO:0007049,GO:…	-	ko:K13211	-	-	-	-	ko00000,ko03041	-	-	-	GCFC,NTR2
PHALU_000337-RA	3885.XP_007160944.1	9.6e-148	529.6	COG0638@1|root,KOG0173@2759|Eukaryota,37RDB@33090|Viridiplantae,3GC54@35493|Streptophyta,4JRYU@91835|fabids	35493|Streptophyta	O	The proteasome is a multicatalytic proteinase complex which is characterized by its ability to cleave peptides with Arg, Phe, Tyr, Leu, and Glu adjacent to the leaving group at neutral or slightly basic pH	-	GO:0000502,GO:0005575,GO:0005622,GO:0005623,GO:0005839,GO:0019774,GO:0032991,GO:0044424,GO:0044464,GO:1902494,GO:1905368,GO:1905369	3.4.25.1	ko:K02739	ko03050,map03050	M00340	-	-	ko00000,ko00001,ko00002,ko01000,ko01002,ko03051	-	-	-	Proteasome
PHALU_000338-RA	3885.XP_007160947.1	5.5e-93	347.4	COG0051@1|root,KOG0900@2759|Eukaryota,37TXS@33090|Viridiplantae,3GI2G@35493|Streptophyta,4JP3C@91835|fabids	35493|Streptophyta	J	30S ribosomal protein S10	-	GO:0003674,GO:0003735,GO:0005198,GO:0005575,GO:0005622,GO:0005623,GO:0005737,GO:0005739,GO:0005840,GO:0006412,GO:0006518,GO:0006807,GO:0008150,GO:0008152,GO:0009058,GO:0009059,GO:0009507,GO:0009532,GO:0009536,GO:0009570,GO:0009987,GO:0010467,GO:0015935,GO:0019538,GO:0032991,GO:0034641,GO:0034645,GO:0043043,GO:0043170,GO:0043226,GO:0043227,GO:0043228,GO:0043229,GO:0043231,GO:0043232,GO:0043603,GO:…	-	ko:K02946	ko03010,map03010	M00178,M00179	-	-	br01610,ko00000,ko00001,ko00002,ko03011	-	-	-	Ribosomal_S10
PHALU_000339-RA	3847.GLYMA05G28440.1	3.2e-85	320.9	COG5132@1|root,KOG3404@2759|Eukaryota,37NVB@33090|Viridiplantae,3GH5M@35493|Streptophyta,4JK46@91835|fabids	35493|Streptophyta	K	Protein BUD31 homolog	-	GO:0000375,GO:0000377,GO:0000398,GO:0005575,GO:0005622,GO:0005623,GO:0005634,GO:0005681,GO:0006139,GO:0006396,GO:0006397,GO:0006725,GO:0006807,GO:0008150,GO:0008152,GO:0008380,GO:0009987,GO:0010467,GO:0016070,GO:0016071,GO:0032991,GO:0034641,GO:0043170,GO:0043226,GO:0043227,GO:0043229,GO:0043231,GO:0044237,GO:0044238,GO:0044422,GO:0044424,GO:0044428,GO:0044446,GO:0044464,GO:0046483,GO:0071704,GO:…	-	ko:K12873	ko03040,map03040	M00355	-	-	ko00000,ko00001,ko00002,ko03041	-	-	-	G10
PHALU_000341-RA	3885.XP_007160949.1	1.9e-80	305.1	2DAJJ@1|root,2S4B3@2759|Eukaryota,37WAT@33090|Viridiplantae,3GKPJ@35493|Streptophyta,4JR1X@91835|fabids	35493|Streptophyta	-	-	-	-	-	-	-	-	-	-	-	-	-	-	DUF688
PHALU_000342-RA	3885.XP_007160950.1	8.6e-72	276.2	2CR39@1|root,2R6PY@2759|Eukaryota,3834G@33090|Viridiplantae,3GREK@35493|Streptophyta	35493|Streptophyta	-	-	-	-	-	-	-	-	-	-	-	-	-	-	-
PHALU_000343-RA	3885.XP_007160951.1	7.8e-295	1019.2	28J7T@1|root,2QRK7@2759|Eukaryota,37MV0@33090|Viridiplantae,3GFPP@35493|Streptophyta,4JEZ6@91835|fabids	35493|Streptophyta	K	Growth-regulating factor	-	-	-	-	-	-	-	-	-	-	-	-	QLQ,WRC
PHALU_000344-RA	3885.XP_007160952.1	2.4e-123	448.4	2CM8N@1|root,2QPMJ@2759|Eukaryota,37M6T@33090|Viridiplantae,3GDE7@35493|Streptophyta,4JIG9@91835|fabids	35493|Streptophyta	S	Protein of unknown function (DUF3054)	-	-	-	-	-	-	-	-	-	-	-	-	DUF3054
PHALU_000345-RA	3885.XP_007160953.1	0.0	1261.1	28IJ6@1|root,2QQ82@2759|Eukaryota,37J76@33090|Viridiplantae,3GFSA@35493|Streptophyta,4JK9F@91835|fabids	35493|Streptophyta	K	AP2-like ethylene-responsive transcription factor	-	GO:0003674,GO:0003676,GO:0003677,GO:0003700,GO:0005488,GO:0006082,GO:0006355,GO:0006790,GO:0006807,GO:0008150,GO:0008152,GO:0009888,GO:0009889,GO:0009987,GO:0010073,GO:0010074,GO:0010468,GO:0010492,GO:0010556,GO:0016143,GO:0019219,GO:0019222,GO:0019748,GO:0019757,GO:0019760,GO:0019827,GO:0031323,GO:0031326,GO:0032501,GO:0032502,GO:0042127,GO:0043436,GO:0043565,GO:0044237,GO:0044281,GO:0048507,GO:…	-	ko:K09285	-	-	-	-	ko00000,ko03000	-	-	-	AP2
PHALU_000346-RA	3885.XP_007160954.1	2.2e-235	821.2	2CCVI@1|root,2QRH8@2759|Eukaryota,37JNK@33090|Viridiplantae,3GGJV@35493|Streptophyta,4JFCS@91835|fabids	35493|Streptophyta	K	transcription factor	-	GO:0003674,GO:0003700,GO:0005575,GO:0005622,GO:0005623,GO:0005634,GO:0006355,GO:0008150,GO:0009314,GO:0009416,GO:0009628,GO:0009637,GO:0009889,GO:0010468,GO:0010556,GO:0019219,GO:0019222,GO:0031323,GO:0031326,GO:0043226,GO:0043227,GO:0043229,GO:0043231,GO:0044424,GO:0044464,GO:0050789,GO:0050794,GO:0050896,GO:0051171,GO:0051252,GO:0060255,GO:0065007,GO:0080090,GO:0140110,GO:1903506,GO:2000112,GO:…	-	-	-	-	-	-	-	-	-	-	HLH
PHALU_000348-RA	3885.XP_007160956.1	1.9e-110	405.2	28ITR@1|root,2QR55@2759|Eukaryota,37NBB@33090|Viridiplantae,3GBRH@35493|Streptophyta,4JIJX@91835|fabids	35493|Streptophyta	S	Helix-hairpin-helix DNA-binding motif class 1	-	-	-	-	-	-	-	-	-	-	-	-	-
PHALU_000349-RA	3885.XP_007160957.1	3.2e-234	817.4	COG0654@1|root,KOG1298@2759|Eukaryota,37M2X@33090|Viridiplantae,3G8B7@35493|Streptophyta,4JJS7@91835|fabids	35493|Streptophyta	I	Squalene monooxygenase-like	-	GO:0001101,GO:0005575,GO:0005622,GO:0005623,GO:0005737,GO:0005783,GO:0006629,GO:0006694,GO:0006950,GO:0008150,GO:0008152,GO:0008202,GO:0008610,GO:0009058,GO:0009414,GO:0009415,GO:0009628,GO:0010035,GO:0012505,GO:0016125,GO:0016126,GO:0042221,GO:0043226,GO:0043227,GO:0043229,GO:0043231,GO:0044238,GO:0044424,GO:0044444,GO:0044464,GO:0050896,GO:0071704,GO:1901360,GO:1901362,GO:1901576,GO:1901615,GO:…	1.14.14.17	ko:K00511	ko00100,ko00909,ko01100,ko01110,ko01130,map00100,map00909,map01100,map01110,map01130	-	R02874	RC00201	ko00000,ko00001,ko01000	-	-	-	SE
PHALU_000350-RA	3885.XP_007160958.1	2.9e-111	407.9	28IGE@1|root,2QQT8@2759|Eukaryota,37N6A@33090|Viridiplantae,3G7ES@35493|Streptophyta,4JHCX@91835|fabids	35493|Streptophyta	O	DnaJ molecular chaperone homology domain	-	-	-	-	-	-	-	-	-	-	-	-	DnaJ
PHALU_000351-RA	3885.XP_007160960.1	9.4e-110	402.9	2C5GG@1|root,2QR9D@2759|Eukaryota,37KPN@33090|Viridiplantae,3GB3V@35493|Streptophyta,4JSC2@91835|fabids	35493|Streptophyta	S	At3g49720-like	-	-	-	-	-	-	-	-	-	-	-	-	Pentapeptide
PHALU_000352-RA	3885.XP_007160962.1	0.0	1416.0	COG5594@1|root,KOG1134@2759|Eukaryota,37HX2@33090|Viridiplantae,3GCVA@35493|Streptophyta,4JI0X@91835|fabids	35493|Streptophyta	S	CSC1-like protein RXW8	-	-	-	ko:K21989	-	-	-	-	ko00000,ko02000	-	-	-	PHM7_cyt,RSN1_7TM,RSN1_TM
PHALU_000353-RA	3885.XP_007160963.1	3.2e-130	471.1	29YCF@1|root,2RZFY@2759|Eukaryota,37UWG@33090|Viridiplantae,3GJ1W@35493|Streptophyta,4JQ8C@91835|fabids	35493|Streptophyta	-	-	-	-	-	ko:K09422	-	-	-	-	ko00000,ko03000	-	-	-	-
PHALU_000354-RA	3885.XP_007160964.1	1.8e-174	618.6	COG5147@1|root,KOG0048@2759|Eukaryota,37M2M@33090|Viridiplantae,3G7HV@35493|Streptophyta,4JTAI@91835|fabids	35493|Streptophyta	K	SANT SWI3, ADA2, N-CoR and TFIIIB'' DNA-binding domains	-	-	-	ko:K09422	-	-	-	-	ko00000,ko03000	-	-	-	Myb_DNA-binding
PHALU_000355-RA	3847.GLYMA14G10370.1	2.3e-68	265.8	KOG0483@1|root,KOG0483@2759|Eukaryota,37Y13@33090|Viridiplantae,3GNVM@35493|Streptophyta,4JTIQ@91835|fabids	35493|Streptophyta	K	Homeobox-leucine zipper protein	-	-	-	ko:K09338	-	-	-	-	ko00000,ko03000	-	-	-	HALZ,Homeobox
PHALU_000356-RA	3885.XP_007160965.1	1.1e-185	656.0	KOG0773@1|root,KOG0773@2759|Eukaryota,37QDB@33090|Viridiplantae,3G72K@35493|Streptophyta,4JHZA@91835|fabids	35493|Streptophyta	K	Homeobox protein knotted-1-like	-	GO:0001708,GO:0003002,GO:0003674,GO:0003700,GO:0005575,GO:0005622,GO:0005623,GO:0005634,GO:0006355,GO:0007275,GO:0007389,GO:0008150,GO:0009888,GO:0009889,GO:0009987,GO:0010051,GO:0010087,GO:0010089,GO:0010468,GO:0010556,GO:0019219,GO:0019222,GO:0030154,GO:0031323,GO:0031326,GO:0032501,GO:0032502,GO:0043226,GO:0043227,GO:0043229,GO:0043231,GO:0044424,GO:0044464,GO:0045165,GO:0048856,GO:0048869,GO:…	-	ko:K16670	-	-	-	-	ko00000,ko03000	-	-	-	ELK,Homeobox_KN,KNOX1,KNOX2
PHALU_000357-RA	3885.XP_007160968.1	0.0	1841.2	COG3693@1|root,2QSCW@2759|Eukaryota,37J3J@33090|Viridiplantae,3GCMG@35493|Streptophyta,4JKBM@91835|fabids	35493|Streptophyta	G	Glycosyl hydrolase family 10	-	-	-	-	-	-	-	-	-	-	-	-	CBM_4_9,Glyco_hydro_10
PHALU_000358-RA	3885.XP_007160970.1	4.5e-120	437.2	COG0564@1|root,KOG1919@2759|Eukaryota,37J5S@33090|Viridiplantae,3GBVC@35493|Streptophyta,4JM40@91835|fabids	35493|Streptophyta	A	RNA pseudourine synthase 3	-	GO:0001522,GO:0003674,GO:0003824,GO:0005575,GO:0005622,GO:0005623,GO:0005737,GO:0005739,GO:0006139,GO:0006396,GO:0006399,GO:0006400,GO:0006725,GO:0006807,GO:0008033,GO:0008150,GO:0008152,GO:0009451,GO:0009982,GO:0009987,GO:0010467,GO:0016070,GO:0016853,GO:0016866,GO:0031119,GO:0034470,GO:0034641,GO:0034660,GO:0043170,GO:0043226,GO:0043227,GO:0043229,GO:0043231,GO:0043412,GO:0044237,GO:0044238,GO:…	-	-	-	-	-	-	-	-	-	-	PseudoU_synth_2
PHALU_000359-RA	3885.XP_007160971.1	5e-81	307.8	COG5147@1|root,KOG0048@2759|Eukaryota,37SSM@33090|Viridiplantae,3GDEK@35493|Streptophyta,4JP8Z@91835|fabids	35493|Streptophyta	K	SANT SWI3, ADA2, N-CoR and TFIIIB'' DNA-binding domains	-	GO:0000981,GO:0000988,GO:0000989,GO:0001067,GO:0001076,GO:0001101,GO:0001134,GO:0001135,GO:0003674,GO:0003676,GO:0003677,GO:0003700,GO:0005488,GO:0005575,GO:0005622,GO:0005623,GO:0005634,GO:0006355,GO:0006357,GO:0008150,GO:0009719,GO:0009725,GO:0009751,GO:0009889,GO:0009987,GO:0010033,GO:0010468,GO:0010556,GO:0014070,GO:0019219,GO:0019222,GO:0030154,GO:0031323,GO:0031326,GO:0032502,GO:0042221,GO:…	-	ko:K09422	-	-	-	-	ko00000,ko03000	-	-	-	Myb_DNA-binding
PHALU_000360-RA	3885.XP_007160972.1	1.3e-289	1001.9	KOG2056@1|root,KOG2056@2759|Eukaryota,37I1R@33090|Viridiplantae,3G8U1@35493|Streptophyta,4JDBX@91835|fabids	35493|Streptophyta	F	Clathrin interactor EPSIN	-	GO:0002020,GO:0003674,GO:0005488,GO:0005515,GO:0005575,GO:0005622,GO:0005623,GO:0005737,GO:0005794,GO:0005856,GO:0005884,GO:0006605,GO:0006623,GO:0006810,GO:0006886,GO:0007034,GO:0008104,GO:0008150,GO:0009579,GO:0012505,GO:0015031,GO:0015629,GO:0015833,GO:0019899,GO:0030276,GO:0033036,GO:0033365,GO:0034613,GO:0042886,GO:0043226,GO:0043227,GO:0043228,GO:0043229,GO:0043231,GO:0043232,GO:0044422,GO:…	-	ko:K12471	ko04144,map04144	-	-	-	ko00000,ko00001,ko04131	-	-	-	ENTH
PHALU_000361-RA	3885.XP_007160973.1	4.6e-189	667.2	KOG2405@1|root,KOG2405@2759|Eukaryota,37KUW@33090|Viridiplantae,3GBG9@35493|Streptophyta,4JD8K@91835|fabids	35493|Streptophyta	L	Exonuclease 3'-5' domain-containing protein	-	GO:0003674,GO:0003676,GO:0003723,GO:0005488,GO:0005515,GO:0005575,GO:0005622,GO:0005623,GO:0005737,GO:0006139,GO:0006725,GO:0006807,GO:0008150,GO:0008152,GO:0009892,GO:0009987,GO:0010468,GO:0010605,GO:0010629,GO:0016070,GO:0016458,GO:0019222,GO:0031047,GO:0032991,GO:0034587,GO:0034641,GO:0034660,GO:0035770,GO:0036464,GO:0042802,GO:0042803,GO:0043170,GO:0043186,GO:0043226,GO:0043228,GO:0043229,GO:…	-	ko:K18740	-	-	-	-	ko00000,ko03019	-	-	-	DNA_pol_A_exo1,KH_1
PHALU_000362-RA	3885.XP_007160974.1	0.0	1360.1	28JWY@1|root,2QSB6@2759|Eukaryota,37HE2@33090|Viridiplantae,3G7PB@35493|Streptophyta,4JE3G@91835|fabids	35493|Streptophyta	S	Protein EARLY FLOWERING	ELF3	GO:0000003,GO:0000902,GO:0001101,GO:0003006,GO:0003674,GO:0003700,GO:0005575,GO:0005622,GO:0005623,GO:0005634,GO:0006355,GO:0006950,GO:0007154,GO:0007165,GO:0007275,GO:0007602,GO:0007623,GO:0008150,GO:0009266,GO:0009314,GO:0009409,GO:0009416,GO:0009581,GO:0009582,GO:0009583,GO:0009585,GO:0009605,GO:0009628,GO:0009639,GO:0009648,GO:0009653,GO:0009719,GO:0009725,GO:0009733,GO:0009737,GO:0009791,GO:…	-	ko:K12125	ko04712,map04712	-	-	-	ko00000,ko00001	-	-	-	-
PHALU_000363-RA	3885.XP_007160976.1	2.9e-210	737.6	28NR1@1|root,2QVSF@2759|Eukaryota,37NMU@33090|Viridiplantae,3GXBB@35493|Streptophyta,4JM06@91835|fabids	35493|Streptophyta	S	Neprosin	-	-	-	-	-	-	-	-	-	-	-	-	Neprosin,Neprosin_AP
PHALU_000364-RA	3847.GLYMA14G10571.1	4e-92	344.0	KOG1296@1|root,KOG1296@2759|Eukaryota,37TQH@33090|Viridiplantae,3GI0G@35493|Streptophyta,4JP2J@91835|fabids	35493|Streptophyta	S	UPF0587 protein	-	-	-	-	-	-	-	-	-	-	-	-	DUF866
PHALU_000365-RA	3885.XP_007160978.1	1.2e-215	755.7	2CMF5@1|root,2QQ6S@2759|Eukaryota,37PID@33090|Viridiplantae,3GBQF@35493|Streptophyta,4JFCC@91835|fabids	35493|Streptophyta	S	Core-2/I-Branching enzyme	-	-	-	-	-	-	-	-	-	-	-	-	Branch
PHALU_000366-RA	3885.XP_007160979.1	3e-133	481.5	KOG3162@1|root,KOG3162@2759|Eukaryota,37T75@33090|Viridiplantae,3G778@35493|Streptophyta,4JHWK@91835|fabids	35493|Streptophyta	J	Belongs to the bacterial ribosomal protein bS18 family	-	-	-	-	-	-	-	-	-	-	-	-	Ribosomal_S18
PHALU_000367-RA	3847.GLYMA17G34921.1	1.1e-07	62.0	2BYJE@1|root,2SBPF@2759|Eukaryota,37XSY@33090|Viridiplantae,3GMRV@35493|Streptophyta	35493|Streptophyta	-	-	-	GO:0005575,GO:0016020,GO:0031224,GO:0031225,GO:0044425	-	-	-	-	-	-	-	-	-	-	-
PHALU_000368-RA	3885.XP_007160985.1	1.7e-260	904.8	COG5206@1|root,KOG1348@2759|Eukaryota,37PUU@33090|Viridiplantae,3GBF5@35493|Streptophyta,4JJW9@91835|fabids	35493|Streptophyta	O	Vacuolar-processing enzyme-like	ALPHA-VPE	GO:0000322,GO:0000323,GO:0000325,GO:0000326,GO:0001101,GO:0003674,GO:0003824,GO:0004175,GO:0004197,GO:0005575,GO:0005622,GO:0005623,GO:0005737,GO:0005773,GO:0006508,GO:0006624,GO:0006807,GO:0006950,GO:0007275,GO:0007568,GO:0008150,GO:0008152,GO:0008233,GO:0008234,GO:0009056,GO:0009057,GO:0009611,GO:0009719,GO:0009723,GO:0009725,GO:0009751,GO:0009753,GO:0009987,GO:0010033,GO:0010150,GO:0010467,GO:…	3.4.22.34	ko:K01369	ko04142,ko04612,map04142,map04612	-	-	-	ko00000,ko00001,ko01000,ko01002	-	-	-	Peptidase_C13
PHALU_000369-RA	3847.GLYMA14G10633.1	1.7e-56	226.5	KOG3948@1|root,KOG3948@2759|Eukaryota,37T6Y@33090|Viridiplantae,3GFCU@35493|Streptophyta	35493|Streptophyta	A	PHAX RNA-binding domain	-	-	-	ko:K14291	ko03013,map03013	-	-	-	ko00000,ko00001	-	-	-	RNA_GG_bind
PHALU_000370-RA	3885.XP_007160990.1	4.3e-189	667.2	COG0631@1|root,KOG0698@2759|Eukaryota,37K1F@33090|Viridiplantae,3G7ZS@35493|Streptophyta,4JNMW@91835|fabids	35493|Streptophyta	T	phosphatase 2C	-	-	-	-	-	-	-	-	-	-	-	-	PP2C
PHALU_000372-RA	3885.XP_007160991.1	1.1e-121	442.6	COG0377@1|root,KOG1687@2759|Eukaryota,37Q4V@33090|Viridiplantae,3G8QP@35493|Streptophyta,4JF2U@91835|fabids	35493|Streptophyta	C	Belongs to the complex I 20 kDa subunit family	-	GO:0003674,GO:0005488,GO:0005575,GO:0005622,GO:0005623,GO:0005737,GO:0005739,GO:0005740,GO:0005743,GO:0005746,GO:0005747,GO:0008270,GO:0016020,GO:0019866,GO:0030964,GO:0031090,GO:0031966,GO:0031967,GO:0031975,GO:0032991,GO:0043167,GO:0043169,GO:0043226,GO:0043227,GO:0043229,GO:0043231,GO:0044422,GO:0044424,GO:0044425,GO:0044429,GO:0044444,GO:0044446,GO:0044455,GO:0044464,GO:0045271,GO:0046872,GO:…	1.6.5.3,1.6.99.3	ko:K03940	ko00190,ko01100,ko04714,ko04723,ko04932,ko05010,ko05012,ko05016,map00190,map01100,map04714,map04723,map04932,map05010,map05012,map05016	M00143	R11945	RC00061	ko00000,ko00001,ko00002,ko01000	3.D.1.6	-	-	Oxidored_q6
PHALU_000373-RA	3885.XP_007160992.1	4e-273	946.8	28IIK@1|root,2QQVM@2759|Eukaryota,37M7C@33090|Viridiplantae,3G8HM@35493|Streptophyta,4JKH3@91835|fabids	35493|Streptophyta	-	-	-	-	-	-	-	-	-	-	-	-	-	-	-
PHALU_000374-RA	3885.XP_007160993.1	1.9e-197	694.9	KOG2931@1|root,KOG2931@2759|Eukaryota,37MIH@33090|Viridiplantae,3G8FD@35493|Streptophyta,4JMF5@91835|fabids	35493|Streptophyta	S	Pollen-specific protein	-	GO:0008150,GO:0010817,GO:0032879,GO:0050789,GO:0051049,GO:0065007,GO:0065008,GO:2000012	-	ko:K18266	-	-	-	-	ko00000,ko04147	-	-	-	Ndr
PHALU_000375-RA	3885.XP_007160994.1	0.0	1083.2	KOG0773@1|root,KOG0773@2759|Eukaryota,37SAT@33090|Viridiplantae,3G730@35493|Streptophyta,4JGDN@91835|fabids	35493|Streptophyta	K	homeobox protein	-	GO:0000003,GO:0003006,GO:0003674,GO:0003676,GO:0003677,GO:0003700,GO:0005488,GO:0005575,GO:0005622,GO:0005623,GO:0005634,GO:0006355,GO:0007275,GO:0008150,GO:0008285,GO:0009314,GO:0009416,GO:0009628,GO:0009639,GO:0009640,GO:0009653,GO:0009791,GO:0009838,GO:0009889,GO:0009908,GO:0010227,GO:0010228,GO:0010371,GO:0010468,GO:0010556,GO:0010565,GO:0010817,GO:0019216,GO:0019219,GO:0019222,GO:0019747,GO:…	-	-	-	-	-	-	-	-	-	-	Homeobox_KN,POX
PHALU_000376-RA	3885.XP_007160995.1	2e-100	371.7	2BZYY@1|root,2QU62@2759|Eukaryota,37NDA@33090|Viridiplantae,3G9WS@35493|Streptophyta,4JHI5@91835|fabids	35493|Streptophyta	S	Polyketide cyclase / dehydrase and lipid transport	PYL3	GO:0001101,GO:0003674,GO:0004857,GO:0004864,GO:0005488,GO:0005515,GO:0005575,GO:0005622,GO:0005623,GO:0005634,GO:0005737,GO:0005829,GO:0006950,GO:0007154,GO:0007165,GO:0007275,GO:0008150,GO:0008289,GO:0009266,GO:0009409,GO:0009414,GO:0009415,GO:0009628,GO:0009719,GO:0009725,GO:0009737,GO:0009738,GO:0009755,GO:0009791,GO:0009845,GO:0009892,GO:0009987,GO:0010033,GO:0010035,GO:0010427,GO:0010563,GO:…	-	ko:K14496	ko04016,ko04075,map04016,map04075	-	-	-	ko00000,ko00001	-	-	-	Polyketide_cyc2
PHALU_000378-RA	3885.XP_007160996.1	0.0	1082.4	COG0475@1|root,KOG1650@2759|Eukaryota,37IF8@33090|Viridiplantae,3G8MC@35493|Streptophyta,4JI6X@91835|fabids	35493|Streptophyta	P	K( ) efflux antiporter	-	GO:0003674,GO:0005215,GO:0005575,GO:0006810,GO:0006811,GO:0006812,GO:0008150,GO:0008324,GO:0015075,GO:0015318,GO:0016020,GO:0022857,GO:0022890,GO:0034220,GO:0051179,GO:0051234,GO:0055085,GO:0098655	-	-	-	-	-	-	-	-	-	-	Na_H_Exchanger
PHALU_000379-RA	3885.XP_007160998.1	1e-211	742.7	COG0123@1|root,KOG1344@2759|Eukaryota,37KAS@33090|Viridiplantae,3GCNJ@35493|Streptophyta,4JG8P@91835|fabids	35493|Streptophyta	B	Histone deacetylase	-	-	3.5.1.98	ko:K11418	ko05034,ko05165,ko05203,map05034,map05165,map05203	-	-	-	ko00000,ko00001,ko01000,ko03036	-	-	-	Hist_deacetyl
PHALU_000380-RA	3885.XP_007160999.1	4.1e-128	464.2	COG5126@1|root,KOG0034@2759|Eukaryota,37K75@33090|Viridiplantae,3GBYF@35493|Streptophyta,4JIWW@91835|fabids	35493|Streptophyta	T	Calcineurin B-like protein	CBL10	GO:0000325,GO:0003674,GO:0005488,GO:0005509,GO:0005575,GO:0005622,GO:0005623,GO:0005737,GO:0005768,GO:0005773,GO:0005774,GO:0005886,GO:0006950,GO:0006970,GO:0006972,GO:0008150,GO:0009628,GO:0009651,GO:0009705,GO:0010959,GO:0012505,GO:0016020,GO:0031090,GO:0031410,GO:0031982,GO:0032879,GO:0042538,GO:0042592,GO:0043167,GO:0043169,GO:0043226,GO:0043227,GO:0043229,GO:0043231,GO:0043266,GO:0043269,GO:…	-	ko:K06268	ko04010,ko04020,ko04022,ko04114,ko04218,ko04310,ko04360,ko04370,ko04380,ko04650,ko04658,ko04659,ko04660,ko04662,ko04720,ko04724,ko04921,ko04922,ko04924,ko05010,ko05014,ko05031,ko05152,ko05166,ko05167,map04010,map04020,map04022,map04114,map04218,map04310,map04360,map04370,map04380,map04650,map04658,map04659,map04660,map04662,map04720,map04724,map04921,map04922,map04924,map05010,map05014,map05031,m…	-	-	-	ko00000,ko00001,ko01009	-	-	-	EF-hand_1,EF-hand_5,EF-hand_7
PHALU_000381-RA	3885.XP_007161001.1	1.7e-168	598.6	28N2D@1|root,2QUMG@2759|Eukaryota,37JEH@33090|Viridiplantae,3GDHE@35493|Streptophyta,4JIMH@91835|fabids	35493|Streptophyta	-	-	-	-	-	-	-	-	-	-	-	-	-	-	-
PHALU_000382-RA	3885.XP_007161002.1	1.2e-134	485.7	KOG3150@1|root,KOG3150@2759|Eukaryota,37QTN@33090|Viridiplantae,3GC5S@35493|Streptophyta,4JM5D@91835|fabids	35493|Streptophyta	S	Protein REVERSION-TO-ETHYLENE SENSITIVITY1-like	RTE1	GO:0005575,GO:0005622,GO:0005623,GO:0005737,GO:0005783,GO:0005794,GO:0008150,GO:0009719,GO:0009723,GO:0009725,GO:0009966,GO:0009968,GO:0010033,GO:0010104,GO:0010105,GO:0010646,GO:0010648,GO:0012505,GO:0023051,GO:0023057,GO:0042221,GO:0043226,GO:0043227,GO:0043229,GO:0043231,GO:0044424,GO:0044444,GO:0044464,GO:0048519,GO:0048523,GO:0048583,GO:0048585,GO:0050789,GO:0050794,GO:0050896,GO:0065007,GO:…	-	ko:K20726	ko04016,map04016	-	-	-	ko00000,ko00001	-	-	-	DUF778
PHALU_000383-RA	3885.XP_007146609.1	1e-83	316.2	COG2124@1|root,KOG0156@2759|Eukaryota,37QA7@33090|Viridiplantae,3GDM1@35493|Streptophyta,4JRBK@91835|fabids	35493|Streptophyta	Q	Cytochrome p450	-	-	1.14.14.19,1.14.14.32	ko:K00512	ko00140,ko01100,ko04913,ko04917,ko04927,ko04934,map00140,map01100,map04913,map04917,map04927,map04934	M00109,M00110	R02211,R03783,R04852,R04853,R08517,R08518	RC00607,RC00660,RC00923,RC01222	ko00000,ko00001,ko00002,ko00199,ko01000	-	-	-	p450
PHALU_000384-RA	3885.XP_007146606.1	9.5e-54	216.1	COG2124@1|root,KOG0156@2759|Eukaryota,37QA7@33090|Viridiplantae,3GDM1@35493|Streptophyta,4JRBK@91835|fabids	35493|Streptophyta	Q	Cytochrome p450	-	-	1.14.14.19,1.14.14.32	ko:K00512	ko00140,ko01100,ko04913,ko04917,ko04927,ko04934,map00140,map01100,map04913,map04917,map04927,map04934	M00109,M00110	R02211,R03783,R04852,R04853,R08517,R08518	RC00607,RC00660,RC00923,RC01222	ko00000,ko00001,ko00002,ko00199,ko01000	-	-	-	p450
PHALU_000386-RA	3885.XP_007161006.1	2.5e-65	256.9	2CNAR@1|root,2QUV2@2759|Eukaryota,37I4X@33090|Viridiplantae,3GA54@35493|Streptophyta,4JDIP@91835|fabids	35493|Streptophyta	S	Protein of unknown function (DUF1230)	-	-	-	-	-	-	-	-	-	-	-	-	DUF1230
PHALU_000387-RA	3885.XP_007161007.1	0.0	1559.3	COG0515@1|root,KOG0192@2759|Eukaryota,37QM9@33090|Viridiplantae,3G9R6@35493|Streptophyta,4JFQ5@91835|fabids	35493|Streptophyta	T	serine threonine-protein kinase	-	GO:0001666,GO:0003674,GO:0003824,GO:0004672,GO:0004674,GO:0004712,GO:0005575,GO:0005622,GO:0005623,GO:0005737,GO:0005783,GO:0005789,GO:0006082,GO:0006464,GO:0006468,GO:0006629,GO:0006720,GO:0006721,GO:0006793,GO:0006796,GO:0006807,GO:0006950,GO:0007154,GO:0007165,GO:0008150,GO:0008152,GO:0008299,GO:0008610,GO:0009058,GO:0009628,GO:0009685,GO:0009686,GO:0009719,GO:0009723,GO:0009725,GO:0009743,GO:…	2.7.11.25	ko:K04424	ko04010,map04010	-	-	-	ko00000,ko00001,ko01000,ko01001	-	-	-	EDR1,Pkinase_Tyr
PHALU_000388-RA	3885.XP_007161008.1	0.0	1426.4	2BYBV@1|root,2QPSI@2759|Eukaryota,37SNV@33090|Viridiplantae,3G9VN@35493|Streptophyta,4JFIW@91835|fabids	35493|Streptophyta	S	Protein CHUP1, chloroplastic-like	-	-	-	-	-	-	-	-	-	-	-	-	-
PHALU_000389-RA	3827.XP_004498897.1	5.4e-29	135.6	2CBKD@1|root,2S9QX@2759|Eukaryota,37XYF@33090|Viridiplantae,3GKRM@35493|Streptophyta	35493|Streptophyta	S	Nucleolar protein	-	-	-	-	-	-	-	-	-	-	-	-	-
PHALU_000390-RA	3827.XP_004498897.1	1.1e-25	123.2	2CBKD@1|root,2S9QX@2759|Eukaryota,37XYF@33090|Viridiplantae,3GKRM@35493|Streptophyta	35493|Streptophyta	S	Nucleolar protein	-	-	-	-	-	-	-	-	-	-	-	-	-
PHALU_000391-RA	3885.XP_007161011.1	0.0	1499.6	COG1003@1|root,KOG2040@2759|Eukaryota,37JTX@33090|Viridiplantae,3GEI5@35493|Streptophyta,4JMMM@91835|fabids	35493|Streptophyta	E	The glycine cleavage system catalyzes the degradation of glycine	-	GO:0000166,GO:0001505,GO:0003674,GO:0005488,GO:0005524,GO:0005575,GO:0005576,GO:0005622,GO:0005623,GO:0005737,GO:0005739,GO:0006082,GO:0006520,GO:0006544,GO:0006546,GO:0006807,GO:0008144,GO:0008150,GO:0008152,GO:0009056,GO:0009063,GO:0009069,GO:0009071,GO:0009507,GO:0009526,GO:0009532,GO:0009534,GO:0009536,GO:0009570,GO:0009579,GO:0009941,GO:0009987,GO:0010035,GO:0010038,GO:0016054,GO:0017076,GO:…	1.4.4.2	ko:K00281	ko00260,ko00630,ko01100,ko01110,ko01130,ko01200,map00260,map00630,map01100,map01110,map01130,map01200	M00532	R01221,R03425	RC00022,RC00929,RC02834,RC02880	ko00000,ko00001,ko00002,ko01000	-	-	-	GDC-P
PHALU_000393-RA	3885.XP_007161012.1	1.9e-127	462.2	COG5641@1|root,KOG1601@2759|Eukaryota,37TBV@33090|Viridiplantae,3GI8N@35493|Streptophyta,4JUG0@91835|fabids	35493|Streptophyta	K	GATA transcription factor	-	GO:0000976,GO:0000977,GO:0000981,GO:0001012,GO:0001067,GO:0001085,GO:0001101,GO:0001228,GO:0003674,GO:0003676,GO:0003677,GO:0003682,GO:0003690,GO:0003700,GO:0005488,GO:0005515,GO:0005575,GO:0005622,GO:0005623,GO:0005634,GO:0005667,GO:0006139,GO:0006351,GO:0006355,GO:0006357,GO:0006366,GO:0006725,GO:0006807,GO:0006996,GO:0007154,GO:0007165,GO:0007275,GO:0007568,GO:0007623,GO:0008134,GO:0008150,GO:…	-	-	-	-	-	-	-	-	-	-	GATA
PHALU_000395-RA	3885.XP_007161013.1	3.3e-72	277.7	2DZWZ@1|root,2S7DB@2759|Eukaryota,37WX7@33090|Viridiplantae,3GKTI@35493|Streptophyta,4JR9Y@91835|fabids	35493|Streptophyta	-	-	-	-	-	-	-	-	-	-	-	-	-	-	-
PHALU_000396-RA	3885.XP_007161014.1	4e-200	704.1	KOG1558@1|root,KOG1558@2759|Eukaryota,37QKB@33090|Viridiplantae,3G9RN@35493|Streptophyta,4JEJH@91835|fabids	35493|Streptophyta	P	Zinc transporter 4	-	GO:0000041,GO:0003674,GO:0005215,GO:0005381,GO:0005385,GO:0005575,GO:0005622,GO:0005623,GO:0005737,GO:0005773,GO:0005774,GO:0005886,GO:0006810,GO:0006811,GO:0006812,GO:0006826,GO:0006829,GO:0008150,GO:0008324,GO:0009605,GO:0009607,GO:0009624,GO:0010035,GO:0010038,GO:0010043,GO:0015075,GO:0015318,GO:0016020,GO:0022857,GO:0022890,GO:0030001,GO:0031090,GO:0034220,GO:0034755,GO:0042221,GO:0043207,GO:…	-	ko:K14709	-	-	-	-	ko00000,ko02000	2.A.5.1,2.A.5.3,2.A.5.6	-	-	Zip
PHALU_000397-RA	3885.XP_007161015.1	9.7e-205	719.2	COG0489@1|root,KOG3022@2759|Eukaryota,37M9R@33090|Viridiplantae,3G9B4@35493|Streptophyta,4JHSH@91835|fabids	35493|Streptophyta	D	Component of the cytosolic iron-sulfur (Fe-S) protein assembly (CIA) machinery. Required for maturation of extramitochondrial Fe-S proteins. Functions as Fe-S scaffold, mediating the de novo assembly of an Fe-S cluster and its transfer to target apoproteins. Essential for embryo development	NBP35	GO:0003674,GO:0005488,GO:0005515,GO:0005575,GO:0005622,GO:0005623,GO:0005737,GO:0005829,GO:0042802,GO:0042803,GO:0044424,GO:0044444,GO:0044464,GO:0046983,GO:0048037,GO:0051536,GO:0051540	-	-	-	-	-	-	-	-	-	-	ParA
PHALU_000398-RA	28532.XP_010528614.1	3.4e-31	142.1	KOG1784@1|root,KOG1784@2759|Eukaryota,380JM@33090|Viridiplantae,3GQ2Y@35493|Streptophyta,3I11D@3699|Brassicales	35493|Streptophyta	A	snRNP Sm proteins	-	-	-	ko:K12627	ko03018,ko03040,map03018,map03040	M00354,M00396	-	-	ko00000,ko00001,ko00002,ko03019,ko03041	-	-	-	LSM
PHALU_000399-RA	3885.XP_007161018.1	1.7e-144	518.8	2C2AM@1|root,2RYM2@2759|Eukaryota,37TXU@33090|Viridiplantae,3GF7K@35493|Streptophyta,4JPN8@91835|fabids	35493|Streptophyta	S	Cotton fibre expressed protein	-	-	-	-	-	-	-	-	-	-	-	-	DUF4408,DUF761
PHALU_000400-RA	3885.XP_007161019.1	2.2e-261	907.9	COG3239@1|root,KOG4232@2759|Eukaryota,37MKR@33090|Viridiplantae,3GA5R@35493|Streptophyta,4JRC1@91835|fabids	35493|Streptophyta	I	Cytochrome b5-like Heme/Steroid binding domain	-	-	1.14.19.29,1.14.19.38,1.14.19.47	ko:K21734,ko:K21737	-	-	-	-	ko00000,ko01000	-	-	-	Cyt-b5,FA_desaturase
PHALU_000401-RA	3885.XP_007161020.1	2.2e-148	531.6	COG1073@1|root,KOG4667@2759|Eukaryota,37JBE@33090|Viridiplantae,3GB8U@35493|Streptophyta,4JFC0@91835|fabids	35493|Streptophyta	I	BAAT / Acyl-CoA thioester hydrolase C terminal	-	-	-	ko:K02946,ko:K06889	ko03010,map03010	M00178,M00179	-	-	br01610,ko00000,ko00001,ko00002,ko03011	-	-	-	Hydrolase_4,Ribosomal_S10
PHALU_000402-RA	3885.XP_007161021.1	0.0	1196.0	COG0465@1|root,KOG0734@2759|Eukaryota,37PWD@33090|Viridiplantae,3G88Z@35493|Streptophyta,4JE0K@91835|fabids	35493|Streptophyta	O	ATP-dependent zinc metalloprotease FTSH	-	GO:0003674,GO:0003824,GO:0004176,GO:0005575,GO:0005622,GO:0005623,GO:0005737,GO:0005739,GO:0006508,GO:0006807,GO:0008150,GO:0008152,GO:0008233,GO:0008237,GO:0009507,GO:0009526,GO:0009536,GO:0009888,GO:0009941,GO:0010073,GO:0016020,GO:0016462,GO:0016787,GO:0016817,GO:0016818,GO:0016887,GO:0017111,GO:0019538,GO:0031967,GO:0031975,GO:0032501,GO:0032502,GO:0042623,GO:0043170,GO:0043226,GO:0043227,GO:…	-	ko:K08955	ko04139,map04139	-	-	-	ko00000,ko00001,ko01000,ko01002	-	-	-	AAA,Peptidase_M41
PHALU_000403-RA	3885.XP_007161022.1	4e-63	247.7	KOG1721@1|root,KOG1721@2759|Eukaryota,37JSG@33090|Viridiplantae,3GH78@35493|Streptophyta,4JDT1@91835|fabids	35493|Streptophyta	S	ZINC FINGER protein	-	-	-	ko:K13210	-	-	-	-	ko00000,ko03019,ko03041	-	-	-	zf-C2H2,zf-C2H2_jaz
PHALU_000404-RA	3885.XP_007161023.1	0.0	1103.2	COG1621@1|root,KOG0228@2759|Eukaryota,37RNE@33090|Viridiplantae,3GBE8@35493|Streptophyta,4JSJ9@91835|fabids	35493|Streptophyta	G	Belongs to the glycosyl hydrolase 32 family	-	-	3.2.1.26	ko:K01193	ko00052,ko00500,ko01100,map00052,map00500,map01100	-	R00801,R00802,R02410,R03635,R03921,R06088	RC00028,RC00077	ko00000,ko00001,ko01000	-	GH32	-	Glyco_hydro_32C,Glyco_hydro_32N
PHALU_000405-RA	3885.XP_007161023.1	3.2e-297	1026.9	COG1621@1|root,KOG0228@2759|Eukaryota,37RNE@33090|Viridiplantae,3GBE8@35493|Streptophyta,4JSJ9@91835|fabids	35493|Streptophyta	G	Belongs to the glycosyl hydrolase 32 family	-	-	3.2.1.26	ko:K01193	ko00052,ko00500,ko01100,map00052,map00500,map01100	-	R00801,R00802,R02410,R03635,R03921,R06088	RC00028,RC00077	ko00000,ko00001,ko01000	-	GH32	-	Glyco_hydro_32C,Glyco_hydro_32N
PHALU_000406-RA	3885.XP_007161026.1	1.1e-302	1045.0	COG1621@1|root,KOG0228@2759|Eukaryota,37RNE@33090|Viridiplantae,3GBE8@35493|Streptophyta,4JSJ9@91835|fabids	35493|Streptophyta	G	Belongs to the glycosyl hydrolase 32 family	-	-	3.2.1.26	ko:K01193	ko00052,ko00500,ko01100,map00052,map00500,map01100	-	R00801,R00802,R02410,R03635,R03921,R06088	RC00028,RC00077	ko00000,ko00001,ko01000	-	GH32	-	Glyco_hydro_32C,Glyco_hydro_32N
PHALU_000407-RA	3885.XP_007161027.1	0.0	1144.4	COG1621@1|root,KOG0228@2759|Eukaryota,37RNE@33090|Viridiplantae,3GBE8@35493|Streptophyta,4JSJ9@91835|fabids	35493|Streptophyta	G	Belongs to the glycosyl hydrolase 32 family	-	-	3.2.1.26	ko:K01193	ko00052,ko00500,ko01100,map00052,map00500,map01100	-	R00801,R00802,R02410,R03635,R03921,R06088	RC00028,RC00077	ko00000,ko00001,ko01000	-	GH32	-	Glyco_hydro_32C,Glyco_hydro_32N
PHALU_000408-RA	3885.XP_007161028.1	3.2e-62	245.0	COG0695@1|root,KOG1752@2759|Eukaryota,37WGD@33090|Viridiplantae,3GJ67@35493|Streptophyta,4JQ4T@91835|fabids	35493|Streptophyta	O	glutaredoxin-C6-like	-	-	-	ko:K03676	-	-	-	-	ko00000,ko03110	-	-	-	Glutaredoxin
PHALU_000409-RA	3885.XP_007161029.1	1.7e-140	505.4	COG5169@1|root,KOG0627@2759|Eukaryota,37IE8@33090|Viridiplantae,3GFNV@35493|Streptophyta,4JIJ9@91835|fabids	35493|Streptophyta	K	Heat shock factor protein	-	GO:0000302,GO:0001067,GO:0001666,GO:0003674,GO:0003676,GO:0003677,GO:0003700,GO:0005488,GO:0005575,GO:0005622,GO:0005623,GO:0005634,GO:0006355,GO:0006950,GO:0006979,GO:0006986,GO:0008150,GO:0009266,GO:0009314,GO:0009408,GO:0009416,GO:0009628,GO:0009636,GO:0009642,GO:0009644,GO:0009889,GO:0009891,GO:0009893,GO:0009987,GO:0010033,GO:0010035,GO:0010200,GO:0010243,GO:0010286,GO:0010468,GO:0010556,GO:…	-	ko:K09419	-	-	-	-	ko00000,ko03000	-	-	-	HSF_DNA-bind
PHALU_000410-RA	3885.XP_007161031.1	2.4e-257	894.4	COG2124@1|root,KOG0158@2759|Eukaryota,37HFX@33090|Viridiplantae,3GFPV@35493|Streptophyta,4JKW1@91835|fabids	35493|Streptophyta	Q	Cytochrome p450	-	GO:0001763,GO:0006629,GO:0006720,GO:0006721,GO:0006810,GO:0007275,GO:0008150,GO:0008152,GO:0008299,GO:0008610,GO:0009058,GO:0009653,GO:0009889,GO:0009891,GO:0009893,GO:0009914,GO:0009926,GO:0009934,GO:0009962,GO:0009963,GO:0009987,GO:0010016,GO:0010223,GO:0010346,GO:0010817,GO:0016108,GO:0016109,GO:0016114,GO:0016116,GO:0016117,GO:0019222,GO:0022603,GO:0032501,GO:0032502,GO:0042440,GO:0044237,GO:…	-	ko:K20771	-	-	-	-	ko00000,ko00199,ko01000	-	-	-	p450
PHALU_000411-RA	3885.XP_007161034.1	1.5e-188	665.6	28KEM@1|root,2QSVK@2759|Eukaryota,37K9F@33090|Viridiplantae,3GD2Y@35493|Streptophyta,4JIUD@91835|fabids	35493|Streptophyta	S	Short calmodulin-binding motif containing conserved Ile and Gln residues.	IQD6	GO:0003674,GO:0005488,GO:0005515,GO:0005575,GO:0005622,GO:0005623,GO:0005634,GO:0005856,GO:0005874,GO:0008017,GO:0008092,GO:0015630,GO:0015631,GO:0043226,GO:0043227,GO:0043228,GO:0043229,GO:0043231,GO:0043232,GO:0044422,GO:0044424,GO:0044430,GO:0044446,GO:0044464,GO:0099080,GO:0099081,GO:0099512,GO:0099513	-	-	-	-	-	-	-	-	-	-	DUF4005,IQ
PHALU_000412-RA	3885.XP_007161035.1	1.9e-123	448.7	2E1HX@1|root,2S8UW@2759|Eukaryota,37WRR@33090|Viridiplantae,3GJUC@35493|Streptophyta,4JV20@91835|fabids	35493|Streptophyta	-	-	-	-	-	-	-	-	-	-	-	-	-	-	-
PHALU_000413-RA	3885.XP_007161036.1	3.5e-106	391.0	COG1611@1|root,2QTZZ@2759|Eukaryota,37HMU@33090|Viridiplantae,3G8SY@35493|Streptophyta,4JDW4@91835|fabids	35493|Streptophyta	H	Cytokinin-activating enzyme working in the direct activation pathway. Phosphoribohydrolase that converts inactive cytokinin nucleotides to the biologically active free-base forms	-	GO:0005575,GO:0005622,GO:0005623,GO:0005634,GO:0043226,GO:0043227,GO:0043229,GO:0043231,GO:0044424,GO:0044464	-	-	-	-	-	-	-	-	-	-	Lysine_decarbox
PHALU_000414-RA	3885.XP_007161037.1	2.2e-129	468.8	28KFP@1|root,2QSWV@2759|Eukaryota,37RHV@33090|Viridiplantae,3GFCN@35493|Streptophyta,4JKC9@91835|fabids	35493|Streptophyta	P	Acts as a Mg(2 ) transporter. Can also transport other divalent cations such as Fe(2 ), Sr(2 ), Ba(2 ), Mn(2 ) and Co(2 ) but to a much less extent than Mg(2 )	-	GO:0005575,GO:0005622,GO:0005623,GO:0005737,GO:0005768,GO:0005769,GO:0005886,GO:0006810,GO:0006811,GO:0006812,GO:0008150,GO:0012505,GO:0015693,GO:0016020,GO:0030001,GO:0031410,GO:0031982,GO:0043226,GO:0043227,GO:0043229,GO:0044424,GO:0044444,GO:0044464,GO:0051179,GO:0051234,GO:0070838,GO:0071944,GO:0072511,GO:0097708	-	-	-	-	-	-	-	-	-	-	Mg_trans_NIPA
PHALU_000415-RA	3885.XP_007161038.1	3.2e-59	234.2	2CKNG@1|root,2S8UV@2759|Eukaryota,37VQ8@33090|Viridiplantae,3GKN8@35493|Streptophyta,4JUHH@91835|fabids	35493|Streptophyta	S	Domain of unknown function (DUF3511)	-	-	-	-	-	-	-	-	-	-	-	-	DUF3511
PHALU_000416-RA	3885.XP_007161718.1	0.0	1100.1	KOG2361@1|root,KOG2497@1|root,KOG2361@2759|Eukaryota,KOG2497@2759|Eukaryota,37M7B@33090|Viridiplantae,3GAU5@35493|Streptophyta,4JMFB@91835|fabids	35493|Streptophyta	S	Lysine methyltransferase	-	-	-	ko:K00599	-	-	R02671,R02912,R03955,R04939	RC00003,RC00113,RC00392,RC01244	ko00000,ko01000	-	-	-	Methyltransf_12,Methyltransf_16,Methyltransf_23,Methyltransf_25
PHALU_000417-RA	3885.XP_007161719.1	1.1e-222	778.9	KOG0082@1|root,KOG0082@2759|Eukaryota,37JCH@33090|Viridiplantae,3GF8Z@35493|Streptophyta,4JDBC@91835|fabids	35493|Streptophyta	DT	Guanine nucleotide-binding protein alpha-1	GPA1	GO:0000166,GO:0001101,GO:0001664,GO:0001789,GO:0001882,GO:0001883,GO:0002218,GO:0002253,GO:0002376,GO:0002682,GO:0002684,GO:0003674,GO:0003824,GO:0003924,GO:0004857,GO:0005095,GO:0005102,GO:0005488,GO:0005515,GO:0005525,GO:0005575,GO:0005622,GO:0005623,GO:0005737,GO:0005783,GO:0005789,GO:0005834,GO:0005886,GO:0005911,GO:0006082,GO:0006520,GO:0006558,GO:0006570,GO:0006571,GO:0006725,GO:0006807,GO:…	-	ko:K19729	ko04742,ko04973,map04742,map04973	-	-	-	ko00000,ko00001,ko04031	-	-	-	G-alpha
PHALU_000418-RA	3885.XP_007161039.1	3.5e-230	803.9	28PRU@1|root,2QWEB@2759|Eukaryota,37PMW@33090|Viridiplantae,3GF5J@35493|Streptophyta,4JNF9@91835|fabids	35493|Streptophyta	S	Fatty-acid-binding protein	-	GO:0003674,GO:0005488,GO:0005504,GO:0005575,GO:0005622,GO:0005623,GO:0005737,GO:0006082,GO:0006629,GO:0006631,GO:0008150,GO:0008152,GO:0008289,GO:0009507,GO:0009532,GO:0009536,GO:0009570,GO:0009987,GO:0019752,GO:0031406,GO:0032787,GO:0033293,GO:0036094,GO:0043167,GO:0043168,GO:0043177,GO:0043226,GO:0043227,GO:0043229,GO:0043231,GO:0043436,GO:0044237,GO:0044238,GO:0044255,GO:0044281,GO:0044422,GO:…	-	-	-	-	-	-	-	-	-	-	Chalcone_2
PHALU_000420-RA	3885.XP_007161041.1	5.3e-98	364.0	KOG4210@1|root,KOG4210@2759|Eukaryota,37U9I@33090|Viridiplantae,3GIY3@35493|Streptophyta,4JPGF@91835|fabids	35493|Streptophyta	K	RNA binding	-	-	-	-	-	-	-	-	-	-	-	-	-
PHALU_000421-RA	3847.GLYMA14G11170.2	0.0	1935.6	COG5022@1|root,KOG0160@2759|Eukaryota,37J7U@33090|Viridiplantae,3G789@35493|Streptophyta,4JERR@91835|fabids	35493|Streptophyta	Z	Belongs to the TRAFAC class myosin-kinesin ATPase superfamily. Myosin family	-	GO:0000146,GO:0000166,GO:0000331,GO:0003674,GO:0003774,GO:0003779,GO:0003824,GO:0005488,GO:0005515,GO:0005524,GO:0005575,GO:0005622,GO:0005623,GO:0005634,GO:0005635,GO:0005737,GO:0005773,GO:0005856,GO:0006810,GO:0006928,GO:0007097,GO:0008092,GO:0008144,GO:0008150,GO:0008360,GO:0009987,GO:0012505,GO:0015629,GO:0016020,GO:0016462,GO:0016787,GO:0016817,GO:0016818,GO:0016887,GO:0017076,GO:0017111,GO:…	-	ko:K10357	-	-	-	-	ko00000,ko03019,ko03029,ko04131,ko04812	-	-	-	DIL,IQ,Myosin_N,Myosin_head
PHALU_000422-RA	3983.cassava4.1_000955m	5.4e-94	350.5	COG5022@1|root,KOG0160@2759|Eukaryota,37J7U@33090|Viridiplantae,3G789@35493|Streptophyta,4JERR@91835|fabids	35493|Streptophyta	Z	Belongs to the TRAFAC class myosin-kinesin ATPase superfamily. Myosin family	-	GO:0000146,GO:0000166,GO:0000331,GO:0003674,GO:0003774,GO:0003779,GO:0003824,GO:0005488,GO:0005515,GO:0005524,GO:0005575,GO:0005622,GO:0005623,GO:0005634,GO:0005635,GO:0005737,GO:0005773,GO:0005856,GO:0006810,GO:0006928,GO:0007097,GO:0008092,GO:0008144,GO:0008150,GO:0008360,GO:0009987,GO:0012505,GO:0015629,GO:0016020,GO:0016462,GO:0016787,GO:0016817,GO:0016818,GO:0016887,GO:0017076,GO:0017111,GO:…	-	ko:K10357	-	-	-	-	ko00000,ko03019,ko03029,ko04131,ko04812	-	-	-	DIL,IQ,Myosin_N,Myosin_head
PHALU_000423-RA	3847.GLYMA17G34380.1	4.2e-193	681.8	COG4886@1|root,2QTEP@2759|Eukaryota,37JXG@33090|Viridiplantae,3G8ST@35493|Streptophyta,4JF83@91835|fabids	35493|Streptophyta	T	Belongs to the protein kinase superfamily. Ser Thr protein kinase family	-	GO:0000003,GO:0001558,GO:0003002,GO:0003006,GO:0003674,GO:0003824,GO:0004672,GO:0004674,GO:0004888,GO:0005102,GO:0005488,GO:0005515,GO:0005575,GO:0005622,GO:0005623,GO:0005737,GO:0005739,GO:0005886,GO:0006464,GO:0006468,GO:0006793,GO:0006796,GO:0006807,GO:0006810,GO:0006833,GO:0006950,GO:0006952,GO:0007154,GO:0007165,GO:0007275,GO:0007389,GO:0008150,GO:0008152,GO:0009266,GO:0009408,GO:0009605,GO:…	2.7.11.1	ko:K20718	ko04016,map04016	-	-	-	ko00000,ko00001,ko01000,ko01001	-	-	-	LRRNT_2,LRR_1,LRR_6,LRR_8,Pkinase
PHALU_000425-RA	3847.GLYMA17G34360.1	1.2e-41	175.6	2CKHI@1|root,2S40R@2759|Eukaryota,37W0M@33090|Viridiplantae,3GK8T@35493|Streptophyta,4JQNZ@91835|fabids	35493|Streptophyta	-	-	-	-	-	-	-	-	-	-	-	-	-	-	-
PHALU_000426-RA	3885.XP_007161053.1	0.0	1372.8	KOG1947@1|root,KOG1947@2759|Eukaryota,37MSJ@33090|Viridiplantae,3GFG4@35493|Streptophyta,4JMZ8@91835|fabids	35493|Streptophyta	S	F-box LRR-repeat protein	-	GO:0008150,GO:0009653,GO:0010252,GO:0032502,GO:0042592,GO:0048646,GO:0048856,GO:0048878,GO:0065007,GO:0065008,GO:1905393	-	ko:K10268	-	-	-	-	ko00000,ko04121	-	-	-	F-box,F-box-like,LRR_6
PHALU_000429-RA	3885.XP_007161054.1	3.5e-289	1000.3	COG0277@1|root,KOG1231@2759|Eukaryota,37IRQ@33090|Viridiplantae,3G9TS@35493|Streptophyta,4JJPE@91835|fabids	35493|Streptophyta	C	Cytokinin dehydrogenase	-	GO:0003674,GO:0003824,GO:0006725,GO:0006807,GO:0008150,GO:0008152,GO:0009056,GO:0009308,GO:0009690,GO:0009823,GO:0009987,GO:0010817,GO:0016491,GO:0016645,GO:0019139,GO:0034754,GO:0042445,GO:0042447,GO:0044237,GO:0046483,GO:0055114,GO:0065007,GO:0065008,GO:0071704,GO:1901564	1.5.99.12	ko:K00279	ko00908,map00908	-	R05708	RC00121,RC01455	ko00000,ko00001,ko01000	-	-	-	Cytokin-bind,FAD_binding_4
PHALU_000431-RA	102107.XP_008221163.1	6.3e-62	243.0	KOG1705@1|root,KOG1705@2759|Eukaryota,37UJZ@33090|Viridiplantae,3GITN@35493|Streptophyta,4JPKW@91835|fabids	35493|Streptophyta	S	PHD finger-like domain-containing protein	-	-	-	ko:K12834	ko03040,map03040	M00352	-	-	ko00000,ko00001,ko00002,ko03041	-	-	-	PHF5
PHALU_000432-RA	3885.XP_007161056.1	5.2e-223	780.0	COG5574@1|root,KOG0317@2759|Eukaryota,37HFR@33090|Viridiplantae,3GDC1@35493|Streptophyta,4JG2E@91835|fabids	35493|Streptophyta	O	Peroxisome biogenesis factor	-	GO:0000003,GO:0003006,GO:0003674,GO:0003824,GO:0004842,GO:0005575,GO:0005622,GO:0005623,GO:0005737,GO:0005777,GO:0005778,GO:0005829,GO:0006082,GO:0006464,GO:0006513,GO:0006605,GO:0006625,GO:0006629,GO:0006631,GO:0006635,GO:0006807,GO:0006810,GO:0006886,GO:0006996,GO:0007031,GO:0007275,GO:0008104,GO:0008150,GO:0008152,GO:0009056,GO:0009062,GO:0009790,GO:0009791,GO:0009793,GO:0009853,GO:0009987,GO:…	-	ko:K13346	ko04146,map04146	-	-	-	ko00000,ko00001,ko04121	3.A.20.1	-	-	Pex2_Pex12,zf-C3HC4_3,zf-RING_2
PHALU_000435-RA	3847.GLYMA14G11331.1	1.5e-160	572.4	COG0515@1|root,KOG0192@2759|Eukaryota,37PGG@33090|Viridiplantae,3GGIS@35493|Streptophyta,4JREB@91835|fabids	35493|Streptophyta	T	Belongs to the protein kinase superfamily	-	-	2.7.11.1	ko:K17535	-	-	-	-	ko00000,ko01000,ko01001	-	-	-	Pkinase,Pkinase_Tyr
PHALU_000436-RA	3885.XP_007161061.1	1.1e-182	646.0	2CNHY@1|root,2QWFY@2759|Eukaryota,37QI1@33090|Viridiplantae,3GEBE@35493|Streptophyta,4JEHS@91835|fabids	35493|Streptophyta	S	Protein BIG GRAIN 1-like	-	GO:0005575,GO:0005623,GO:0005886,GO:0006810,GO:0007623,GO:0008150,GO:0009605,GO:0009606,GO:0009628,GO:0009629,GO:0009630,GO:0009719,GO:0009725,GO:0009733,GO:0009914,GO:0009966,GO:0009967,GO:0010033,GO:0010646,GO:0010647,GO:0010817,GO:0010928,GO:0010929,GO:0016020,GO:0023051,GO:0023056,GO:0040008,GO:0042221,GO:0044464,GO:0048511,GO:0048518,GO:0048522,GO:0048580,GO:0048583,GO:0048584,GO:0048638,GO:…	-	-	-	-	-	-	-	-	-	-	-
PHALU_000437-RA	3885.XP_007161062.1	1.3e-128	466.1	KOG1632@1|root,KOG1632@2759|Eukaryota,37I3F@33090|Viridiplantae,3GDZ3@35493|Streptophyta,4JEVU@91835|fabids	35493|Streptophyta	S	PHD finger protein ALFIN-LIKE	-	GO:0001101,GO:0003674,GO:0003676,GO:0003677,GO:0003712,GO:0003714,GO:0005488,GO:0005575,GO:0005622,GO:0005623,GO:0005634,GO:0006950,GO:0006970,GO:0008150,GO:0009414,GO:0009415,GO:0009628,GO:0009651,GO:0009889,GO:0009890,GO:0009892,GO:0010035,GO:0010556,GO:0010558,GO:0010605,GO:0019219,GO:0019222,GO:0031323,GO:0031324,GO:0031326,GO:0031327,GO:0042221,GO:0043226,GO:0043227,GO:0043229,GO:0043231,GO:…	-	-	-	-	-	-	-	-	-	-	Alfin,PHD
PHALU_000438-RA	3885.XP_007161063.1	5e-77	294.7	KOG0765@1|root,KOG0765@2759|Eukaryota,37M0G@33090|Viridiplantae,3G9Y1@35493|Streptophyta,4JIKC@91835|fabids	35493|Streptophyta	C	Belongs to the mitochondrial carrier (TC 2.A.29) family	-	-	-	ko:K15121	-	-	-	-	ko00000,ko02000	2.A.29	-	-	Mito_carr
PHALU_000439-RA	3885.XP_007161064.1	4.6e-82	310.5	COG0071@1|root,KOG0710@2759|Eukaryota,37TQV@33090|Viridiplantae,3GC1C@35493|Streptophyta,4JTR8@91835|fabids	35493|Streptophyta	O	Belongs to the small heat shock protein (HSP20) family	-	GO:0005575,GO:0005622,GO:0005623,GO:0005737,GO:0044424,GO:0044464	-	ko:K13993	ko04141,map04141	-	-	-	ko00000,ko00001,ko03110	-	-	-	HSP20
PHALU_000440-RA	3885.XP_007161065.1	4.6e-82	310.5	COG0071@1|root,KOG0710@2759|Eukaryota,37TQV@33090|Viridiplantae,3GC1C@35493|Streptophyta,4JTR8@91835|fabids	35493|Streptophyta	O	Belongs to the small heat shock protein (HSP20) family	-	GO:0005575,GO:0005622,GO:0005623,GO:0005737,GO:0044424,GO:0044464	-	ko:K13993	ko04141,map04141	-	-	-	ko00000,ko00001,ko03110	-	-	-	HSP20
PHALU_000441-RA	3885.XP_007161066.1	8e-69	267.3	28JIG@1|root,2S01U@2759|Eukaryota,37VBB@33090|Viridiplantae,3GIZP@35493|Streptophyta,4JQ1G@91835|fabids	35493|Streptophyta	K	WRKY transcription factor	WRKY50	GO:0001101,GO:0003674,GO:0003700,GO:0006355,GO:0006950,GO:0006952,GO:0007154,GO:0007165,GO:0008150,GO:0009605,GO:0009607,GO:0009620,GO:0009719,GO:0009725,GO:0009753,GO:0009755,GO:0009867,GO:0009889,GO:0009987,GO:0010033,GO:0010468,GO:0010556,GO:0019219,GO:0019222,GO:0023052,GO:0031323,GO:0031326,GO:0032870,GO:0042221,GO:0043207,GO:0050789,GO:0050794,GO:0050832,GO:0050896,GO:0051171,GO:0051252,GO:…	-	-	-	-	-	-	-	-	-	-	WRKY
PHALU_000442-RA	3885.XP_007161067.1	0.0	1245.0	COG0515@1|root,2R5Z1@2759|Eukaryota,37M7Q@33090|Viridiplantae,3GNXC@35493|Streptophyta,4JECG@91835|fabids	35493|Streptophyta	T	L-type lectin-domain containing receptor kinase IX.1-like	-	-	-	-	-	-	-	-	-	-	-	-	Lectin_legB,Pkinase
PHALU_000443-RA	3885.XP_007161072.1	0.0	1211.4	COG0515@1|root,2QTCP@2759|Eukaryota,3896A@33090|Viridiplantae,3GY39@35493|Streptophyta,4JWAJ@91835|fabids	35493|Streptophyta	P	Belongs to the leguminous lectin family	-	-	-	-	-	-	-	-	-	-	-	-	Lectin_legB,Pkinase
PHALU_000444-RA	3885.XP_007161069.1	0.0	1949.1	28JVX@1|root,2RCB9@2759|Eukaryota,37MRE@33090|Viridiplantae,3G9GG@35493|Streptophyta,4JKQQ@91835|fabids	35493|Streptophyta	S	N-terminal C2 in EEIG1 and EHBP1 proteins	-	-	-	-	-	-	-	-	-	-	-	-	NT-C2
PHALU_000445-RA	3885.XP_007161067.1	0.0	1220.3	COG0515@1|root,2R5Z1@2759|Eukaryota,37M7Q@33090|Viridiplantae,3GNXC@35493|Streptophyta,4JECG@91835|fabids	35493|Streptophyta	T	L-type lectin-domain containing receptor kinase IX.1-like	-	-	-	-	-	-	-	-	-	-	-	-	Lectin_legB,Pkinase
PHALU_000446-RA	3885.XP_007161074.1	3.9e-279	967.2	COG0515@1|root,2QTCP@2759|Eukaryota,3896A@33090|Viridiplantae,3GY39@35493|Streptophyta,4JWAJ@91835|fabids	35493|Streptophyta	P	Belongs to the leguminous lectin family	-	-	-	-	-	-	-	-	-	-	-	-	Lectin_legB,Pkinase
PHALU_000447-RA	3885.XP_007161075.1	0.0	1084.3	COG0515@1|root,2R5Z1@2759|Eukaryota,37M7Q@33090|Viridiplantae,3GNXC@35493|Streptophyta,4JECG@91835|fabids	35493|Streptophyta	T	L-type lectin-domain containing receptor kinase IX.1-like	-	-	-	-	-	-	-	-	-	-	-	-	Lectin_legB,Pkinase
PHALU_000448-RA	3885.XP_007140642.1	4.5e-104	384.4	2B7SH@1|root,2S0Q6@2759|Eukaryota,37V0U@33090|Viridiplantae,3GITW@35493|Streptophyta,4JQF2@91835|fabids	35493|Streptophyta	S	Encoded by	-	-	-	-	-	-	-	-	-	-	-	-	Myb_DNA-bind_3
PHALU_000449-RA	3885.XP_007137374.1	1.2e-26	126.3	2B7SH@1|root,2S0Q6@2759|Eukaryota,37V0U@33090|Viridiplantae,3GITW@35493|Streptophyta	35493|Streptophyta	S	Encoded by	-	-	-	-	-	-	-	-	-	-	-	-	Myb_DNA-bind_3
PHALU_000450-RA	3885.XP_007141262.1	9.6e-18	96.7	2B7SH@1|root,2S0Q6@2759|Eukaryota,37V0U@33090|Viridiplantae,3GITW@35493|Streptophyta,4JQF2@91835|fabids	35493|Streptophyta	S	Encoded by	-	-	-	-	-	-	-	-	-	-	-	-	Myb_DNA-bind_3
PHALU_000451-RA	3885.XP_007161076.1	1.2e-109	402.5	COG0515@1|root,2QTCP@2759|Eukaryota,3896A@33090|Viridiplantae,3GY39@35493|Streptophyta,4JWAJ@91835|fabids	35493|Streptophyta	P	Belongs to the leguminous lectin family	-	-	-	-	-	-	-	-	-	-	-	-	Lectin_legB,Pkinase
PHALU_000452-RA	3885.XP_007161077.1	6.1e-51	206.5	KOG1766@1|root,KOG1766@2759|Eukaryota,37VB5@33090|Viridiplantae,3GJER@35493|Streptophyta,4JPZX@91835|fabids	35493|Streptophyta	S	Enhancer of rudimentary homolog	-	-	-	-	-	-	-	-	-	-	-	-	ER
PHALU_000454-RA	3885.XP_007161078.1	1.4e-243	848.6	2CN89@1|root,2QUG7@2759|Eukaryota,37NCM@33090|Viridiplantae,3GF3E@35493|Streptophyta,4JNKN@91835|fabids	35493|Streptophyta	S	Folate-Biopterin Transporter	-	-	-	-	-	-	-	-	-	-	-	-	BT1
PHALU_000455-RA	3885.XP_007161079.1	4.9e-134	484.2	COG0386@1|root,KOG1651@2759|Eukaryota,37K04@33090|Viridiplantae,3G9CQ@35493|Streptophyta,4JEE8@91835|fabids	35493|Streptophyta	O	Belongs to the glutathione peroxidase family	-	GO:0005575,GO:0005622,GO:0005623,GO:0005737,GO:0008150,GO:0009507,GO:0009526,GO:0009532,GO:0009534,GO:0009535,GO:0009536,GO:0009570,GO:0009579,GO:0009628,GO:0009941,GO:0016020,GO:0031967,GO:0031975,GO:0031976,GO:0031984,GO:0034357,GO:0042651,GO:0043226,GO:0043227,GO:0043229,GO:0043231,GO:0044422,GO:0044424,GO:0044434,GO:0044435,GO:0044436,GO:0044444,GO:0044446,GO:0044464,GO:0050896,GO:0055035,GO:…	1.11.1.9	ko:K00432	ko00480,ko00590,ko04918,map00480,map00590,map04918	-	R00274,R07034,R07035	RC00011,RC00982	ko00000,ko00001,ko01000	-	-	-	GSHPx
PHALU_000456-RA	3885.XP_007161080.1	6.1e-168	596.7	COG0631@1|root,KOG0698@2759|Eukaryota,37P0J@33090|Viridiplantae,3GA5K@35493|Streptophyta,4JJ5P@91835|fabids	35493|Streptophyta	T	phosphatase 2c	-	GO:0001101,GO:0005575,GO:0005623,GO:0005886,GO:0008150,GO:0009719,GO:0009725,GO:0009737,GO:0010033,GO:0016020,GO:0033993,GO:0042221,GO:0044464,GO:0050896,GO:0071944,GO:0097305,GO:1901700	3.1.3.16	ko:K14803,ko:K17499	-	-	-	-	ko00000,ko01000,ko01009,ko03009	-	-	-	PP2C
PHALU_000457-RA	3885.XP_007140535.1	2.2e-44	186.4	2E9ER@1|root,2SFSV@2759|Eukaryota	2759|Eukaryota	-	-	-	-	-	-	-	-	-	-	-	-	-	-	DUF4283,RRM_1
PHALU_000458-RA	3885.XP_007161081.1	1.9e-87	328.6	KOG4835@1|root,KOG4835@2759|Eukaryota,37TYX@33090|Viridiplantae,3GHTK@35493|Streptophyta,4JP3M@91835|fabids	35493|Streptophyta	L	Nuclear nucleic acid-binding protein	-	-	-	ko:K12592	ko03018,map03018	-	-	-	ko00000,ko00001,ko03019	-	-	-	Sas10_Utp3
PHALU_000459-RA	3885.XP_007161082.1	5.1e-88	330.5	2CXU4@1|root,2RZS4@2759|Eukaryota,37URW@33090|Viridiplantae,3GIJA@35493|Streptophyta,4JPQF@91835|fabids	35493|Streptophyta	S	Early nodulin-like protein	-	GO:0005575,GO:0005623,GO:0005886,GO:0005911,GO:0009506,GO:0016020,GO:0030054,GO:0031224,GO:0031225,GO:0031226,GO:0044425,GO:0044459,GO:0044464,GO:0046658,GO:0055044,GO:0071944	-	-	-	-	-	-	-	-	-	-	Cu_bind_like
PHALU_000460-RA	3885.XP_007161083.1	4.1e-28	130.6	2CGNC@1|root,2S3MA@2759|Eukaryota,37W2S@33090|Viridiplantae,3GKH3@35493|Streptophyta	35493|Streptophyta	-	-	-	-	-	-	-	-	-	-	-	-	-	-	-
PHALU_000461-RA	3885.XP_007161084.1	0.0	1232.2	KOG1278@1|root,KOG1278@2759|Eukaryota,37HDR@33090|Viridiplantae,3GB1I@35493|Streptophyta,4JHMY@91835|fabids	35493|Streptophyta	U	Transmembrane 9 superfamily member	-	GO:0001666,GO:0005575,GO:0005618,GO:0005622,GO:0005623,GO:0005737,GO:0005768,GO:0005769,GO:0005773,GO:0005774,GO:0005794,GO:0005802,GO:0006810,GO:0006873,GO:0006885,GO:0006897,GO:0006909,GO:0006950,GO:0007155,GO:0008150,GO:0009505,GO:0009628,GO:0009987,GO:0012505,GO:0016020,GO:0016021,GO:0016043,GO:0016192,GO:0019725,GO:0022607,GO:0022610,GO:0030003,GO:0030004,GO:0030312,GO:0030641,GO:0031090,GO:…	-	ko:K17086	-	-	-	-	ko00000,ko04147	-	-	-	EMP70
PHALU_000462-RA	3885.XP_007161085.1	0.0	1189.1	28KHE@1|root,2QQX7@2759|Eukaryota,37M24@33090|Viridiplantae,3GA5N@35493|Streptophyta,4JIKF@91835|fabids	35493|Streptophyta	S	Belongs to the NPH3 family	-	GO:0000003,GO:0003006,GO:0005575,GO:0005622,GO:0005623,GO:0005737,GO:0005768,GO:0005770,GO:0005886,GO:0006810,GO:0007275,GO:0008104,GO:0008150,GO:0009790,GO:0009791,GO:0009793,GO:0009908,GO:0009909,GO:0009911,GO:0009914,GO:0009926,GO:0010154,GO:0010229,GO:0010540,GO:0010817,GO:0012505,GO:0016020,GO:0022414,GO:0031410,GO:0031982,GO:0032501,GO:0032502,GO:0033036,GO:0043226,GO:0043227,GO:0043229,GO:…	-	-	-	-	-	-	-	-	-	-	BTB,NPH3
PHALU_000463-RA	3885.XP_007161086.1	1.3e-226	792.0	COG1024@1|root,KOG1684@2759|Eukaryota,37P4M@33090|Viridiplantae,3GH7Q@35493|Streptophyta,4JG8U@91835|fabids	35493|Streptophyta	I	Belongs to the enoyl-CoA hydratase isomerase family	-	GO:0005575,GO:0005622,GO:0005623,GO:0005737,GO:0005739,GO:0043226,GO:0043227,GO:0043229,GO:0043231,GO:0044424,GO:0044444,GO:0044464	3.1.2.4	ko:K05605	ko00280,ko00410,ko00640,ko01100,ko01200,map00280,map00410,map00640,map01100,map01200	M00013	R03158,R05064	RC00004,RC00014,RC00137	ko00000,ko00001,ko00002,ko01000	-	-	-	ECH_2
PHALU_000464-RA	3885.XP_007161088.1	1.8e-126	458.8	COG1605@1|root,KOG0795@2759|Eukaryota,37KHE@33090|Viridiplantae,3GFVZ@35493|Streptophyta,4JGPR@91835|fabids	35493|Streptophyta	E	Chorismate mutase	CM2	GO:0003674,GO:0003824,GO:0004106,GO:0005575,GO:0005622,GO:0005623,GO:0005737,GO:0005829,GO:0006082,GO:0006520,GO:0006725,GO:0006807,GO:0008150,GO:0008152,GO:0008652,GO:0009058,GO:0009072,GO:0009073,GO:0009987,GO:0016053,GO:0016853,GO:0016866,GO:0019438,GO:0019752,GO:0043436,GO:0044237,GO:0044238,GO:0044249,GO:0044281,GO:0044283,GO:0044424,GO:0044444,GO:0044464,GO:0046394,GO:0071704,GO:1901360,GO:…	5.4.99.5	ko:K01850	ko00400,ko01100,ko01110,ko01130,ko01230,map00400,map01100,map01110,map01130,map01230	M00024,M00025	R01715	RC03116	ko00000,ko00001,ko00002,ko01000	-	-	-	-
PHALU_000465-RA	3885.XP_007161090.1	0.0	2021.1	2CMI8@1|root,2QQEE@2759|Eukaryota,388IA@33090|Viridiplantae,3GXAT@35493|Streptophyta,4JNMF@91835|fabids	35493|Streptophyta	S	Belongs to the formin-like family	-	-	-	-	-	-	-	-	-	-	-	-	FH2,PTEN_C2
PHALU_000466-RA	3885.XP_007161093.1	5.4e-119	433.7	28IW0@1|root,2RY1M@2759|Eukaryota,37U0Z@33090|Viridiplantae,3GICC@35493|Streptophyta,4JU2B@91835|fabids	35493|Streptophyta	K	WRKY transcription factor	-	GO:0001101,GO:0002237,GO:0003674,GO:0003700,GO:0005488,GO:0005515,GO:0005575,GO:0005622,GO:0005623,GO:0005634,GO:0006355,GO:0006950,GO:0006952,GO:0008150,GO:0009605,GO:0009607,GO:0009617,GO:0009620,GO:0009719,GO:0009725,GO:0009751,GO:0009889,GO:0010033,GO:0010200,GO:0010243,GO:0010468,GO:0010556,GO:0014070,GO:0019219,GO:0019222,GO:0031323,GO:0031326,GO:0031347,GO:0042221,GO:0042493,GO:0042742,GO:…	-	-	-	-	-	-	-	-	-	-	WRKY
PHALU_000468-RA	3885.XP_007161095.1	1.5e-144	518.8	28IW0@1|root,2QR7M@2759|Eukaryota,37S08@33090|Viridiplantae,3GE86@35493|Streptophyta,4JFEN@91835|fabids	35493|Streptophyta	K	WRKY transcription factor	-	-	-	-	-	-	-	-	-	-	-	-	WRKY
PHALU_000469-RA	3885.XP_007161096.1	7.6e-251	873.2	COG2319@1|root,KOG0263@2759|Eukaryota,37K35@33090|Viridiplantae,3GE3S@35493|Streptophyta,4JF8X@91835|fabids	35493|Streptophyta	K	Transcription initiation factor TFIID subunit	-	GO:0000123,GO:0000228,GO:0000428,GO:0000785,GO:0000790,GO:0001067,GO:0003674,GO:0003676,GO:0003677,GO:0003700,GO:0005488,GO:0005515,GO:0005575,GO:0005622,GO:0005623,GO:0005634,GO:0005654,GO:0005667,GO:0005669,GO:0005694,GO:0005856,GO:0006139,GO:0006351,GO:0006352,GO:0006355,GO:0006366,GO:0006367,GO:0006725,GO:0006807,GO:0008150,GO:0008152,GO:0009058,GO:0009059,GO:0009889,GO:0009987,GO:0010467,GO:…	-	ko:K03130	ko03022,ko05168,map03022,map05168	-	-	-	ko00000,ko00001,ko03021,ko03036	-	-	-	TFIID_NTD2,WD40
PHALU_000470-RA	3885.XP_007161097.1	1.2e-94	352.4	KOG3318@1|root,KOG3318@2759|Eukaryota,37ITB@33090|Viridiplantae,3G7QG@35493|Streptophyta,4JFRD@91835|fabids	35493|Streptophyta	S	ER membrane protein complex subunit	-	-	-	-	-	-	-	-	-	-	-	-	DUF1077
PHALU_000471-RA	3885.XP_007161098.1	7e-201	706.4	COG0697@1|root,KOG2765@2759|Eukaryota,37RWF@33090|Viridiplantae,3GE13@35493|Streptophyta,4JIXT@91835|fabids	35493|Streptophyta	EG	Solute carrier family 35 member	-	-	-	ko:K15289	-	-	-	-	ko00000,ko02000	2.A.7.24.1,2.A.7.24.4,2.A.7.24.6	-	-	EamA
PHALU_000472-RA	3885.XP_007161099.1	2e-291	1007.7	COG0707@1|root,2QPXV@2759|Eukaryota,37P1J@33090|Viridiplantae,3G9N5@35493|Streptophyta,4JIQM@91835|fabids	35493|Streptophyta	M	Monogalactosyldiacylglycerol synthase	MGD1	GO:0000003,GO:0003006,GO:0003674,GO:0003824,GO:0005575,GO:0005622,GO:0005623,GO:0005737,GO:0006629,GO:0006643,GO:0006664,GO:0006996,GO:0007275,GO:0008150,GO:0008152,GO:0008194,GO:0008378,GO:0008610,GO:0009058,GO:0009247,GO:0009507,GO:0009526,GO:0009528,GO:0009536,GO:0009657,GO:0009668,GO:0009706,GO:0009790,GO:0009791,GO:0009793,GO:0009941,GO:0009987,GO:0010027,GO:0010154,GO:0016020,GO:0016043,GO:…	2.4.1.46	ko:K03715	ko00561,ko01100,map00561,map01100	-	R02691	RC00005,RC00059	ko00000,ko00001,ko01000,ko01003	-	GT28	-	Glyco_tran_28_C,MGDG_synth
PHALU_000473-RA	3885.XP_007161100.1	7.9e-75	286.6	2AHXF@1|root,2RZ3D@2759|Eukaryota,37UE6@33090|Viridiplantae,3GIYU@35493|Streptophyta,4JPEG@91835|fabids	35493|Streptophyta	S	Spindle and kinetochore-associated protein 2	-	-	-	-	-	-	-	-	-	-	-	-	SKA2
PHALU_000474-RA	3885.XP_007161104.1	1.6e-129	469.5	COG4886@1|root,KOG0619@2759|Eukaryota,37JQI@33090|Viridiplantae	33090|Viridiplantae	G	LRR receptor-like serine threonine-protein kinase	-	-	-	-	-	-	-	-	-	-	-	-	LRRNT_2,LRR_8
PHALU_000475-RA	3885.XP_007161104.1	1.8e-292	1011.9	COG4886@1|root,KOG0619@2759|Eukaryota,37JQI@33090|Viridiplantae	33090|Viridiplantae	G	LRR receptor-like serine threonine-protein kinase	-	-	-	-	-	-	-	-	-	-	-	-	LRRNT_2,LRR_8
PHALU_000476-RA	3885.XP_007161104.1	2.1e-277	961.8	COG4886@1|root,KOG0619@2759|Eukaryota,37JQI@33090|Viridiplantae	33090|Viridiplantae	G	LRR receptor-like serine threonine-protein kinase	-	-	-	-	-	-	-	-	-	-	-	-	LRRNT_2,LRR_8
PHALU_000477-RA	3885.XP_007161106.1	1.4e-181	642.1	28KN8@1|root,2QT3T@2759|Eukaryota,37IVB@33090|Viridiplantae,3GAFI@35493|Streptophyta,4JG25@91835|fabids	35493|Streptophyta	Q	Removal of H(2)O(2), oxidation of toxic reductants, biosynthesis and degradation of lignin, suberization, auxin catabolism, response to environmental stresses such as wounding, pathogen attack and oxidative stress	-	GO:0003674,GO:0003824,GO:0004601,GO:0005575,GO:0005618,GO:0005623,GO:0005911,GO:0008150,GO:0008152,GO:0009505,GO:0009506,GO:0009636,GO:0009664,GO:0009987,GO:0016043,GO:0016209,GO:0016491,GO:0016684,GO:0030054,GO:0030312,GO:0042221,GO:0044464,GO:0045229,GO:0050896,GO:0051716,GO:0055044,GO:0055114,GO:0070887,GO:0071554,GO:0071555,GO:0071669,GO:0071840,GO:0071944,GO:0097237,GO:0098754,GO:0098869,GO:…	1.11.1.7	ko:K00430	ko00940,ko01100,ko01110,map00940,map01100,map01110	-	R00602,R02596,R03919,R04007,R07443	RC00034	ko00000,ko00001,ko01000	-	-	-	peroxidase
PHALU_000478-RA	3885.XP_007161107.1	3.5e-163	580.9	2CMS4@1|root,2QRMY@2759|Eukaryota,37JIE@33090|Viridiplantae,3G9B8@35493|Streptophyta,4JH82@91835|fabids	35493|Streptophyta	S	Protein ENHANCED DISEASE RESISTANCE 2-like	-	-	-	-	-	-	-	-	-	-	-	-	DUF1336
PHALU_000480-RA	3885.XP_007161109.1	2.4e-181	641.3	COG0631@1|root,KOG0698@2759|Eukaryota,37P2Y@33090|Viridiplantae,3G8HV@35493|Streptophyta,4JJMZ@91835|fabids	35493|Streptophyta	T	phosphatase 2c	-	GO:0003674,GO:0003824,GO:0004721,GO:0004722,GO:0005575,GO:0005623,GO:0005886,GO:0006464,GO:0006470,GO:0006793,GO:0006796,GO:0006807,GO:0006950,GO:0006952,GO:0008150,GO:0008152,GO:0009605,GO:0009607,GO:0009617,GO:0009987,GO:0016020,GO:0016311,GO:0016787,GO:0016788,GO:0016791,GO:0019538,GO:0036211,GO:0042578,GO:0042742,GO:0043170,GO:0043207,GO:0043412,GO:0044237,GO:0044238,GO:0044260,GO:0044267,GO:…	3.1.3.16	ko:K17506	-	-	-	-	ko00000,ko01000,ko01009	-	-	-	PP2C
PHALU_000481-RA	3885.XP_007161110.1	4.3e-65	254.2	2CSYH@1|root,2S4AK@2759|Eukaryota,37W4B@33090|Viridiplantae,3GKEI@35493|Streptophyta,4JQUE@91835|fabids	35493|Streptophyta	S	Protein GLUTAMINE DUMPER	-	GO:0005575,GO:0008150,GO:0016020,GO:0016021,GO:0031224,GO:0032879,GO:0032890,GO:0034762,GO:0034765,GO:0043269,GO:0044070,GO:0044425,GO:0050789,GO:0051049,GO:0051952,GO:0051955,GO:0065007,GO:0080143,GO:1903789,GO:1903959	-	-	-	-	-	-	-	-	-	-	-
PHALU_000482-RA	3885.XP_007161111.1	0.0	1898.6	COG0642@1|root,KOG0519@2759|Eukaryota,37SWM@33090|Viridiplantae,3G7M4@35493|Streptophyta,4JFYI@91835|fabids	35493|Streptophyta	T	Histidine kinase	-	GO:0000302,GO:0002237,GO:0003674,GO:0003824,GO:0004672,GO:0004673,GO:0005575,GO:0005622,GO:0005623,GO:0005737,GO:0005773,GO:0005886,GO:0006464,GO:0006468,GO:0006793,GO:0006796,GO:0006807,GO:0006950,GO:0006979,GO:0007154,GO:0007165,GO:0007275,GO:0008150,GO:0008152,GO:0009605,GO:0009607,GO:0009617,GO:0009636,GO:0009719,GO:0009725,GO:0009735,GO:0009736,GO:0009755,GO:0009787,GO:0009788,GO:0009966,GO:…	-	-	-	-	-	-	-	-	-	-	HATPase_c,HisKA,Response_reg
PHALU_000484-RA	3885.XP_007161112.1	0.0	1374.4	KOG1865@1|root,KOG1865@2759|Eukaryota,37M3I@33090|Viridiplantae,3G8PQ@35493|Streptophyta,4JH72@91835|fabids	35493|Streptophyta	O	Ubiquitin carboxyl-terminal hydrolase	-	-	3.4.19.12	ko:K11855	-	-	-	-	ko00000,ko01000,ko01002,ko04121	-	-	-	UCH,zf-MYND
PHALU_000485-RA	3885.XP_007161113.1	1.2e-225	788.9	2C7J1@1|root,2QYAK@2759|Eukaryota,37RQ6@33090|Viridiplantae,3GC99@35493|Streptophyta,4JN1X@91835|fabids	35493|Streptophyta	S	F-box only protein	-	GO:0003674,GO:0003824,GO:0004842,GO:0006464,GO:0006508,GO:0006511,GO:0006807,GO:0008150,GO:0008152,GO:0009056,GO:0009057,GO:0009987,GO:0010498,GO:0016567,GO:0016740,GO:0019538,GO:0019787,GO:0019941,GO:0030163,GO:0031146,GO:0032446,GO:0036211,GO:0043161,GO:0043170,GO:0043412,GO:0043632,GO:0044237,GO:0044238,GO:0044248,GO:0044257,GO:0044260,GO:0044265,GO:0044267,GO:0051603,GO:0070647,GO:0071704,GO:…	-	-	-	-	-	-	-	-	-	-	F-box
PHALU_000486-RA	3885.XP_007161114.1	4.3e-172	610.5	KOG0800@1|root,KOG0800@2759|Eukaryota,37QZ0@33090|Viridiplantae,3GG5T@35493|Streptophyta,4JD76@91835|fabids	35493|Streptophyta	O	E3 ubiquitin-protein ligase	-	GO:0000209,GO:0001101,GO:0003674,GO:0003824,GO:0004842,GO:0005575,GO:0005622,GO:0005623,GO:0005634,GO:0005737,GO:0005829,GO:0006464,GO:0006508,GO:0006511,GO:0006807,GO:0008150,GO:0008152,GO:0009056,GO:0009057,GO:0009719,GO:0009725,GO:0009737,GO:0009787,GO:0009788,GO:0009966,GO:0009968,GO:0009987,GO:0010033,GO:0010498,GO:0010646,GO:0010648,GO:0016567,GO:0016740,GO:0019538,GO:0019787,GO:0019941,GO:…	2.3.2.27	ko:K16274	-	-	-	-	ko00000,ko01000,ko04121	-	-	-	zf-RING_2
PHALU_000487-RA	3885.XP_007161115.1	5.2e-268	929.9	COG3145@1|root,KOG4176@2759|Eukaryota,37IQV@33090|Viridiplantae,3GB59@35493|Streptophyta,4JKHR@91835|fabids	35493|Streptophyta	L	2OG-Fe(II) oxygenase superfamily	-	GO:0000003,GO:0001666,GO:0003674,GO:0003824,GO:0005575,GO:0005622,GO:0005623,GO:0005634,GO:0005654,GO:0006139,GO:0006396,GO:0006397,GO:0006403,GO:0006405,GO:0006406,GO:0006611,GO:0006725,GO:0006807,GO:0006810,GO:0006886,GO:0006913,GO:0006950,GO:0007276,GO:0007283,GO:0008104,GO:0008150,GO:0008152,GO:0009451,GO:0009628,GO:0009987,GO:0010467,GO:0015031,GO:0015833,GO:0015931,GO:0016070,GO:0016071,GO:…	1.14.11.53	ko:K10767	-	-	-	-	ko00000,ko01000	-	-	-	2OG-FeII_Oxy_2
PHALU_000488-RA	3885.XP_007161117.1	9.8e-225	785.8	COG1084@1|root,2QU9N@2759|Eukaryota,37NP1@33090|Viridiplantae,3GAIE@35493|Streptophyta,4JEUW@91835|fabids	35493|Streptophyta	S	Protein of unknown function (DUF1350)	-	-	-	-	-	-	-	-	-	-	-	-	DUF1350
PHALU_000490-RA	3885.XP_007161120.1	3e-130	471.9	2C1JY@1|root,2QSVP@2759|Eukaryota,37IC7@33090|Viridiplantae,3GH51@35493|Streptophyta,4JKRF@91835|fabids	35493|Streptophyta	-	-	-	-	-	-	-	-	-	-	-	-	-	-	-
PHALU_000492-RA	3885.XP_007161121.1	1.9e-111	408.7	2CG91@1|root,2RZQP@2759|Eukaryota,37V07@33090|Viridiplantae,3GJ64@35493|Streptophyta	35493|Streptophyta	K	transcription factor	-	GO:0005575,GO:0005622,GO:0005623,GO:0005634,GO:0043226,GO:0043227,GO:0043229,GO:0043231,GO:0044424,GO:0044464	-	-	-	-	-	-	-	-	-	-	AP2
PHALU_000493-RA	3885.XP_007161122.1	0.0	1080.9	KOG2401@1|root,KOG2401@2759|Eukaryota,37R2J@33090|Viridiplantae,3G8PI@35493|Streptophyta,4JRWY@91835|fabids	35493|Streptophyta	L	Polyadenylate-binding protein-interacting protein	-	GO:0003674,GO:0003676,GO:0003723,GO:0003729,GO:0005488,GO:0097159,GO:1901363	-	-	-	-	-	-	-	-	-	-	DUF1771,PAM2,PPR,PPR_2,Smr
PHALU_000495-RA	3885.XP_007161124.1	2.5e-77	294.7	2CXYY@1|root,2S0TV@2759|Eukaryota,37W99@33090|Viridiplantae,3GKFQ@35493|Streptophyta,4JUM8@91835|fabids	35493|Streptophyta	S	Protein of unknown function (DUF1677)	-	-	-	-	-	-	-	-	-	-	-	-	DUF1677
PHALU_000496-RA	3847.GLYMA14G12680.2	1.6e-52	212.2	KOG3386@1|root,KOG3386@2759|Eukaryota,37V85@33090|Viridiplantae,3GJB8@35493|Streptophyta,4JUBP@91835|fabids	35493|Streptophyta	P	Copper transporter	-	GO:0000041,GO:0001101,GO:0005575,GO:0005622,GO:0005623,GO:0005737,GO:0005768,GO:0005770,GO:0005773,GO:0005774,GO:0005794,GO:0005911,GO:0006810,GO:0006811,GO:0006812,GO:0006825,GO:0008150,GO:0009506,GO:0009719,GO:0009725,GO:0009737,GO:0010033,GO:0012505,GO:0015680,GO:0016020,GO:0030001,GO:0030054,GO:0031090,GO:0031410,GO:0031982,GO:0033993,GO:0042221,GO:0043226,GO:0043227,GO:0043229,GO:0043231,GO:…	-	ko:K14686	ko01524,ko04978,map01524,map04978	-	-	-	ko00000,ko00001,ko02000	1.A.56.1	-	-	Ctr
PHALU_000497-RA	3885.XP_007161126.1	7.7e-180	636.3	28MT7@1|root,2QUBH@2759|Eukaryota,37NNG@33090|Viridiplantae,3GCHK@35493|Streptophyta,4JDIH@91835|fabids	35493|Streptophyta	T	G-protein coupled receptor	-	GO:0000003,GO:0000278,GO:0001101,GO:0003006,GO:0003674,GO:0004888,GO:0004930,GO:0005575,GO:0005622,GO:0005623,GO:0005737,GO:0005773,GO:0005774,GO:0005794,GO:0005886,GO:0005887,GO:0006082,GO:0006109,GO:0006520,GO:0006558,GO:0006570,GO:0006571,GO:0006725,GO:0006807,GO:0007049,GO:0007154,GO:0007165,GO:0007186,GO:0007202,GO:0007275,GO:0008150,GO:0008152,GO:0008652,GO:0009058,GO:0009072,GO:0009073,GO:…	-	ko:K08467	-	-	-	-	ko00000,ko04030	-	-	-	Dicty_CAR
PHALU_000498-RA	3885.XP_007161127.1	2.3e-167	595.1	COG0515@1|root,KOG1187@2759|Eukaryota,37TCR@33090|Viridiplantae,3GGA5@35493|Streptophyta,4JRK0@91835|fabids	35493|Streptophyta	T	Protein kinase domain	ARSK1	GO:0003674,GO:0003824,GO:0004672,GO:0004674,GO:0004675,GO:0004888,GO:0005575,GO:0005623,GO:0005886,GO:0006464,GO:0006468,GO:0006793,GO:0006796,GO:0006807,GO:0007154,GO:0007165,GO:0007166,GO:0007167,GO:0007178,GO:0008150,GO:0008152,GO:0009987,GO:0016020,GO:0016301,GO:0016310,GO:0016740,GO:0016772,GO:0016773,GO:0019199,GO:0019538,GO:0023052,GO:0036211,GO:0038023,GO:0043170,GO:0043412,GO:0044237,GO:…	-	-	-	-	-	-	-	-	-	-	Pkinase,Pkinase_Tyr
PHALU_000499-RA	3880.AES59156	8.5e-09	67.8	28JUA@1|root,2QS87@2759|Eukaryota	2759|Eukaryota	S	lipoprotein transporter activity	-	-	-	-	-	-	-	-	-	-	-	-	Prolamin_like
PHALU_000500-RA	3885.XP_007161131.1	0.0	1076.2	COG0515@1|root,KOG1187@2759|Eukaryota,37J0E@33090|Viridiplantae,3GBF8@35493|Streptophyta,4JMMK@91835|fabids	35493|Streptophyta	T	U-box domain-containing protein	-	-	-	-	-	-	-	-	-	-	-	-	Pkinase,Pkinase_Tyr,Usp
PHALU_000501-RA	4081.Solyc11g044620.1.1	3.4e-20	103.6	2EPT8@1|root,2SSXZ@2759|Eukaryota,38132@33090|Viridiplantae,3GMMD@35493|Streptophyta	35493|Streptophyta	-	-	-	-	-	-	-	-	-	-	-	-	-	-	-
PHALU_000502-RA	3885.XP_007161132.1	2.8e-258	897.5	COG0652@1|root,KOG0885@2759|Eukaryota,37P5S@33090|Viridiplantae,3GGB1@35493|Streptophyta,4JKRJ@91835|fabids	35493|Streptophyta	O	Peptidyl-prolyl cis-trans isomerase	-	GO:0000413,GO:0003674,GO:0003755,GO:0003824,GO:0005575,GO:0005622,GO:0005623,GO:0005634,GO:0005681,GO:0005911,GO:0006464,GO:0006807,GO:0008150,GO:0008152,GO:0009506,GO:0009987,GO:0016853,GO:0016859,GO:0018193,GO:0018208,GO:0019538,GO:0030054,GO:0032991,GO:0036211,GO:0043170,GO:0043226,GO:0043227,GO:0043229,GO:0043231,GO:0043412,GO:0044237,GO:0044238,GO:0044260,GO:0044267,GO:0044422,GO:0044424,GO:…	5.2.1.8	ko:K12737	-	-	-	-	ko00000,ko01000,ko03041,ko03110	-	-	-	Pro_isomerase
PHALU_000503-RA	3827.XP_004498846.1	1.1e-215	756.1	KOG4585@1|root,KOG4585@2759|Eukaryota,37KD8@33090|Viridiplantae,3G8UF@35493|Streptophyta,4JFAE@91835|fabids	35493|Streptophyta	L	DDE superfamily endonuclease	-	-	-	-	-	-	-	-	-	-	-	-	DDE_Tnp_4
PHALU_000504-RA	3885.XP_007161134.1	4.6e-311	1072.8	COG0631@1|root,KOG0698@2759|Eukaryota,37M3H@33090|Viridiplantae,3GA8T@35493|Streptophyta,4JD7J@91835|fabids	35493|Streptophyta	T	phosphatase 2C	-	GO:0001101,GO:0003674,GO:0003824,GO:0004721,GO:0004722,GO:0005575,GO:0005622,GO:0005623,GO:0005634,GO:0005737,GO:0005829,GO:0006464,GO:0006470,GO:0006793,GO:0006796,GO:0006807,GO:0006950,GO:0007275,GO:0008150,GO:0008152,GO:0009414,GO:0009415,GO:0009628,GO:0009787,GO:0009788,GO:0009966,GO:0009968,GO:0009987,GO:0010035,GO:0010646,GO:0010648,GO:0016311,GO:0016787,GO:0016788,GO:0016791,GO:0019538,GO:…	3.1.3.16	ko:K14497	ko04016,ko04075,ko04931,map04016,map04075,map04931	-	-	-	ko00000,ko00001,ko01000	-	-	-	PP2C
PHALU_000505-RA	3885.XP_007161136.1	0.0	1274.2	COG0515@1|root,2R5Z1@2759|Eukaryota,37M7Q@33090|Viridiplantae,3GNXC@35493|Streptophyta,4JECG@91835|fabids	35493|Streptophyta	T	L-type lectin-domain containing receptor kinase IX.1-like	-	-	-	-	-	-	-	-	-	-	-	-	Lectin_legB,Pkinase
PHALU_000506-RA	3885.XP_007161137.1	3.2e-278	963.8	2CMB6@1|root,2QPUV@2759|Eukaryota,37RJA@33090|Viridiplantae,3G7MR@35493|Streptophyta,4JNRM@91835|fabids	35493|Streptophyta	S	Folate-Biopterin Transporter	-	-	-	-	-	-	-	-	-	-	-	-	BT1
PHALU_000508-RA	3885.XP_007161138.1	0.0	1114.4	KOG1867@1|root,KOG1867@2759|Eukaryota,37HRE@33090|Viridiplantae,3GDSP@35493|Streptophyta,4JIZ8@91835|fabids	35493|Streptophyta	O	Ubiquitinyl hydrolase 1	UBP22	-	3.4.19.12	ko:K11366	-	-	-	-	ko00000,ko01000,ko01002,ko03021,ko03036,ko04121	-	-	-	UCH,zf-UBP
PHALU_000509-RA	3885.XP_007161139.1	5.1e-262	909.8	COG1012@1|root,KOG2450@2759|Eukaryota,37NHF@33090|Viridiplantae,3G9PD@35493|Streptophyta	35493|Streptophyta	C	Belongs to the aldehyde dehydrogenase family	-	GO:0005575,GO:0005622,GO:0005623,GO:0005737,GO:0044424,GO:0044464	1.2.1.9	ko:K00131	ko00010,ko00030,ko01100,ko01120,ko01200,map00010,map00030,map01100,map01120,map01200	M00308,M00633	R01058	RC00242	ko00000,ko00001,ko00002,ko01000	-	-	-	Aldedh
PHALU_000510-RA	3847.GLYMA17G33330.1	5.2e-38	164.1	2E043@1|root,2S7JS@2759|Eukaryota,37WQF@33090|Viridiplantae,3GKJR@35493|Streptophyta,4JURT@91835|fabids	35493|Streptophyta	-	-	-	-	-	-	-	-	-	-	-	-	-	-	-
PHALU_000511-RA	3885.XP_007161141.1	3.4e-254	884.0	KOG0167@1|root,KOG0167@2759|Eukaryota,37R30@33090|Viridiplantae,3G82Y@35493|Streptophyta,4JN8Q@91835|fabids	35493|Streptophyta	S	U-box domain-containing protein	-	GO:0002682,GO:0002683,GO:0003674,GO:0003824,GO:0004842,GO:0005102,GO:0005488,GO:0005515,GO:0005575,GO:0005622,GO:0005623,GO:0005634,GO:0005737,GO:0005829,GO:0006464,GO:0006807,GO:0006950,GO:0006952,GO:0008150,GO:0008152,GO:0009605,GO:0009607,GO:0009617,GO:0009987,GO:0010941,GO:0016567,GO:0016740,GO:0019538,GO:0019787,GO:0032446,GO:0033612,GO:0036211,GO:0042742,GO:0042981,GO:0043066,GO:0043067,GO:…	-	ko:K08332	-	-	-	-	ko00000,ko03029,ko04131	-	-	-	Arm
PHALU_000512-RA	4096.XP_009790147.1	7.9e-08	64.7	2C7QK@1|root,2QUNQ@2759|Eukaryota,37QB2@33090|Viridiplantae	33090|Viridiplantae	S	Encoded by	-	-	-	-	-	-	-	-	-	-	-	-	DUF659,Dimer_Tnp_hAT,zf-BED
PHALU_000513-RA	3885.XP_007161144.1	0.0	2089.3	COG0553@1|root,KOG0383@2759|Eukaryota,37PGJ@33090|Viridiplantae,3G9H0@35493|Streptophyta,4JKXZ@91835|fabids	35493|Streptophyta	KL	CHD3-type chromatin-remodeling factor	-	GO:0001101,GO:0003674,GO:0003676,GO:0003677,GO:0005488,GO:0005575,GO:0005622,GO:0005623,GO:0005634,GO:0006325,GO:0006338,GO:0006355,GO:0006996,GO:0007154,GO:0007165,GO:0007275,GO:0008150,GO:0008283,GO:0009719,GO:0009725,GO:0009733,GO:0009735,GO:0009736,GO:0009739,GO:0009755,GO:0009787,GO:0009788,GO:0009889,GO:0009890,GO:0009892,GO:0009966,GO:0009968,GO:0009987,GO:0010033,GO:0010468,GO:0010556,GO:…	3.6.4.12	ko:K11642,ko:K11643	ko05165,ko05203,map05165,map05203	-	-	-	ko00000,ko00001,ko01000,ko03036	-	-	-	CHDCT2,Chromo,DUF1086,DUF1087,Helicase_C,PHD,SNF2_N
PHALU_000514-RA	3885.XP_007161145.1	1.6e-274	951.4	28N77@1|root,2QSIF@2759|Eukaryota,37N6H@33090|Viridiplantae,3GADR@35493|Streptophyta,4JEQ5@91835|fabids	35493|Streptophyta	S	Omega-hydroxypalmitate O-feruloyl	-	GO:0000271,GO:0001101,GO:0001558,GO:0003674,GO:0003824,GO:0003996,GO:0005575,GO:0005622,GO:0005623,GO:0005634,GO:0005737,GO:0005783,GO:0005975,GO:0005976,GO:0006629,GO:0006694,GO:0006725,GO:0008150,GO:0008152,GO:0008202,GO:0008610,GO:0009058,GO:0009059,GO:0009664,GO:0009698,GO:0009699,GO:0009719,GO:0009725,GO:0009733,GO:0009737,GO:0009741,GO:0009832,GO:0009888,GO:0009987,GO:0010033,GO:0010087,GO:…	2.3.1.188	ko:K15400	ko00073,map00073	-	R09106	RC00004,RC00041	ko00000,ko00001,ko01000	-	-	-	Transferase
PHALU_000515-RA	3885.XP_007161146.1	3.9e-176	624.4	COG5641@1|root,KOG1601@2759|Eukaryota,37J06@33090|Viridiplantae,3G7F9@35493|Streptophyta,4JI2Y@91835|fabids	35493|Streptophyta	K	two-component response regulator	-	GO:0000156,GO:0000160,GO:0001101,GO:0003674,GO:0003700,GO:0005575,GO:0005622,GO:0005623,GO:0005634,GO:0006355,GO:0006950,GO:0007154,GO:0007165,GO:0007275,GO:0008150,GO:0009414,GO:0009415,GO:0009628,GO:0009653,GO:0009719,GO:0009725,GO:0009735,GO:0009736,GO:0009755,GO:0009888,GO:0009889,GO:0009966,GO:0009987,GO:0010015,GO:0010033,GO:0010035,GO:0010073,GO:0010074,GO:0010075,GO:0010082,GO:0010380,GO:…	-	ko:K14491	ko04075,map04075	-	-	-	ko00000,ko00001	-	-	-	Myb_DNA-binding,Response_reg
PHALU_000516-RA	3885.XP_007161146.1	7e-131	473.4	COG5641@1|root,KOG1601@2759|Eukaryota,37J06@33090|Viridiplantae,3G7F9@35493|Streptophyta,4JI2Y@91835|fabids	35493|Streptophyta	K	two-component response regulator	-	GO:0000156,GO:0000160,GO:0001101,GO:0003674,GO:0003700,GO:0005575,GO:0005622,GO:0005623,GO:0005634,GO:0006355,GO:0006950,GO:0007154,GO:0007165,GO:0007275,GO:0008150,GO:0009414,GO:0009415,GO:0009628,GO:0009653,GO:0009719,GO:0009725,GO:0009735,GO:0009736,GO:0009755,GO:0009888,GO:0009889,GO:0009966,GO:0009987,GO:0010015,GO:0010033,GO:0010035,GO:0010073,GO:0010074,GO:0010075,GO:0010082,GO:0010380,GO:…	-	ko:K14491	ko04075,map04075	-	-	-	ko00000,ko00001	-	-	-	Myb_DNA-binding,Response_reg
PHALU_000519-RA	3885.XP_007161147.1	1.1e-228	798.9	COG3325@1|root,KOG2806@2759|Eukaryota,37RW6@33090|Viridiplantae,3GFX9@35493|Streptophyta,4JFUU@91835|fabids	35493|Streptophyta	G	Belongs to the glycosyl hydrolase 18 family	-	-	3.2.1.14	ko:K01183	ko00520,ko01100,map00520,map01100	-	R01206,R02334	RC00467	ko00000,ko00001,ko01000	-	GH18	-	Glyco_hydro_18
PHALU_000520-RA	3885.XP_007161148.1	7.8e-152	543.1	29ZNA@1|root,2RXWM@2759|Eukaryota,37TYD@33090|Viridiplantae,3GHAK@35493|Streptophyta,4JPWM@91835|fabids	35493|Streptophyta	S	ZINC FINGER protein	-	GO:0001067,GO:0003674,GO:0003676,GO:0003677,GO:0003700,GO:0005488,GO:0005575,GO:0005622,GO:0005623,GO:0005634,GO:0006355,GO:0008150,GO:0009787,GO:0009788,GO:0009889,GO:0009966,GO:0009968,GO:0010468,GO:0010556,GO:0010646,GO:0010648,GO:0019219,GO:0019222,GO:0023051,GO:0023057,GO:0031323,GO:0031326,GO:0043226,GO:0043227,GO:0043229,GO:0043231,GO:0044212,GO:0044424,GO:0044464,GO:0048519,GO:0048523,GO:…	-	-	-	-	-	-	-	-	-	-	-
PHALU_000521-RA	3885.XP_007161149.1	3.1e-120	438.0	KOG2536@1|root,KOG2536@2759|Eukaryota,37U0X@33090|Viridiplantae,3GIG4@35493|Streptophyta,4JW0X@91835|fabids	35493|Streptophyta	C	Mitochondrial glycoprotein	-	-	-	ko:K15414	ko05168,map05168	-	-	-	ko00000,ko00001,ko00536	-	-	-	MAM33
PHALU_000523-RA	3885.XP_007161150.1	3.8e-119	434.1	KOG0324@1|root,KOG0324@2759|Eukaryota,37N11@33090|Viridiplantae,3G7RW@35493|Streptophyta,4JKNA@91835|fabids	35493|Streptophyta	S	deSI-like protein	-	-	-	-	-	-	-	-	-	-	-	-	Peptidase_C97
PHALU_000524-RA	3885.XP_007161151.1	2.5e-180	638.3	28P4D@1|root,2QSX4@2759|Eukaryota,37QB5@33090|Viridiplantae,3G9QQ@35493|Streptophyta,4JID6@91835|fabids	35493|Streptophyta	S	Plant protein of unknown function (DUF868)	-	-	-	-	-	-	-	-	-	-	-	-	DUF868
PHALU_000525-RA	3885.XP_007161152.1	3.9e-102	377.5	2961F@1|root,2RD02@2759|Eukaryota,37JKY@33090|Viridiplantae,3GD9R@35493|Streptophyta,4JKMY@91835|fabids	35493|Streptophyta	K	Ethylene-responsive transcription factor	-	GO:0000160,GO:0003674,GO:0003700,GO:0006355,GO:0007154,GO:0007165,GO:0008150,GO:0009719,GO:0009723,GO:0009725,GO:0009755,GO:0009873,GO:0009889,GO:0009987,GO:0010033,GO:0010468,GO:0010556,GO:0019219,GO:0019222,GO:0023052,GO:0031323,GO:0031326,GO:0032870,GO:0035556,GO:0042221,GO:0050789,GO:0050794,GO:0050896,GO:0051171,GO:0051252,GO:0051716,GO:0060255,GO:0065007,GO:0070887,GO:0071310,GO:0071369,GO:…	-	-	-	-	-	-	-	-	-	-	AP2
PHALU_000526-RA	3847.GLYMA17G33050.1	2.4e-240	837.8	COG1448@1|root,KOG1411@2759|Eukaryota,37K61@33090|Viridiplantae,3G9T8@35493|Streptophyta,4JHZE@91835|fabids	35493|Streptophyta	E	Aspartate aminotransferase	-	GO:0003674,GO:0003824,GO:0004069,GO:0006082,GO:0006103,GO:0006520,GO:0006531,GO:0006536,GO:0006807,GO:0008150,GO:0008152,GO:0008483,GO:0009064,GO:0009066,GO:0009987,GO:0016740,GO:0016769,GO:0019752,GO:0043436,GO:0043648,GO:0044237,GO:0044238,GO:0044281,GO:0051186,GO:0071704,GO:1901564,GO:1901605	2.6.1.1	ko:K00811	ko00220,ko00250,ko00270,ko00330,ko00350,ko00360,ko00400,ko00950,ko00960,ko01100,ko01110,ko01130,ko01210,ko01230,map00220,map00250,map00270,map00330,map00350,map00360,map00400,map00950,map00960,map01100,map01110,map01130,map01210,map01230	-	R00355,R00694,R00734,R00896,R02433,R02619,R05052	RC00006	ko00000,ko00001,ko01000,ko01007	-	-	-	Aminotran_1_2
PHALU_000527-RA	3885.XP_007161155.1	7.4e-250	869.4	COG0515@1|root,KOG1187@2759|Eukaryota,37MFQ@33090|Viridiplantae,3GDRC@35493|Streptophyta,4JDEE@91835|fabids	35493|Streptophyta	T	receptor-like protein kinase	-	GO:0003674,GO:0003824,GO:0004672,GO:0004674,GO:0004675,GO:0004888,GO:0005575,GO:0005623,GO:0005886,GO:0006464,GO:0006468,GO:0006793,GO:0006796,GO:0006807,GO:0007154,GO:0007165,GO:0007166,GO:0007167,GO:0007178,GO:0008150,GO:0008152,GO:0009987,GO:0016020,GO:0016301,GO:0016310,GO:0016740,GO:0016772,GO:0016773,GO:0019199,GO:0019538,GO:0023052,GO:0036211,GO:0038023,GO:0043170,GO:0043412,GO:0044237,GO:…	-	-	-	-	-	-	-	-	-	-	Pkinase,Pkinase_Tyr
PHALU_000528-RA	3885.XP_007161156.1	0.0	1097.0	28HRP@1|root,2QQ2Z@2759|Eukaryota,37M1E@33090|Viridiplantae,3GESA@35493|Streptophyta,4JFYA@91835|fabids	35493|Streptophyta	S	Aberrant root formation protein	-	-	-	-	-	-	-	-	-	-	-	-	Kinetochor_Ybp2
PHALU_000529-RA	3885.XP_007161157.1	0.0	2330.8	KOG1953@1|root,KOG1953@2759|Eukaryota,37JKD@33090|Viridiplantae,3GA8J@35493|Streptophyta,4JMIZ@91835|fabids	35493|Streptophyta	U	trafficking protein particle complex	TRS120	GO:0000278,GO:0000281,GO:0000910,GO:0000911,GO:0000919,GO:0005575,GO:0005622,GO:0005623,GO:0005737,GO:0005768,GO:0005769,GO:0005794,GO:0005802,GO:0007049,GO:0008150,GO:0009987,GO:0012505,GO:0016043,GO:0022402,GO:0022607,GO:0031410,GO:0031982,GO:0031984,GO:0032506,GO:0043226,GO:0043227,GO:0043229,GO:0043231,GO:0044085,GO:0044422,GO:0044424,GO:0044431,GO:0044444,GO:0044446,GO:0044464,GO:0051301,GO:…	-	ko:K20306	-	-	-	-	ko00000,ko04131	-	-	-	TRAPPC9-Trs120
PHALU_000530-RA	3885.XP_007161158.1	1.9e-74	285.0	2E114@1|root,2S8DW@2759|Eukaryota,37WWI@33090|Viridiplantae,3GM5V@35493|Streptophyta,4JRAE@91835|fabids	35493|Streptophyta	-	-	-	-	-	-	-	-	-	-	-	-	-	-	-
PHALU_000531-RA	3885.XP_007161160.1	1.7e-193	682.2	28IC2@1|root,2QQNK@2759|Eukaryota,37KZA@33090|Viridiplantae,3GF4Z@35493|Streptophyta,4JGXS@91835|fabids	35493|Streptophyta	S	hydroxyproline O-arabinosyltransferase activity	-	GO:0003674,GO:0003824,GO:0005575,GO:0005622,GO:0005623,GO:0005737,GO:0005768,GO:0005773,GO:0005774,GO:0005794,GO:0005801,GO:0005802,GO:0005886,GO:0012505,GO:0016020,GO:0016740,GO:0016757,GO:0016763,GO:0031090,GO:0031410,GO:0031982,GO:0031984,GO:0043226,GO:0043227,GO:0043229,GO:0043231,GO:0044422,GO:0044424,GO:0044431,GO:0044437,GO:0044444,GO:0044446,GO:0044464,GO:0071944,GO:0097708,GO:0098588,GO:…	2.4.2.58	ko:K20782	ko00514,map00514	-	-	-	ko00000,ko00001,ko01000,ko01003	-	GT95	-	-
PHALU_000532-RA	3885.XP_007161163.1	0.0	3628.2	COG2940@1|root,COG5141@1|root,KOG0955@2759|Eukaryota,KOG0956@2759|Eukaryota,KOG4443@2759|Eukaryota,37MQT@33090|Viridiplantae,3GFBJ@35493|Streptophyta,4JNER@91835|fabids	35493|Streptophyta	S	PHD-finger	-	-	-	-	-	-	-	-	-	-	-	-	Jas,PHD_2,SET,zf-HC5HC2H_2
PHALU_000535-RA	3885.XP_007161180.1	5.1e-121	440.7	COG0515@1|root,KOG1187@2759|Eukaryota,37MEY@33090|Viridiplantae,3GC2U@35493|Streptophyta,4JTKF@91835|fabids	35493|Streptophyta	T	receptor-like protein kinase	-	-	-	-	-	-	-	-	-	-	-	-	GUB_WAK_bind,Pkinase,Pkinase_Tyr
PHALU_000536-RA	3885.XP_007152883.1	2.1e-26	125.6	2CV99@1|root,2RRJS@2759|Eukaryota,3897D@33090|Viridiplantae,3GS3E@35493|Streptophyta	3885.XP_007152883.1|-	A	Encoded by	-	-	-	-	-	-	-	-	-	-	-	-	-
PHALU_000539-RA	3885.XP_007161168.1	1.3e-53	215.7	COG0515@1|root,KOG1187@2759|Eukaryota,37MEY@33090|Viridiplantae,3GC2U@35493|Streptophyta,4JTKF@91835|fabids	35493|Streptophyta	T	receptor-like protein kinase	-	-	-	-	-	-	-	-	-	-	-	-	GUB_WAK_bind,Pkinase,Pkinase_Tyr
PHALU_000540-RA	3885.XP_007161187.1	7.3e-119	433.3	COG0515@1|root,KOG1187@2759|Eukaryota,37MEY@33090|Viridiplantae,3GC2U@35493|Streptophyta,4JTKF@91835|fabids	35493|Streptophyta	T	receptor-like protein kinase	-	-	-	-	-	-	-	-	-	-	-	-	GUB_WAK_bind,Pkinase,Pkinase_Tyr
PHALU_000541-RA	3885.XP_007161176.1	6.9e-117	426.8	COG0515@1|root,KOG1187@2759|Eukaryota,37MEY@33090|Viridiplantae,3GC2U@35493|Streptophyta,4JTKF@91835|fabids	35493|Streptophyta	T	receptor-like protein kinase	-	-	-	-	-	-	-	-	-	-	-	-	GUB_WAK_bind,Pkinase,Pkinase_Tyr
PHALU_000542-RA	3885.XP_007161168.1	1.6e-113	415.6	COG0515@1|root,KOG1187@2759|Eukaryota,37MEY@33090|Viridiplantae,3GC2U@35493|Streptophyta,4JTKF@91835|fabids	35493|Streptophyta	T	receptor-like protein kinase	-	-	-	-	-	-	-	-	-	-	-	-	GUB_WAK_bind,Pkinase,Pkinase_Tyr
PHALU_000543-RA	3885.XP_007161168.1	4.6e-87	327.4	COG0515@1|root,KOG1187@2759|Eukaryota,37MEY@33090|Viridiplantae,3GC2U@35493|Streptophyta,4JTKF@91835|fabids	35493|Streptophyta	T	receptor-like protein kinase	-	-	-	-	-	-	-	-	-	-	-	-	GUB_WAK_bind,Pkinase,Pkinase_Tyr
PHALU_000545-RA	3885.XP_007161189.1	5.4e-251	873.2	KOG2643@1|root,KOG2643@2759|Eukaryota,37JQE@33090|Viridiplantae,3GDX9@35493|Streptophyta,4JNIC@91835|fabids	35493|Streptophyta	T	Calcium uptake protein 1	-	GO:0003674,GO:0005488,GO:0005509,GO:0005575,GO:0005622,GO:0005623,GO:0005737,GO:0005739,GO:0005740,GO:0005743,GO:0005758,GO:0006810,GO:0006811,GO:0006812,GO:0006816,GO:0006839,GO:0006851,GO:0006873,GO:0006874,GO:0006875,GO:0008150,GO:0009987,GO:0016020,GO:0016021,GO:0019725,GO:0019866,GO:0030001,GO:0030003,GO:0031090,GO:0031224,GO:0031300,GO:0031301,GO:0031966,GO:0031967,GO:0031970,GO:0031974,GO:…	-	-	-	-	-	-	-	-	-	-	EF-hand_1,EF-hand_5,EF-hand_8
PHALU_000546-RA	3885.XP_007161190.1	0.0	1281.5	KOG4151@1|root,KOG4151@2759|Eukaryota,37KXT@33090|Viridiplantae,3GDF4@35493|Streptophyta,4JE2V@91835|fabids	35493|Streptophyta	DO	PB1 domain	-	GO:0005575,GO:0005622,GO:0005623,GO:0005634,GO:0005737,GO:0005773,GO:0008150,GO:0032886,GO:0043226,GO:0043227,GO:0043229,GO:0043231,GO:0044424,GO:0044444,GO:0044464,GO:0050789,GO:0050794,GO:0065007	-	-	-	-	-	-	-	-	-	-	PB1
PHALU_000547-RA	3885.XP_007161192.1	3.6e-168	597.4	COG1355@1|root,KOG3086@2759|Eukaryota,37M09@33090|Viridiplantae,3GA5S@35493|Streptophyta,4JREW@91835|fabids	35493|Streptophyta	S	Memo-like protein	-	-	-	ko:K06990	-	-	-	-	ko00000,ko04812	-	-	-	Memo
PHALU_000548-RA	3885.XP_007161193.1	0.0	1158.3	KOG0266@1|root,KOG0266@2759|Eukaryota,37NSQ@33090|Viridiplantae,3GP6J@35493|Streptophyta	35493|Streptophyta	S	C-terminal to LisH motif.	-	-	-	-	-	-	-	-	-	-	-	-	WD40
PHALU_000549-RA	3885.XP_007161194.1	6.1e-192	676.8	KOG2288@1|root,KOG2288@2759|Eukaryota,37S7S@33090|Viridiplantae,3GCQ3@35493|Streptophyta,4JFBS@91835|fabids	35493|Streptophyta	G	Belongs to the glycosyltransferase 31 family	-	GO:0003674,GO:0003824,GO:0006029,GO:0006464,GO:0006486,GO:0006493,GO:0006807,GO:0008150,GO:0008152,GO:0008378,GO:0009058,GO:0009059,GO:0009100,GO:0009101,GO:0009987,GO:0010384,GO:0010404,GO:0010405,GO:0016740,GO:0016757,GO:0016758,GO:0018193,GO:0018208,GO:0018258,GO:0019538,GO:0034645,GO:0036211,GO:0043170,GO:0043412,GO:0043413,GO:0044036,GO:0044237,GO:0044238,GO:0044249,GO:0044260,GO:0044267,GO:…	-	ko:K20854	-	-	-	-	ko00000,ko01000,ko01003	-	GT31	-	DUF4094,Galactosyl_T
PHALU_000550-RA	3847.GLYMA06G31594.1	1.4e-11	75.9	COG5580@1|root,KOG2936@2759|Eukaryota,37KPG@33090|Viridiplantae,3GG7A@35493|Streptophyta,4JIR0@91835|fabids	35493|Streptophyta	O	Activator of 90 kDa heat shock protein	-	GO:0001671,GO:0003674,GO:0005488,GO:0005515,GO:0005575,GO:0005622,GO:0005623,GO:0005737,GO:0005829,GO:0008047,GO:0008150,GO:0030234,GO:0031072,GO:0032781,GO:0043085,GO:0043462,GO:0044093,GO:0044424,GO:0044444,GO:0044464,GO:0050790,GO:0051087,GO:0051336,GO:0051345,GO:0051879,GO:0060589,GO:0060590,GO:0065007,GO:0065009,GO:0098772	-	-	-	-	-	-	-	-	-	-	AHSA1,Aha1_N
PHALU_000551-RA	3885.XP_007161195.1	1.2e-195	689.1	COG0697@1|root,KOG2765@2759|Eukaryota,37QBZ@33090|Viridiplantae,3GF8E@35493|Streptophyta,4JKVA@91835|fabids	35493|Streptophyta	EG	Vacuolar membrane protein	-	-	-	ko:K15289	-	-	-	-	ko00000,ko02000	2.A.7.24.1,2.A.7.24.4,2.A.7.24.6	-	-	EamA
PHALU_000552-RA	3885.XP_007161196.1	1.2e-269	935.3	KOG1021@1|root,KOG1021@2759|Eukaryota,37J1S@33090|Viridiplantae,3G8K6@35493|Streptophyta,4JD25@91835|fabids	35493|Streptophyta	GMW	Glycosyltransferase	-	-	-	-	-	-	-	-	-	-	-	-	Exostosin
PHALU_000553-RA	3847.GLYMA14G14040.1	1.6e-237	828.6	28NX6@1|root,2QVHH@2759|Eukaryota,37QBB@33090|Viridiplantae,3GBRK@35493|Streptophyta,4JKVT@91835|fabids	35493|Streptophyta	S	ACT domain	-	-	-	-	-	-	-	-	-	-	-	-	ACT,ACT_6
PHALU_000555-RA	3885.XP_007161198.1	3e-57	227.6	2C12H@1|root,2S1CU@2759|Eukaryota,37VX7@33090|Viridiplantae,3GJWB@35493|Streptophyta,4JUDD@91835|fabids	35493|Streptophyta	S	14 kDa proline-rich protein DC2.15-like	-	-	-	-	-	-	-	-	-	-	-	-	Hydrophob_seed
PHALU_000557-RA	3885.XP_007161200.1	2.2e-98	365.2	COG0503@1|root,KOG1712@2759|Eukaryota,37NBD@33090|Viridiplantae,3GE36@35493|Streptophyta,4JNPM@91835|fabids	35493|Streptophyta	F	Adenine phosphoribosyltransferase	-	GO:0003674,GO:0003824,GO:0003999,GO:0005215,GO:0005575,GO:0005622,GO:0005623,GO:0005737,GO:0005794,GO:0005829,GO:0005886,GO:0006139,GO:0006144,GO:0006168,GO:0006725,GO:0006807,GO:0006810,GO:0006811,GO:0006817,GO:0006820,GO:0008150,GO:0008152,GO:0008509,GO:0009058,GO:0009112,GO:0009113,GO:0009987,GO:0012505,GO:0015075,GO:0015103,GO:0015114,GO:0015318,GO:0015698,GO:0016020,GO:0016740,GO:0016757,GO:…	2.4.2.7	ko:K00759	ko00230,ko01100,map00230,map01100	-	R00190,R01229,R04378	RC00063	ko00000,ko00001,ko01000,ko04147	-	-	-	Pribosyltran
PHALU_000558-RA	3885.XP_007161201.1	5e-185	654.8	28N3S@1|root,2QUNX@2759|Eukaryota,37HV4@33090|Viridiplantae,3GCCI@35493|Streptophyta,4JNPU@91835|fabids	35493|Streptophyta	-	-	-	-	-	-	-	-	-	-	-	-	-	-	-
PHALU_000559-RA	3885.XP_007161202.1	0.0	1221.1	KOG0198@1|root,KOG0198@2759|Eukaryota,37MI3@33090|Viridiplantae,3GFRR@35493|Streptophyta,4JKVX@91835|fabids	35493|Streptophyta	T	E3 ubiquitin-protein ligase	-	GO:0001101,GO:0003674,GO:0003824,GO:0004672,GO:0004674,GO:0004842,GO:0005488,GO:0005515,GO:0005575,GO:0005622,GO:0005623,GO:0005737,GO:0005768,GO:0005769,GO:0005794,GO:0005802,GO:0006464,GO:0006468,GO:0006793,GO:0006796,GO:0006807,GO:0006810,GO:0006950,GO:0006952,GO:0007034,GO:0007154,GO:0007165,GO:0008150,GO:0008152,GO:0009719,GO:0009725,GO:0009737,GO:0009738,GO:0009755,GO:0009787,GO:0009788,GO:…	-	-	-	-	-	-	-	-	-	-	Pkinase_Tyr
PHALU_000560-RA	3885.XP_007161203.1	7.4e-130	469.9	2AXTC@1|root,2S01M@2759|Eukaryota,37V2N@33090|Viridiplantae,3GIP4@35493|Streptophyta,4JU5A@91835|fabids	35493|Streptophyta	S	ATP synthesis coupled proton transport	-	-	-	ko:K13153	-	-	-	-	ko00000,ko03041	-	-	-	ubiquitin
PHALU_000561-RA	3885.XP_007161204.1	8e-165	587.0	COG5070@1|root,KOG1444@2759|Eukaryota,37NPK@33090|Viridiplantae,3GCQJ@35493|Streptophyta,4JKFY@91835|fabids	35493|Streptophyta	GOU	UDP-sugar transporter	-	-	-	ko:K15281	-	-	-	-	ko00000,ko02000	2.A.7.15	-	-	TPT
PHALU_000562-RA	3885.XP_007161207.1	0.0	1110.9	28NVS@1|root,2QVFT@2759|Eukaryota,37NZU@33090|Viridiplantae,3G7C0@35493|Streptophyta,4JEMX@91835|fabids	35493|Streptophyta	-	-	-	-	-	-	-	-	-	-	-	-	-	-	NT-C2
PHALU_000563-RA	3885.XP_007161208.1	7.8e-242	842.8	COG0515@1|root,2QUXB@2759|Eukaryota,37PXV@33090|Viridiplantae,3GC81@35493|Streptophyta,4JMPD@91835|fabids	35493|Streptophyta	T	G-type lectin S-receptor-like serine threonine-protein kinase	-	GO:0003674,GO:0003824,GO:0004672,GO:0004674,GO:0005488,GO:0005515,GO:0005516,GO:0005575,GO:0005623,GO:0005886,GO:0006464,GO:0006468,GO:0006793,GO:0006796,GO:0006807,GO:0008150,GO:0008152,GO:0009987,GO:0016020,GO:0016301,GO:0016310,GO:0016740,GO:0016772,GO:0016773,GO:0019538,GO:0019899,GO:0031625,GO:0036211,GO:0043170,GO:0043412,GO:0044237,GO:0044238,GO:0044260,GO:0044267,GO:0044389,GO:0044464,GO:…	2.7.11.1	ko:K04733	ko04010,ko04064,ko04620,ko04621,ko04624,ko04722,ko05133,ko05140,ko05142,ko05145,ko05152,ko05162,ko05164,map04010,map04064,map04620,map04621,map04624,map04722,map05133,map05140,map05142,map05145,map05152,map05162,map05164	M00686	-	-	ko00000,ko00001,ko00002,ko01000,ko01001	-	-	-	B_lectin,PAN_2,Pkinase,Pkinase_Tyr
PHALU_000564-RA	3885.XP_007131408.1	3.8e-17	94.0	KOG0756@1|root,KOG0756@2759|Eukaryota,37JDR@33090|Viridiplantae,3GCD8@35493|Streptophyta,4JDIZ@91835|fabids	35493|Streptophyta	C	Belongs to the mitochondrial carrier (TC 2.A.29) family	-	GO:0003674,GO:0005215,GO:0005310,GO:0005342,GO:0005575,GO:0005622,GO:0005623,GO:0005737,GO:0005739,GO:0005740,GO:0005743,GO:0006810,GO:0006811,GO:0006820,GO:0006835,GO:0006839,GO:0006855,GO:0008150,GO:0008509,GO:0008514,GO:0015075,GO:0015141,GO:0015238,GO:0015318,GO:0015556,GO:0015711,GO:0015740,GO:0015741,GO:0015744,GO:0015849,GO:0015893,GO:0016020,GO:0016021,GO:0019866,GO:0022857,GO:0031090,GO:…	-	ko:K15100	-	-	-	-	ko00000,ko02000	2.A.29.7	-	-	Mito_carr
PHALU_000565-RA	3885.XP_007141238.1	6e-27	126.7	KOG0756@1|root,KOG0756@2759|Eukaryota,37JDR@33090|Viridiplantae,3GCD8@35493|Streptophyta,4JDIZ@91835|fabids	35493|Streptophyta	C	Belongs to the mitochondrial carrier (TC 2.A.29) family	-	GO:0003674,GO:0005215,GO:0005310,GO:0005342,GO:0005575,GO:0005622,GO:0005623,GO:0005737,GO:0005739,GO:0005740,GO:0005743,GO:0006810,GO:0006811,GO:0006820,GO:0006835,GO:0006839,GO:0006855,GO:0008150,GO:0008509,GO:0008514,GO:0015075,GO:0015141,GO:0015238,GO:0015318,GO:0015556,GO:0015711,GO:0015740,GO:0015741,GO:0015744,GO:0015849,GO:0015893,GO:0016020,GO:0016021,GO:0019866,GO:0022857,GO:0031090,GO:…	-	ko:K15100	-	-	-	-	ko00000,ko02000	2.A.29.7	-	-	Mito_carr
PHALU_000566-RA	3885.XP_007141238.1	2.7e-169	601.7	KOG0756@1|root,KOG0756@2759|Eukaryota,37JDR@33090|Viridiplantae,3GCD8@35493|Streptophyta,4JDIZ@91835|fabids	35493|Streptophyta	C	Belongs to the mitochondrial carrier (TC 2.A.29) family	-	GO:0003674,GO:0005215,GO:0005310,GO:0005342,GO:0005575,GO:0005622,GO:0005623,GO:0005737,GO:0005739,GO:0005740,GO:0005743,GO:0006810,GO:0006811,GO:0006820,GO:0006835,GO:0006839,GO:0006855,GO:0008150,GO:0008509,GO:0008514,GO:0015075,GO:0015141,GO:0015238,GO:0015318,GO:0015556,GO:0015711,GO:0015740,GO:0015741,GO:0015744,GO:0015849,GO:0015893,GO:0016020,GO:0016021,GO:0019866,GO:0022857,GO:0031090,GO:…	-	ko:K15100	-	-	-	-	ko00000,ko02000	2.A.29.7	-	-	Mito_carr
PHALU_000567-RA	3885.XP_007141238.1	7.3e-59	233.4	KOG0756@1|root,KOG0756@2759|Eukaryota,37JDR@33090|Viridiplantae,3GCD8@35493|Streptophyta,4JDIZ@91835|fabids	35493|Streptophyta	C	Belongs to the mitochondrial carrier (TC 2.A.29) family	-	GO:0003674,GO:0005215,GO:0005310,GO:0005342,GO:0005575,GO:0005622,GO:0005623,GO:0005737,GO:0005739,GO:0005740,GO:0005743,GO:0006810,GO:0006811,GO:0006820,GO:0006835,GO:0006839,GO:0006855,GO:0008150,GO:0008509,GO:0008514,GO:0015075,GO:0015141,GO:0015238,GO:0015318,GO:0015556,GO:0015711,GO:0015740,GO:0015741,GO:0015744,GO:0015849,GO:0015893,GO:0016020,GO:0016021,GO:0019866,GO:0022857,GO:0031090,GO:…	-	ko:K15100	-	-	-	-	ko00000,ko02000	2.A.29.7	-	-	Mito_carr
PHALU_000568-RA	3885.XP_007141238.1	8.7e-42	176.0	KOG0756@1|root,KOG0756@2759|Eukaryota,37JDR@33090|Viridiplantae,3GCD8@35493|Streptophyta,4JDIZ@91835|fabids	35493|Streptophyta	C	Belongs to the mitochondrial carrier (TC 2.A.29) family	-	GO:0003674,GO:0005215,GO:0005310,GO:0005342,GO:0005575,GO:0005622,GO:0005623,GO:0005737,GO:0005739,GO:0005740,GO:0005743,GO:0006810,GO:0006811,GO:0006820,GO:0006835,GO:0006839,GO:0006855,GO:0008150,GO:0008509,GO:0008514,GO:0015075,GO:0015141,GO:0015238,GO:0015318,GO:0015556,GO:0015711,GO:0015740,GO:0015741,GO:0015744,GO:0015849,GO:0015893,GO:0016020,GO:0016021,GO:0019866,GO:0022857,GO:0031090,GO:…	-	ko:K15100	-	-	-	-	ko00000,ko02000	2.A.29.7	-	-	Mito_carr
PHALU_000569-RA	3885.XP_007161208.1	2.8e-192	677.9	COG0515@1|root,2QUXB@2759|Eukaryota,37PXV@33090|Viridiplantae,3GC81@35493|Streptophyta,4JMPD@91835|fabids	35493|Streptophyta	T	G-type lectin S-receptor-like serine threonine-protein kinase	-	GO:0003674,GO:0003824,GO:0004672,GO:0004674,GO:0005488,GO:0005515,GO:0005516,GO:0005575,GO:0005623,GO:0005886,GO:0006464,GO:0006468,GO:0006793,GO:0006796,GO:0006807,GO:0008150,GO:0008152,GO:0009987,GO:0016020,GO:0016301,GO:0016310,GO:0016740,GO:0016772,GO:0016773,GO:0019538,GO:0019899,GO:0031625,GO:0036211,GO:0043170,GO:0043412,GO:0044237,GO:0044238,GO:0044260,GO:0044267,GO:0044389,GO:0044464,GO:…	2.7.11.1	ko:K04733	ko04010,ko04064,ko04620,ko04621,ko04624,ko04722,ko05133,ko05140,ko05142,ko05145,ko05152,ko05162,ko05164,map04010,map04064,map04620,map04621,map04624,map04722,map05133,map05140,map05142,map05145,map05152,map05162,map05164	M00686	-	-	ko00000,ko00001,ko00002,ko01000,ko01001	-	-	-	B_lectin,PAN_2,Pkinase,Pkinase_Tyr
PHALU_000570-RA	3885.XP_007161209.1	2.1e-202	711.8	297WN@1|root,2REWY@2759|Eukaryota,37S1E@33090|Viridiplantae,3G756@35493|Streptophyta,4JEFB@91835|fabids	35493|Streptophyta	S	Targeting protein for Xklp2 (TPX2)	-	GO:0003674,GO:0005488,GO:0005515,GO:0008017,GO:0008092,GO:0008150,GO:0009719,GO:0009723,GO:0009725,GO:0009987,GO:0010033,GO:0015631,GO:0032870,GO:0042221,GO:0050896,GO:0051716,GO:0070887,GO:0071310,GO:0071369,GO:0071495	-	-	-	-	-	-	-	-	-	-	TPX2
PHALU_000571-RA	3885.XP_007161212.1	7.6e-249	866.7	KOG1947@1|root,KOG1947@2759|Eukaryota,37KZ0@33090|Viridiplantae,3GE8Z@35493|Streptophyta,4JCYA@91835|fabids	35493|Streptophyta	S	EIN3-binding F-box protein	EBF2	GO:0000151,GO:0005575,GO:0005622,GO:0005623,GO:0005634,GO:0006508,GO:0006511,GO:0006807,GO:0008150,GO:0008152,GO:0009056,GO:0009057,GO:0009719,GO:0009723,GO:0009725,GO:0009966,GO:0009968,GO:0009987,GO:0010033,GO:0010104,GO:0010105,GO:0010646,GO:0010648,GO:0019005,GO:0019538,GO:0019941,GO:0023051,GO:0023057,GO:0030163,GO:0031461,GO:0032991,GO:0042221,GO:0043170,GO:0043226,GO:0043227,GO:0043229,GO:…	-	ko:K14515	ko04016,ko04075,map04016,map04075	-	-	-	ko00000,ko00001,ko04121	-	-	-	F-box,F-box-like,LRR_6
PHALU_000572-RA	3885.XP_007161213.1	1.1e-32	145.6	2AEP2@1|root,2RYW2@2759|Eukaryota,37TYU@33090|Viridiplantae,3GI3R@35493|Streptophyta,4JQ7I@91835|fabids	35493|Streptophyta	S	Protein of unknown function (DUF4050)	-	-	-	-	-	-	-	-	-	-	-	-	DUF4050
PHALU_000573-RA	3885.XP_007161213.1	2.9e-68	264.6	2AEP2@1|root,2RYW2@2759|Eukaryota,37TYU@33090|Viridiplantae,3GI3R@35493|Streptophyta,4JQ7I@91835|fabids	35493|Streptophyta	S	Protein of unknown function (DUF4050)	-	-	-	-	-	-	-	-	-	-	-	-	DUF4050
PHALU_000574-RA	3885.XP_007163907.1	4.8e-103	380.6	2CXHZ@1|root,2RXNN@2759|Eukaryota,37TTQ@33090|Viridiplantae,3GI20@35493|Streptophyta,4JNZF@91835|fabids	35493|Streptophyta	K	Ethylene-responsive transcription factor SHINE	-	GO:0000160,GO:0001101,GO:0003674,GO:0003676,GO:0003677,GO:0003700,GO:0005488,GO:0006355,GO:0006950,GO:0007154,GO:0007165,GO:0008150,GO:0008152,GO:0009058,GO:0009059,GO:0009414,GO:0009415,GO:0009628,GO:0009719,GO:0009723,GO:0009725,GO:0009755,GO:0009873,GO:0009889,GO:0009987,GO:0010033,GO:0010035,GO:0010143,GO:0010166,GO:0010468,GO:0010556,GO:0019219,GO:0019222,GO:0023052,GO:0031323,GO:0031326,GO:…	-	-	-	-	-	-	-	-	-	-	AP2
PHALU_000575-RA	3885.XP_007161216.1	2.4e-230	805.4	COG0513@1|root,KOG0329@2759|Eukaryota,37QI5@33090|Viridiplantae,3GE2F@35493|Streptophyta,4JKRX@91835|fabids	35493|Streptophyta	A	DEAD-box ATP-dependent RNA helicase	-	GO:0000003,GO:0000375,GO:0000377,GO:0000398,GO:0003006,GO:0003674,GO:0003724,GO:0003824,GO:0004004,GO:0004386,GO:0005575,GO:0005622,GO:0005623,GO:0005634,GO:0005681,GO:0005730,GO:0005737,GO:0006139,GO:0006396,GO:0006397,GO:0006403,GO:0006405,GO:0006406,GO:0006611,GO:0006725,GO:0006807,GO:0006810,GO:0006886,GO:0006913,GO:0006950,GO:0006974,GO:0007275,GO:0008026,GO:0008104,GO:0008150,GO:0008152,GO:…	3.6.4.13	ko:K12812	ko03013,ko03015,ko03040,ko05164,map03013,map03015,map03040,map05164	M00406,M00430	-	-	ko00000,ko00001,ko00002,ko01000,ko03019,ko03041	-	-	-	DEAD,Helicase_C
PHALU_000576-RA	3847.GLYMA17G31711.2	3.7e-281	973.8	KOG4197@1|root,KOG4197@2759|Eukaryota,37S6J@33090|Viridiplantae,3GENU@35493|Streptophyta,4JNAU@91835|fabids	35493|Streptophyta	S	Pentatricopeptide repeat-containing protein	-	-	-	-	-	-	-	-	-	-	-	-	DYW_deaminase,PPR,PPR_2,PPR_3
PHALU_000577-RA	90675.XP_010454374.1	1.4e-23	115.5	2CMT2@1|root,2QRTV@2759|Eukaryota,37R1F@33090|Viridiplantae,3G7UI@35493|Streptophyta,3HT6G@3699|Brassicales	35493|Streptophyta	T	inactive leucine-rich repeat receptor-like protein kinase At5g20690	-	GO:0000003,GO:0003006,GO:0003674,GO:0005488,GO:0005515,GO:0005575,GO:0005622,GO:0005623,GO:0005737,GO:0005886,GO:0006935,GO:0008150,GO:0009605,GO:0009856,GO:0010183,GO:0016020,GO:0022414,GO:0030427,GO:0032501,GO:0032502,GO:0035838,GO:0040011,GO:0042221,GO:0042330,GO:0042802,GO:0042995,GO:0044424,GO:0044463,GO:0044464,GO:0044706,GO:0048856,GO:0048868,GO:0050896,GO:0050918,GO:0051286,GO:0051704,GO:…	2.7.11.1	ko:K04733	ko04010,ko04064,ko04620,ko04621,ko04624,ko04722,ko05133,ko05140,ko05142,ko05145,ko05152,ko05162,ko05164,map04010,map04064,map04620,map04621,map04624,map04722,map05133,map05140,map05142,map05145,map05152,map05162,map05164	M00686	-	-	ko00000,ko00001,ko00002,ko01000,ko01001	-	-	-	LRRNT_2,LRR_1,LRR_8,Pkinase,Pkinase_Tyr
PHALU_000579-RA	3885.XP_007161219.1	2.6e-291	1007.3	COG1485@1|root,KOG2383@2759|Eukaryota,37P2P@33090|Viridiplantae,3G9MU@35493|Streptophyta,4JFSW@91835|fabids	35493|Streptophyta	S	Lactation elevated protein	-	-	3.6.4.7	ko:K18798	-	-	-	-	ko00000,ko01000,ko03029	-	-	-	AFG1_ATPase
PHALU_000580-RA	3750.XP_008359671.1	2.3e-24	118.2	COG1485@1|root,KOG2383@2759|Eukaryota,37P2P@33090|Viridiplantae,3G9MU@35493|Streptophyta,4JFSW@91835|fabids	35493|Streptophyta	S	Lactation elevated protein	-	-	3.6.4.7	ko:K18798	-	-	-	-	ko00000,ko01000,ko03029	-	-	-	AFG1_ATPase
PHALU_000581-RA	3885.XP_007161220.1	2.3e-202	711.4	KOG0752@1|root,KOG0752@2759|Eukaryota,37NZH@33090|Viridiplantae,3GCIH@35493|Streptophyta,4JS7D@91835|fabids	35493|Streptophyta	C	Belongs to the mitochondrial carrier (TC 2.A.29) family	-	GO:0005575,GO:0005622,GO:0005623,GO:0005737,GO:0005739,GO:0005740,GO:0005743,GO:0006810,GO:0006811,GO:0006820,GO:0006839,GO:0006862,GO:0008150,GO:0009507,GO:0009526,GO:0009536,GO:0009941,GO:0015711,GO:0015748,GO:0015780,GO:0015865,GO:0015866,GO:0015868,GO:0015931,GO:0016020,GO:0016021,GO:0019866,GO:0031090,GO:0031224,GO:0031966,GO:0031967,GO:0031975,GO:0043226,GO:0043227,GO:0043229,GO:0043231,GO:…	-	ko:K14684,ko:K15085	-	-	-	-	ko00000,ko02000	2.A.29.12.2,2.A.29.23	-	-	Mito_carr
PHALU_000582-RA	3885.XP_007161221.1	9.1e-270	935.6	COG2124@1|root,KOG0156@2759|Eukaryota,37QA7@33090|Viridiplantae,3GDM1@35493|Streptophyta,4JRBK@91835|fabids	35493|Streptophyta	Q	Cytochrome p450	-	-	1.14.14.19,1.14.14.32	ko:K00512	ko00140,ko01100,ko04913,ko04917,ko04927,ko04934,map00140,map01100,map04913,map04917,map04927,map04934	M00109,M00110	R02211,R03783,R04852,R04853,R08517,R08518	RC00607,RC00660,RC00923,RC01222	ko00000,ko00001,ko00002,ko00199,ko01000	-	-	-	p450
PHALU_000583-RA	3885.XP_007161223.1	5.8e-44	184.5	29JGB@1|root,2RSQP@2759|Eukaryota,37TK4@33090|Viridiplantae,3GHSD@35493|Streptophyta,4JPQ4@91835|fabids	35493|Streptophyta	S	proline-rich receptor-like protein kinase	-	-	-	-	-	-	-	-	-	-	-	-	-
PHALU_000585-RA	3885.XP_007161222.1	2.5e-111	408.7	2CN87@1|root,2QUFW@2759|Eukaryota,37KN1@33090|Viridiplantae,3GBQW@35493|Streptophyta	35493|Streptophyta	K	transcription factor	-	GO:0001101,GO:0003674,GO:0003676,GO:0003677,GO:0003700,GO:0005488,GO:0005509,GO:0005515,GO:0005575,GO:0005622,GO:0005623,GO:0005634,GO:0006355,GO:0006950,GO:0006952,GO:0006970,GO:0006972,GO:0008134,GO:0008150,GO:0008152,GO:0009058,GO:0009628,GO:0009651,GO:0009718,GO:0009719,GO:0009725,GO:0009753,GO:0009812,GO:0009813,GO:0009889,GO:0009891,GO:0009893,GO:0010033,GO:0010468,GO:0010556,GO:0010557,GO:…	-	ko:K13422	ko04016,ko04075,map04016,map04075	-	-	-	ko00000,ko00001,ko03000	-	-	-	HLH,bHLH-MYC_N
PHALU_000586-RA	3885.XP_007161222.1	4.8e-114	417.5	2CN87@1|root,2QUFW@2759|Eukaryota,37KN1@33090|Viridiplantae,3GBQW@35493|Streptophyta	35493|Streptophyta	K	transcription factor	-	GO:0001101,GO:0003674,GO:0003676,GO:0003677,GO:0003700,GO:0005488,GO:0005509,GO:0005515,GO:0005575,GO:0005622,GO:0005623,GO:0005634,GO:0006355,GO:0006950,GO:0006952,GO:0006970,GO:0006972,GO:0008134,GO:0008150,GO:0008152,GO:0009058,GO:0009628,GO:0009651,GO:0009718,GO:0009719,GO:0009725,GO:0009753,GO:0009812,GO:0009813,GO:0009889,GO:0009891,GO:0009893,GO:0010033,GO:0010468,GO:0010556,GO:0010557,GO:…	-	ko:K13422	ko04016,ko04075,map04016,map04075	-	-	-	ko00000,ko00001,ko03000	-	-	-	HLH,bHLH-MYC_N
PHALU_000587-RA	3885.XP_007161225.1	0.0	1135.9	KOG1171@1|root,KOG1171@2759|Eukaryota,37NUH@33090|Viridiplantae,3GEXK@35493|Streptophyta,4JFP4@91835|fabids	35493|Streptophyta	P	Tesmin/TSO1-like CXC domain	-	-	-	ko:K21776	ko04218,map04218	-	-	-	ko00000,ko00001	-	-	-	TCR
PHALU_000588-RA	3885.XP_007161228.1	0.0	1560.0	COG5059@1|root,KOG0242@2759|Eukaryota,37KMY@33090|Viridiplantae,3GG54@35493|Streptophyta,4JMWE@91835|fabids	35493|Streptophyta	Z	Belongs to the TRAFAC class myosin-kinesin ATPase superfamily. Kinesin family	-	GO:0000070,GO:0000226,GO:0000278,GO:0000280,GO:0000775,GO:0000776,GO:0000779,GO:0000793,GO:0000819,GO:0001932,GO:0001934,GO:0002376,GO:0002478,GO:0002495,GO:0002504,GO:0003674,GO:0003774,GO:0003777,GO:0003824,GO:0005488,GO:0005515,GO:0005575,GO:0005622,GO:0005623,GO:0005634,GO:0005654,GO:0005694,GO:0005737,GO:0005819,GO:0005828,GO:0005829,GO:0005856,GO:0005871,GO:0005874,GO:0005875,GO:0005876,GO:…	-	ko:K11498	-	-	-	-	ko00000,ko01009,ko03036	-	-	-	Kinesin
PHALU_000589-RA	4098.XP_009626178.1	1.3e-16	92.8	COG5059@1|root,KOG0242@2759|Eukaryota,37KMY@33090|Viridiplantae,3GG54@35493|Streptophyta,44IR0@71274|asterids	35493|Streptophyta	Z	Belongs to the TRAFAC class myosin-kinesin ATPase superfamily. Kinesin family	-	GO:0000070,GO:0000226,GO:0000278,GO:0000280,GO:0000775,GO:0000776,GO:0000779,GO:0000793,GO:0000819,GO:0001932,GO:0001934,GO:0002376,GO:0002478,GO:0002495,GO:0002504,GO:0003674,GO:0003774,GO:0003777,GO:0003824,GO:0005488,GO:0005515,GO:0005575,GO:0005622,GO:0005623,GO:0005634,GO:0005654,GO:0005694,GO:0005737,GO:0005819,GO:0005828,GO:0005829,GO:0005856,GO:0005871,GO:0005874,GO:0005875,GO:0005876,GO:…	-	ko:K11498	-	-	-	-	ko00000,ko01009,ko03036	-	-	-	Kinesin
PHALU_000590-RA	4098.XP_009626178.1	8.4e-15	87.4	COG5059@1|root,KOG0242@2759|Eukaryota,37KMY@33090|Viridiplantae,3GG54@35493|Streptophyta,44IR0@71274|asterids	35493|Streptophyta	Z	Belongs to the TRAFAC class myosin-kinesin ATPase superfamily. Kinesin family	-	GO:0000070,GO:0000226,GO:0000278,GO:0000280,GO:0000775,GO:0000776,GO:0000779,GO:0000793,GO:0000819,GO:0001932,GO:0001934,GO:0002376,GO:0002478,GO:0002495,GO:0002504,GO:0003674,GO:0003774,GO:0003777,GO:0003824,GO:0005488,GO:0005515,GO:0005575,GO:0005622,GO:0005623,GO:0005634,GO:0005654,GO:0005694,GO:0005737,GO:0005819,GO:0005828,GO:0005829,GO:0005856,GO:0005871,GO:0005874,GO:0005875,GO:0005876,GO:…	-	ko:K11498	-	-	-	-	ko00000,ko01009,ko03036	-	-	-	Kinesin
PHALU_000591-RA	3885.XP_007161230.1	1.6e-217	763.1	COG0652@1|root,KOG0865@2759|Eukaryota,37PSB@33090|Viridiplantae,3GAVD@35493|Streptophyta,4JJGX@91835|fabids	35493|Streptophyta	O	Peptidyl-prolyl cis-trans isomerase	-	GO:0000413,GO:0003674,GO:0003755,GO:0003824,GO:0006464,GO:0006807,GO:0008150,GO:0008152,GO:0009987,GO:0016853,GO:0016859,GO:0018193,GO:0018208,GO:0019538,GO:0036211,GO:0043170,GO:0043412,GO:0044237,GO:0044238,GO:0044260,GO:0044267,GO:0071704,GO:0140096,GO:1901564	5.2.1.8	ko:K01802,ko:K09566	-	-	-	-	ko00000,ko01000,ko03041,ko03110	-	-	-	Pro_isomerase
PHALU_000592-RA	3885.XP_007161231.1	2.8e-251	875.2	COG0652@1|root,KOG0865@2759|Eukaryota,37PSB@33090|Viridiplantae,3GAVD@35493|Streptophyta,4JJGX@91835|fabids	35493|Streptophyta	O	Peptidyl-prolyl cis-trans isomerase	-	GO:0000413,GO:0003674,GO:0003755,GO:0003824,GO:0006464,GO:0006807,GO:0008150,GO:0008152,GO:0009987,GO:0016853,GO:0016859,GO:0018193,GO:0018208,GO:0019538,GO:0036211,GO:0043170,GO:0043412,GO:0044237,GO:0044238,GO:0044260,GO:0044267,GO:0071704,GO:0140096,GO:1901564	5.2.1.8	ko:K01802,ko:K09566	-	-	-	-	ko00000,ko01000,ko03041,ko03110	-	-	-	Pro_isomerase
PHALU_000593-RA	3885.XP_007161232.1	1.6e-206	726.5	COG0652@1|root,KOG0865@2759|Eukaryota,37PSB@33090|Viridiplantae,3GAVD@35493|Streptophyta,4JJGX@91835|fabids	35493|Streptophyta	O	Peptidyl-prolyl cis-trans isomerase	-	GO:0000413,GO:0003674,GO:0003755,GO:0003824,GO:0006464,GO:0006807,GO:0008150,GO:0008152,GO:0009987,GO:0016853,GO:0016859,GO:0018193,GO:0018208,GO:0019538,GO:0036211,GO:0043170,GO:0043412,GO:0044237,GO:0044238,GO:0044260,GO:0044267,GO:0071704,GO:0140096,GO:1901564	5.2.1.8	ko:K01802,ko:K09566	-	-	-	-	ko00000,ko01000,ko03041,ko03110	-	-	-	Pro_isomerase
PHALU_000594-RA	3885.XP_007132504.1	3.2e-154	551.2	2CU6P@1|root,2RJJK@2759|Eukaryota,37T0A@33090|Viridiplantae,3GFI7@35493|Streptophyta,4JJ29@91835|fabids	35493|Streptophyta	S	Encoded by	-	-	-	-	-	-	-	-	-	-	-	-	DUF659,Dimer_Tnp_hAT
PHALU_000595-RA	3885.XP_007161233.1	4.6e-189	667.2	2CGU3@1|root,2QRP6@2759|Eukaryota,37QPU@33090|Viridiplantae,3GAWZ@35493|Streptophyta,4JDAJ@91835|fabids	35493|Streptophyta	S	Protein of unknown function (DUF642)	-	-	-	-	-	-	-	-	-	-	-	-	DUF642
PHALU_000596-RA	3847.GLYMA17G31280.1	2.3e-39	168.3	KOG3440@1|root,KOG3440@2759|Eukaryota,37UVF@33090|Viridiplantae,3GIRI@35493|Streptophyta,4JPD5@91835|fabids	35493|Streptophyta	C	Component of the ubiquinol-cytochrome c reductase complex (complex III or cytochrome b-c1 complex), which is part of the mitochondrial respiratory chain	-	GO:0005575,GO:0005622,GO:0005623,GO:0005737,GO:0005739,GO:0005740,GO:0005743,GO:0005746,GO:0005750,GO:0005773,GO:0005774,GO:0006091,GO:0006119,GO:0006122,GO:0006139,GO:0006163,GO:0006725,GO:0006753,GO:0006793,GO:0006796,GO:0006807,GO:0006996,GO:0007005,GO:0008150,GO:0008152,GO:0009060,GO:0009117,GO:0009123,GO:0009126,GO:0009141,GO:0009144,GO:0009150,GO:0009161,GO:0009167,GO:0009199,GO:0009205,GO:…	-	ko:K00417	ko00190,ko01100,ko04260,ko04714,ko04932,ko05010,ko05012,ko05016,map00190,map01100,map04260,map04714,map04932,map05010,map05012,map05016	M00152	-	-	ko00000,ko00001,ko00002	-	-	-	UCR_14kD
PHALU_000597-RA	3885.XP_007161234.1	0.0	1525.8	KOG0498@1|root,KOG0498@2759|Eukaryota,37MMZ@33090|Viridiplantae,3GACC@35493|Streptophyta,4JGUN@91835|fabids	35493|Streptophyta	PT	Potassium channel	-	GO:0003674,GO:0005215,GO:0005216,GO:0005244,GO:0005249,GO:0005261,GO:0005267,GO:0005575,GO:0005623,GO:0005886,GO:0005887,GO:0006810,GO:0006811,GO:0006812,GO:0006813,GO:0008150,GO:0008324,GO:0009987,GO:0015075,GO:0015077,GO:0015079,GO:0015267,GO:0015318,GO:0015672,GO:0016020,GO:0016021,GO:0022803,GO:0022832,GO:0022836,GO:0022838,GO:0022839,GO:0022843,GO:0022857,GO:0022890,GO:0030001,GO:0031224,GO:…	-	ko:K21867	-	-	-	-	ko00000,ko02000	1.A.1.4	-	-	Ank_2,Ank_4,Ion_trans,KHA,cNMP_binding
PHALU_000598-RA	3885.XP_007161235.1	0.0	1188.7	KOG1172@1|root,KOG1172@2759|Eukaryota,37II0@33090|Viridiplantae,3GDS1@35493|Streptophyta,4JMBY@91835|fabids	35493|Streptophyta	P	Boron transporter	-	GO:0003674,GO:0005215,GO:0005575,GO:0005623,GO:0005886,GO:0005887,GO:0006810,GO:0006811,GO:0006820,GO:0006855,GO:0006873,GO:0006885,GO:0007154,GO:0008150,GO:0008509,GO:0009605,GO:0009987,GO:0009991,GO:0010036,GO:0015075,GO:0015103,GO:0015238,GO:0015318,GO:0015562,GO:0015698,GO:0015893,GO:0016020,GO:0016021,GO:0019725,GO:0022857,GO:0030003,GO:0030004,GO:0030641,GO:0031224,GO:0031226,GO:0031667,GO:…	-	-	-	-	-	-	-	-	-	-	HCO3_cotransp
PHALU_000599-RA	3885.XP_007161236.1	0.0	1464.9	COG5239@1|root,KOG2338@2759|Eukaryota,37HTQ@33090|Viridiplantae,3GB2S@35493|Streptophyta,4JK0I@91835|fabids	35493|Streptophyta	K	Carbon catabolite repressor protein 4 homolog	-	-	-	-	-	-	-	-	-	-	-	-	Exo_endo_phos
PHALU_000600-RA	3847.GLYMA17G31070.1	1.5e-161	575.9	COG0654@1|root,KOG2614@2759|Eukaryota,37M3J@33090|Viridiplantae,3GDBF@35493|Streptophyta,4JHT7@91835|fabids	35493|Streptophyta	C	Zeaxanthin epoxidase	-	-	-	-	-	-	-	-	-	-	-	-	FAD_binding_3,NAD_binding_8
PHALU_000601-RA	3847.GLYMA17G31070.1	2.2e-159	568.5	COG0654@1|root,KOG2614@2759|Eukaryota,37M3J@33090|Viridiplantae,3GDBF@35493|Streptophyta,4JHT7@91835|fabids	35493|Streptophyta	C	Zeaxanthin epoxidase	-	-	-	-	-	-	-	-	-	-	-	-	FAD_binding_3,NAD_binding_8
PHALU_000602-RA	3885.XP_007161243.1	1.3e-77	295.8	COG0636@1|root,KOG0233@2759|Eukaryota,37K3B@33090|Viridiplantae,3G80H@35493|Streptophyta,4JRY0@91835|fabids	35493|Streptophyta	C	Belongs to the V-ATPase proteolipid subunit family	-	GO:0000220,GO:0003674,GO:0003824,GO:0005215,GO:0005575,GO:0005622,GO:0005623,GO:0005737,GO:0005768,GO:0005773,GO:0005774,GO:0006810,GO:0006811,GO:0006812,GO:0006873,GO:0006885,GO:0007035,GO:0008150,GO:0008324,GO:0008553,GO:0009987,GO:0012505,GO:0015075,GO:0015077,GO:0015078,GO:0015318,GO:0015399,GO:0015405,GO:0015662,GO:0015672,GO:0015988,GO:0015991,GO:0016020,GO:0016021,GO:0016462,GO:0016469,GO:…	-	ko:K03661	ko00190,ko01100,ko04142,ko04145,ko04721,ko05110,ko05120,ko05152,ko05323,map00190,map01100,map04142,map04145,map04721,map05110,map05120,map05152,map05323	M00160	-	-	ko00000,ko00001,ko00002	3.A.2.2	-	-	ATP-synt_C
PHALU_000603-RA	3885.XP_007161238.1	5e-76	290.4	COG0198@1|root,KOG1708@2759|Eukaryota,37S1W@33090|Viridiplantae,3G7YW@35493|Streptophyta,4JDWS@91835|fabids	35493|Streptophyta	J	Belongs to the universal ribosomal protein uL24 family	-	-	-	ko:K02895	ko03010,map03010	M00178,M00179	-	-	br01610,ko00000,ko00001,ko00002,ko03011	-	-	-	KOW,ribosomal_L24
PHALU_000604-RA	3885.XP_007161245.1	1e-23	115.2	COG0267@1|root,KOG3505@2759|Eukaryota,37X1R@33090|Viridiplantae,3GM1K@35493|Streptophyta,4JR2V@91835|fabids	35493|Streptophyta	J	RIBOSOMAL protein	-	-	-	ko:K02913	ko03010,map03010	M00178	-	-	br01610,ko00000,ko00001,ko00002,ko03011	-	-	-	Ribosomal_L33
PHALU_000605-RA	3885.XP_007161246.1	1.7e-251	874.8	2CPGG@1|root,2R1N3@2759|Eukaryota,37M2Y@33090|Viridiplantae,3GC0K@35493|Streptophyta,4JK8X@91835|fabids	35493|Streptophyta	S	Transferase family	-	GO:0003674,GO:0003824,GO:0006807,GO:0008150,GO:0008152,GO:0009820,GO:0016740,GO:0016746,GO:0016747,GO:0050636,GO:0071704,GO:1901564	-	-	-	-	-	-	-	-	-	-	Transferase
PHALU_000606-RA	3885.XP_007161247.1	0.0	2588.5	COG1131@1|root,KOG0065@2759|Eukaryota,37P62@33090|Viridiplantae,3GB0P@35493|Streptophyta,4JJ3Y@91835|fabids	35493|Streptophyta	Q	Belongs to the ABC transporter superfamily. ABCG family. PDR (TC 3.A.1.205) subfamily	-	-	-	-	-	-	-	-	-	-	-	-	ABC2_membrane,ABC_tran,ABC_trans_N,PDR_assoc
PHALU_000607-RA	3885.XP_007161249.1	0.0	2732.6	COG1131@1|root,KOG0065@2759|Eukaryota,37P62@33090|Viridiplantae,3GB0P@35493|Streptophyta,4JJ3Y@91835|fabids	35493|Streptophyta	Q	Belongs to the ABC transporter superfamily. ABCG family. PDR (TC 3.A.1.205) subfamily	-	-	-	-	-	-	-	-	-	-	-	-	ABC2_membrane,ABC_tran,ABC_trans_N,PDR_assoc
PHALU_000608-RA	3885.XP_007151996.1	8.7e-150	536.2	2CMAT@1|root,2QPU1@2759|Eukaryota,37T05@33090|Viridiplantae,3GAA5@35493|Streptophyta,4JNNM@91835|fabids	35493|Streptophyta	C	The light-harvesting complex (LHC) functions as a light receptor, it captures and delivers excitation energy to photosystems with which it is closely associated	-	GO:0003674,GO:0005488,GO:0005575,GO:0005622,GO:0005623,GO:0005737,GO:0006091,GO:0008150,GO:0008152,GO:0009314,GO:0009416,GO:0009507,GO:0009526,GO:0009532,GO:0009534,GO:0009535,GO:0009536,GO:0009570,GO:0009579,GO:0009628,GO:0009765,GO:0009768,GO:0009941,GO:0009987,GO:0010287,GO:0015979,GO:0016020,GO:0016168,GO:0019684,GO:0031409,GO:0031967,GO:0031975,GO:0031976,GO:0031984,GO:0034357,GO:0042651,GO:…	-	ko:K08912	ko00196,ko01100,map00196,map01100	-	-	-	ko00000,ko00001,ko00194	-	-	-	Chloroa_b-bind
PHALU_000609-RA	3885.XP_007151989.1	4.1e-182	644.4	KOG0271@1|root,KOG0271@2759|Eukaryota,37PY7@33090|Viridiplantae,3G848@35493|Streptophyta,4JHM3@91835|fabids	35493|Streptophyta	S	Notchless protein homolog	-	GO:0000027,GO:0000151,GO:0005575,GO:0005622,GO:0005623,GO:0005634,GO:0005730,GO:0005737,GO:0005840,GO:0006996,GO:0007275,GO:0008150,GO:0009553,GO:0009987,GO:0016043,GO:0022607,GO:0022613,GO:0022618,GO:0031461,GO:0031974,GO:0031981,GO:0032501,GO:0032502,GO:0032991,GO:0034622,GO:0042254,GO:0042255,GO:0042273,GO:0043226,GO:0043227,GO:0043228,GO:0043229,GO:0043231,GO:0043232,GO:0043233,GO:0043933,GO:…	-	ko:K14855	-	-	-	-	ko00000,ko03009	-	-	-	NLE,WD40
PHALU_000610-RA	3885.XP_007161250.1	2.7e-235	820.8	COG2072@1|root,KOG1399@2759|Eukaryota,37MPY@33090|Viridiplantae,3G9YN@35493|Streptophyta,4JI1V@91835|fabids	35493|Streptophyta	Q	Monooxygenase	YUC4	GO:0000003,GO:0000139,GO:0003006,GO:0003674,GO:0003824,GO:0005575,GO:0005622,GO:0005623,GO:0005634,GO:0005654,GO:0005737,GO:0005783,GO:0005789,GO:0005794,GO:0005829,GO:0007275,GO:0008150,GO:0008152,GO:0009058,GO:0009790,GO:0009791,GO:0009793,GO:0009850,GO:0009851,GO:0009909,GO:0009911,GO:0009987,GO:0010154,GO:0010229,GO:0010817,GO:0012505,GO:0016020,GO:0016829,GO:0016830,GO:0016831,GO:0022414,GO:…	1.14.13.168	ko:K11816	ko00380,ko01100,map00380,map01100	-	R10181	RC00866	ko00000,ko00001,ko01000	-	-	-	FMO-like,Pyr_redox_3
PHALU_000612-RA	3988.XP_002515594.1	1.5e-39	168.3	KOG0266@1|root,KOG0266@2759|Eukaryota,37I8X@33090|Viridiplantae,3GF23@35493|Streptophyta,4JJ9P@91835|fabids	35493|Streptophyta	S	transcriptional co-repressor	-	GO:0000003,GO:0001101,GO:0001558,GO:0001666,GO:0003002,GO:0003006,GO:0005975,GO:0005976,GO:0006355,GO:0006950,GO:0006974,GO:0006979,GO:0007275,GO:0007389,GO:0008150,GO:0008152,GO:0009414,GO:0009415,GO:0009605,GO:0009607,GO:0009611,GO:0009617,GO:0009620,GO:0009624,GO:0009628,GO:0009636,GO:0009719,GO:0009725,GO:0009733,GO:0009791,GO:0009798,GO:0009845,GO:0009888,GO:0009889,GO:0009890,GO:0009892,GO:…	-	-	-	-	-	-	-	-	-	-	LisH,WD40
PHALU_000613-RA	3885.XP_007161251.1	0.0	1185.2	KOG0266@1|root,KOG0266@2759|Eukaryota,37I8X@33090|Viridiplantae,3GF23@35493|Streptophyta,4JJ9P@91835|fabids	35493|Streptophyta	S	transcriptional co-repressor	-	GO:0000003,GO:0001101,GO:0001558,GO:0001666,GO:0003002,GO:0003006,GO:0005975,GO:0005976,GO:0006355,GO:0006950,GO:0006974,GO:0006979,GO:0007275,GO:0007389,GO:0008150,GO:0008152,GO:0009414,GO:0009415,GO:0009605,GO:0009607,GO:0009611,GO:0009617,GO:0009620,GO:0009624,GO:0009628,GO:0009636,GO:0009719,GO:0009725,GO:0009733,GO:0009791,GO:0009798,GO:0009845,GO:0009888,GO:0009889,GO:0009890,GO:0009892,GO:…	-	-	-	-	-	-	-	-	-	-	LisH,WD40
PHALU_000614-RA	3885.XP_007161252.1	1.7e-104	385.6	COG3491@1|root,KOG0143@2759|Eukaryota,37P31@33090|Viridiplantae,3G7RU@35493|Streptophyta,4JH4J@91835|fabids	35493|Streptophyta	Q	Belongs to the iron ascorbate-dependent oxidoreductase family	-	GO:0005575,GO:0005622,GO:0005623,GO:0005737,GO:0044424,GO:0044464	-	-	-	-	-	-	-	-	-	-	2OG-FeII_Oxy,DIOX_N
PHALU_000615-RA	3885.XP_007161253.1	5.1e-64	250.8	COG3491@1|root,KOG0143@2759|Eukaryota,37P31@33090|Viridiplantae,3G7RU@35493|Streptophyta,4JH4J@91835|fabids	35493|Streptophyta	Q	Belongs to the iron ascorbate-dependent oxidoreductase family	-	GO:0005575,GO:0005622,GO:0005623,GO:0005737,GO:0044424,GO:0044464	-	-	-	-	-	-	-	-	-	-	2OG-FeII_Oxy,DIOX_N
PHALU_000616-RA	3885.XP_007161252.1	1.9e-84	318.9	COG3491@1|root,KOG0143@2759|Eukaryota,37P31@33090|Viridiplantae,3G7RU@35493|Streptophyta,4JH4J@91835|fabids	35493|Streptophyta	Q	Belongs to the iron ascorbate-dependent oxidoreductase family	-	GO:0005575,GO:0005622,GO:0005623,GO:0005737,GO:0044424,GO:0044464	-	-	-	-	-	-	-	-	-	-	2OG-FeII_Oxy,DIOX_N
PHALU_000618-RA	3885.XP_007161254.1	2.4e-192	677.9	COG3491@1|root,KOG0143@2759|Eukaryota,37JPP@33090|Viridiplantae,3G820@35493|Streptophyta,4JIUR@91835|fabids	35493|Streptophyta	Q	Belongs to the iron ascorbate-dependent oxidoreductase family	GA3ox4	GO:0001101,GO:0003674,GO:0003824,GO:0005575,GO:0005622,GO:0005623,GO:0005737,GO:0006082,GO:0006629,GO:0006720,GO:0006721,GO:0007154,GO:0007165,GO:0008150,GO:0008152,GO:0008299,GO:0008610,GO:0009058,GO:0009314,GO:0009416,GO:0009628,GO:0009639,GO:0009685,GO:0009686,GO:0009719,GO:0009725,GO:0009739,GO:0009740,GO:0009755,GO:0009987,GO:0010033,GO:0010114,GO:0010476,GO:0010817,GO:0016053,GO:0016101,GO:…	1.14.11.15	ko:K04124	ko00904,ko01110,map00904,map01110	-	R06336	RC01218	ko00000,ko00001,ko01000	-	-	-	2OG-FeII_Oxy,DIOX_N
PHALU_000619-RA	3885.XP_007161256.1	9e-117	426.4	2C228@1|root,2QREB@2759|Eukaryota,37QC8@33090|Viridiplantae,3GED3@35493|Streptophyta,4JIAA@91835|fabids	35493|Streptophyta	S	TIFY 8-like	-	GO:0003674,GO:0003712,GO:0003714,GO:0005575,GO:0005622,GO:0005623,GO:0005634,GO:0006950,GO:0008150,GO:0009611,GO:0009889,GO:0009890,GO:0009892,GO:0009966,GO:0010556,GO:0010558,GO:0010605,GO:0010646,GO:0019219,GO:0019222,GO:0023051,GO:0031323,GO:0031324,GO:0031326,GO:0031327,GO:0031347,GO:0043226,GO:0043227,GO:0043229,GO:0043231,GO:0044424,GO:0044464,GO:0045934,GO:0048519,GO:0048523,GO:0048583,GO:…	-	-	-	-	-	-	-	-	-	-	tify
PHALU_000620-RA	3885.XP_007161257.1	9.5e-192	676.8	KOG4197@1|root,KOG4197@2759|Eukaryota,37QUM@33090|Viridiplantae,3G8MR@35493|Streptophyta,4JDKW@91835|fabids	35493|Streptophyta	S	Pentatricopeptide repeat-containing protein	-	GO:0003674,GO:0003676,GO:0003723,GO:0003824,GO:0004518,GO:0004519,GO:0005488,GO:0005575,GO:0005622,GO:0005623,GO:0005634,GO:0005737,GO:0005829,GO:0006139,GO:0006725,GO:0006807,GO:0007275,GO:0008150,GO:0008152,GO:0009451,GO:0009787,GO:0009788,GO:0009791,GO:0009845,GO:0009966,GO:0009968,GO:0009987,GO:0010029,GO:0010646,GO:0010648,GO:0016070,GO:0016787,GO:0016788,GO:0023051,GO:0023057,GO:0032501,GO:…	-	-	-	-	-	-	-	-	-	-	PPR,PPR_1,PPR_2,PPR_3
PHALU_000621-RA	3885.XP_007161258.1	7.1e-75	287.0	COG0633@1|root,2RXME@2759|Eukaryota,37TSK@33090|Viridiplantae,3GI68@35493|Streptophyta,4JPMW@91835|fabids	35493|Streptophyta	C	2Fe-2S iron-sulfur cluster binding domain	-	-	-	-	-	-	-	-	-	-	-	-	Fer2
PHALU_000622-RA	3885.XP_007161259.1	1.2e-196	692.6	COG5024@1|root,KOG0654@2759|Eukaryota,37R2G@33090|Viridiplantae,3GBUM@35493|Streptophyta,4JD74@91835|fabids	35493|Streptophyta	D	Belongs to the cyclin family	-	GO:0008150,GO:0008283,GO:0048518,GO:0048580,GO:0048582,GO:0050789,GO:0050793,GO:0051094,GO:0051239,GO:0051240,GO:0065007,GO:2000026,GO:2000038,GO:2000123	-	ko:K06627	ko04110,ko04152,ko04218,ko04914,ko05161,ko05165,ko05169,ko05203,map04110,map04152,map04218,map04914,map05161,map05165,map05169,map05203	M00693	-	-	ko00000,ko00001,ko00002,ko03032,ko03036	-	-	-	Cyclin_C,Cyclin_N
PHALU_000623-RA	3885.XP_007161261.1	2.7e-282	977.2	KOG2085@1|root,KOG2085@2759|Eukaryota,37QKE@33090|Viridiplantae,3G7S3@35493|Streptophyta,4JH0Z@91835|fabids	35493|Streptophyta	T	The B regulatory subunit might modulate substrate selectivity and catalytic activity, and also might direct the localization of the catalytic enzyme to a particular subcellular compartment	-	GO:0005575,GO:0005622,GO:0005623,GO:0005737,GO:0044424,GO:0044464	-	ko:K11584	ko03015,ko04071,ko04113,ko04114,ko04151,ko04152,ko04261,ko04728,ko05165,map03015,map04071,map04113,map04114,map04151,map04152,map04261,map04728,map05165	-	-	-	ko00000,ko00001,ko01009,ko03036	-	-	-	B56
PHALU_000624-RA	3885.XP_007161262.1	2.4e-231	807.7	KOG0800@1|root,KOG0800@2759|Eukaryota,37P27@33090|Viridiplantae,3GGM5@35493|Streptophyta,4JIAN@91835|fabids	35493|Streptophyta	O	E3 ubiquitin-protein ligase	-	GO:0003674,GO:0003824,GO:0004842,GO:0006464,GO:0006508,GO:0006511,GO:0006807,GO:0008150,GO:0008152,GO:0009056,GO:0009057,GO:0009987,GO:0010498,GO:0016567,GO:0016740,GO:0019538,GO:0019787,GO:0019941,GO:0030163,GO:0032446,GO:0036211,GO:0043161,GO:0043170,GO:0043412,GO:0043632,GO:0044237,GO:0044238,GO:0044248,GO:0044257,GO:0044260,GO:0044265,GO:0044267,GO:0051603,GO:0061630,GO:0061659,GO:0070647,GO:…	-	-	-	-	-	-	-	-	-	-	zf-RING_2
PHALU_000625-RA	3885.XP_007161263.1	6.5e-94	350.1	2C5GY@1|root,2S2Y2@2759|Eukaryota,37VQB@33090|Viridiplantae,3GJ31@35493|Streptophyta,4JQ5K@91835|fabids	35493|Streptophyta	S	Polyadenylate-binding protein-interacting protein	-	-	-	-	-	-	-	-	-	-	-	-	CUE
PHALU_000626-RA	3847.GLYMA14G16220.2	4.7e-138	497.7	2CN33@1|root,2QTMX@2759|Eukaryota,37JTR@33090|Viridiplantae,3GE3Z@35493|Streptophyta,4JJNK@91835|fabids	35493|Streptophyta	-	-	-	-	-	-	-	-	-	-	-	-	-	-	TamB
PHALU_000627-RA	3885.XP_007161267.1	0.0	1261.5	2CN33@1|root,2QTMX@2759|Eukaryota,37JTR@33090|Viridiplantae,3GE3Z@35493|Streptophyta,4JJNK@91835|fabids	35493|Streptophyta	-	-	-	-	-	-	-	-	-	-	-	-	-	-	TamB
PHALU_000628-RA	3885.XP_007161267.1	6.4e-227	793.1	2CN33@1|root,2QTMX@2759|Eukaryota,37JTR@33090|Viridiplantae,3GE3Z@35493|Streptophyta,4JJNK@91835|fabids	35493|Streptophyta	-	-	-	-	-	-	-	-	-	-	-	-	-	-	TamB
PHALU_000629-RA	3885.XP_007161267.1	0.0	1533.1	2CN33@1|root,2QTMX@2759|Eukaryota,37JTR@33090|Viridiplantae,3GE3Z@35493|Streptophyta,4JJNK@91835|fabids	35493|Streptophyta	-	-	-	-	-	-	-	-	-	-	-	-	-	-	TamB
PHALU_000630-RA	3885.XP_007161268.1	0.0	3033.8	2CMJ3@1|root,2QQH9@2759|Eukaryota,37Q4T@33090|Viridiplantae,3GBVZ@35493|Streptophyta,4JNM1@91835|fabids	35493|Streptophyta	S	Enhancer of polycomb-like	-	-	-	-	-	-	-	-	-	-	-	-	EPL1
PHALU_000631-RA	3885.XP_007161269.1	9.5e-293	1012.3	COG5347@1|root,KOG0702@2759|Eukaryota,37HPM@33090|Viridiplantae,3GHIC@35493|Streptophyta,4JT9D@91835|fabids	35493|Streptophyta	T	ADP-ribosylation factor GTPase-activating protein	-	-	-	-	-	-	-	-	-	-	-	-	ArfGap
PHALU_000632-RA	3885.XP_007161270.1	3.6e-247	860.5	arCOG02806@1|root,2QRGR@2759|Eukaryota,37HEW@33090|Viridiplantae,3GCHG@35493|Streptophyta,4JGXX@91835|fabids	35493|Streptophyta	S	Molybdate transporter	-	GO:0003674,GO:0005215,GO:0005575,GO:0005622,GO:0005623,GO:0005737,GO:0005739,GO:0005740,GO:0005773,GO:0006810,GO:0006811,GO:0006820,GO:0008150,GO:0008509,GO:0015075,GO:0015098,GO:0015103,GO:0015318,GO:0015689,GO:0015698,GO:0016020,GO:0022857,GO:0031090,GO:0031966,GO:0031967,GO:0031975,GO:0034220,GO:0043226,GO:0043227,GO:0043229,GO:0043231,GO:0044422,GO:0044424,GO:0044429,GO:0044444,GO:0044446,GO:…	-	-	-	-	-	-	-	-	-	-	MFS_MOT1
PHALU_000633-RA	3885.XP_007161272.1	1.4e-268	932.2	arCOG02806@1|root,2QRGR@2759|Eukaryota,37HEW@33090|Viridiplantae,3GCHG@35493|Streptophyta,4JGXX@91835|fabids	35493|Streptophyta	S	Molybdate transporter	-	GO:0003674,GO:0005215,GO:0005575,GO:0005622,GO:0005623,GO:0005737,GO:0005739,GO:0005740,GO:0005773,GO:0006810,GO:0006811,GO:0006820,GO:0008150,GO:0008509,GO:0015075,GO:0015098,GO:0015103,GO:0015318,GO:0015689,GO:0015698,GO:0016020,GO:0022857,GO:0031090,GO:0031966,GO:0031967,GO:0031975,GO:0034220,GO:0043226,GO:0043227,GO:0043229,GO:0043231,GO:0044422,GO:0044424,GO:0044429,GO:0044444,GO:0044446,GO:…	-	-	-	-	-	-	-	-	-	-	MFS_MOT1
PHALU_000635-RA	3885.XP_007161273.1	2.9e-275	954.1	2CMVR@1|root,2QS8U@2759|Eukaryota,37JNM@33090|Viridiplantae,3G9C3@35493|Streptophyta,4JJXP@91835|fabids	35493|Streptophyta	G	Belongs to the glycosyl hydrolase 17 family	-	GO:0001871,GO:0003674,GO:0003824,GO:0004553,GO:0005488,GO:0005575,GO:0005623,GO:0005886,GO:0016020,GO:0016787,GO:0016798,GO:0030246,GO:0030247,GO:0031224,GO:0031225,GO:0031226,GO:0044425,GO:0044459,GO:0044464,GO:0046658,GO:0071944	2.3.2.23,3.2.1.39	ko:K19892,ko:K20217	ko00500,ko04120,map00500,map04120	-	R00308	RC00467	ko00000,ko00001,ko00537,ko01000,ko04121	-	CBM43,GH17	-	Glyco_hydro_17,X8
PHALU_000636-RA	3885.XP_007161275.1	5.4e-99	367.1	COG5414@1|root,KOG4011@2759|Eukaryota,37SV0@33090|Viridiplantae,3G9JG@35493|Streptophyta,4JIN3@91835|fabids	35493|Streptophyta	K	Transcription initiation factor TFIID subunit	-	GO:0000122,GO:0000123,GO:0000428,GO:0001067,GO:0001932,GO:0001933,GO:0003674,GO:0003676,GO:0003677,GO:0003712,GO:0003713,GO:0005102,GO:0005488,GO:0005515,GO:0005575,GO:0005622,GO:0005623,GO:0005634,GO:0005654,GO:0005667,GO:0005669,GO:0005737,GO:0005794,GO:0006139,GO:0006351,GO:0006352,GO:0006355,GO:0006357,GO:0006366,GO:0006367,GO:0006469,GO:0006725,GO:0006807,GO:0007154,GO:0007165,GO:0008134,GO:…	-	ko:K03132	ko03022,map03022	-	-	-	ko00000,ko00001,ko03021,ko03036	-	-	-	TAFII55_N
PHALU_000637-RA	3885.XP_007140642.1	2.8e-170	604.7	2B7SH@1|root,2S0Q6@2759|Eukaryota,37V0U@33090|Viridiplantae,3GITW@35493|Streptophyta,4JQF2@91835|fabids	35493|Streptophyta	S	Encoded by	-	-	-	-	-	-	-	-	-	-	-	-	Myb_DNA-bind_3
PHALU_000638-RA	3885.XP_007140642.1	8.9e-73	280.0	2B7SH@1|root,2S0Q6@2759|Eukaryota,37V0U@33090|Viridiplantae,3GITW@35493|Streptophyta,4JQF2@91835|fabids	35493|Streptophyta	S	Encoded by	-	-	-	-	-	-	-	-	-	-	-	-	Myb_DNA-bind_3
PHALU_000639-RA	3885.XP_007161274.1	2.5e-25	121.3	COG5414@1|root,KOG4011@2759|Eukaryota,37SV0@33090|Viridiplantae,3G9JG@35493|Streptophyta,4JIN3@91835|fabids	35493|Streptophyta	K	Transcription initiation factor TFIID subunit	-	GO:0000122,GO:0000123,GO:0000428,GO:0001067,GO:0001932,GO:0001933,GO:0003674,GO:0003676,GO:0003677,GO:0003712,GO:0003713,GO:0005102,GO:0005488,GO:0005515,GO:0005575,GO:0005622,GO:0005623,GO:0005634,GO:0005654,GO:0005667,GO:0005669,GO:0005737,GO:0005794,GO:0006139,GO:0006351,GO:0006352,GO:0006355,GO:0006357,GO:0006366,GO:0006367,GO:0006469,GO:0006725,GO:0006807,GO:0007154,GO:0007165,GO:0008134,GO:…	-	ko:K03132	ko03022,map03022	-	-	-	ko00000,ko00001,ko03021,ko03036	-	-	-	TAFII55_N
PHALU_000641-RA	3885.XP_007147219.1	2.2e-66	258.5	2C7QK@1|root,2QUNQ@2759|Eukaryota,37QB2@33090|Viridiplantae,3GF5M@35493|Streptophyta,4JSHI@91835|fabids	35493|Streptophyta	S	Protein of unknown function (DUF 659)	-	-	-	-	-	-	-	-	-	-	-	-	DUF659,Dimer_Tnp_hAT,zf-BED
PHALU_000642-RA	3885.XP_007151921.1	1.8e-30	138.3	2C7QK@1|root,2QUNQ@2759|Eukaryota,37QB2@33090|Viridiplantae	33090|Viridiplantae	S	Encoded by	-	-	-	-	-	-	-	-	-	-	-	-	DUF659,Dimer_Tnp_hAT,zf-BED
PHALU_000643-RA	3885.XP_007161273.1	2.3e-237	828.6	2CMVR@1|root,2QS8U@2759|Eukaryota,37JNM@33090|Viridiplantae,3G9C3@35493|Streptophyta,4JJXP@91835|fabids	35493|Streptophyta	G	Belongs to the glycosyl hydrolase 17 family	-	GO:0001871,GO:0003674,GO:0003824,GO:0004553,GO:0005488,GO:0005575,GO:0005623,GO:0005886,GO:0016020,GO:0016787,GO:0016798,GO:0030246,GO:0030247,GO:0031224,GO:0031225,GO:0031226,GO:0044425,GO:0044459,GO:0044464,GO:0046658,GO:0071944	2.3.2.23,3.2.1.39	ko:K19892,ko:K20217	ko00500,ko04120,map00500,map04120	-	R00308	RC00467	ko00000,ko00001,ko00537,ko01000,ko04121	-	CBM43,GH17	-	Glyco_hydro_17,X8
PHALU_000644-RA	3885.XP_007161274.1	1.4e-55	222.2	COG5414@1|root,KOG4011@2759|Eukaryota,37SV0@33090|Viridiplantae,3G9JG@35493|Streptophyta,4JIN3@91835|fabids	35493|Streptophyta	K	Transcription initiation factor TFIID subunit	-	GO:0000122,GO:0000123,GO:0000428,GO:0001067,GO:0001932,GO:0001933,GO:0003674,GO:0003676,GO:0003677,GO:0003712,GO:0003713,GO:0005102,GO:0005488,GO:0005515,GO:0005575,GO:0005622,GO:0005623,GO:0005634,GO:0005654,GO:0005667,GO:0005669,GO:0005737,GO:0005794,GO:0006139,GO:0006351,GO:0006352,GO:0006355,GO:0006357,GO:0006366,GO:0006367,GO:0006469,GO:0006725,GO:0006807,GO:0007154,GO:0007165,GO:0008134,GO:…	-	ko:K03132	ko03022,map03022	-	-	-	ko00000,ko00001,ko03021,ko03036	-	-	-	TAFII55_N
PHALU_000645-RA	3885.XP_007161275.1	1.1e-99	369.4	COG5414@1|root,KOG4011@2759|Eukaryota,37SV0@33090|Viridiplantae,3G9JG@35493|Streptophyta,4JIN3@91835|fabids	35493|Streptophyta	K	Transcription initiation factor TFIID subunit	-	GO:0000122,GO:0000123,GO:0000428,GO:0001067,GO:0001932,GO:0001933,GO:0003674,GO:0003676,GO:0003677,GO:0003712,GO:0003713,GO:0005102,GO:0005488,GO:0005515,GO:0005575,GO:0005622,GO:0005623,GO:0005634,GO:0005654,GO:0005667,GO:0005669,GO:0005737,GO:0005794,GO:0006139,GO:0006351,GO:0006352,GO:0006355,GO:0006357,GO:0006366,GO:0006367,GO:0006469,GO:0006725,GO:0006807,GO:0007154,GO:0007165,GO:0008134,GO:…	-	ko:K03132	ko03022,map03022	-	-	-	ko00000,ko00001,ko03021,ko03036	-	-	-	TAFII55_N
PHALU_000646-RA	3885.XP_007161266.1	1.3e-65	255.8	2CN33@1|root,2QTMX@2759|Eukaryota,37JTR@33090|Viridiplantae,3GE3Z@35493|Streptophyta,4JJNK@91835|fabids	35493|Streptophyta	-	-	-	-	-	-	-	-	-	-	-	-	-	-	TamB
PHALU_000647-RA	3885.XP_007161279.1	1.1e-217	762.3	2AMXX@1|root,2QWBW@2759|Eukaryota,37Q8S@33090|Viridiplantae,3GB2P@35493|Streptophyta,4JHDI@91835|fabids	35493|Streptophyta	S	zinc-finger of the FCS-type, C2-C2	-	-	-	-	-	-	-	-	-	-	-	-	zf-FLZ
PHALU_000648-RA	3885.XP_007161281.1	4.8e-142	510.8	COG1515@1|root,KOG4417@2759|Eukaryota,37NHV@33090|Viridiplantae,3GG9X@35493|Streptophyta,4JD5S@91835|fabids	35493|Streptophyta	L	endonuclease	-	GO:0000287,GO:0003674,GO:0003676,GO:0003677,GO:0003723,GO:0003727,GO:0003824,GO:0004518,GO:0004519,GO:0004520,GO:0004521,GO:0004536,GO:0004540,GO:0005488,GO:0005575,GO:0005622,GO:0005623,GO:0005634,GO:0005730,GO:0005737,GO:0006139,GO:0006259,GO:0006281,GO:0006725,GO:0006807,GO:0006950,GO:0006974,GO:0008150,GO:0008152,GO:0009987,GO:0016070,GO:0016787,GO:0016788,GO:0016888,GO:0016891,GO:0016893,GO:…	-	ko:K21813	-	-	-	-	ko00000,ko01000,ko03400	-	-	-	Endonuclease_5
PHALU_000649-RA	3885.XP_007161283.1	1.3e-279	968.4	2CMCP@1|root,2QPZ6@2759|Eukaryota,37MG6@33090|Viridiplantae,3GCPV@35493|Streptophyta,4JE61@91835|fabids	35493|Streptophyta	G	Belongs to the glycosyl hydrolase 17 family	-	GO:0001871,GO:0003674,GO:0003824,GO:0004553,GO:0005488,GO:0005575,GO:0005618,GO:0005622,GO:0005623,GO:0005737,GO:0005773,GO:0005886,GO:0005911,GO:0009505,GO:0009506,GO:0016020,GO:0016787,GO:0016798,GO:0030054,GO:0030246,GO:0030247,GO:0030312,GO:0031224,GO:0031225,GO:0031226,GO:0043226,GO:0043227,GO:0043229,GO:0043231,GO:0044424,GO:0044425,GO:0044444,GO:0044459,GO:0044464,GO:0046658,GO:0055044,GO:…	3.2.1.39	ko:K19893	ko00500,map00500	-	R00308	RC00467	ko00000,ko00001,ko00537,ko01000	-	CBM43,GH17	-	Glyco_hydro_17,X8
PHALU_000650-RA	3885.XP_007161284.1	3.7e-97	361.3	COG1889@1|root,KOG1596@2759|Eukaryota,37IFF@33090|Viridiplantae,3G90D@35493|Streptophyta,4JJ2K@91835|fabids	35493|Streptophyta	A	mediator of RNA polymerase II transcription subunit	-	GO:0000154,GO:0000494,GO:0001510,GO:0003674,GO:0003676,GO:0003723,GO:0003824,GO:0004518,GO:0004540,GO:0005488,GO:0005575,GO:0005622,GO:0005623,GO:0005634,GO:0005654,GO:0005730,GO:0005732,GO:0006139,GO:0006325,GO:0006364,GO:0006396,GO:0006464,GO:0006479,GO:0006725,GO:0006807,GO:0006996,GO:0008150,GO:0008152,GO:0008168,GO:0008170,GO:0008173,GO:0008213,GO:0008276,GO:0008649,GO:0008757,GO:0009451,GO:…	-	ko:K14563	ko03008,map03008	-	-	-	ko00000,ko00001,ko01000,ko03009	-	-	-	Fibrillarin
PHALU_000651-RA	3885.XP_007161285.1	6.5e-103	380.2	28P78@1|root,2QVU8@2759|Eukaryota,37I18@33090|Viridiplantae,3G85H@35493|Streptophyta,4JGNI@91835|fabids	35493|Streptophyta	S	Protein of unknown function (DUF1218)	-	-	-	-	-	-	-	-	-	-	-	-	DUF1218
PHALU_000652-RA	3885.XP_007161286.1	1.8e-44	184.9	2CYNW@1|root,2S5DA@2759|Eukaryota,37W9I@33090|Viridiplantae,3GK76@35493|Streptophyta,4JQNN@91835|fabids	35493|Streptophyta	S	Transcription factor Pcc1	-	-	-	ko:K15902	-	-	-	-	ko00000,ko03016	-	-	-	Pcc1
PHALU_000653-RA	3847.GLYMA11G18040.1	4.9e-192	677.2	COG0275@1|root,KOG2782@2759|Eukaryota,37I85@33090|Viridiplantae,3G8H7@35493|Streptophyta,4JFJ9@91835|fabids	35493|Streptophyta	M	Ribosomal RNA small subunit methyltransferase	-	-	2.1.1.199	ko:K03438	-	-	-	-	ko00000,ko01000,ko03009	-	-	-	Methyltransf_5
PHALU_000654-RA	3885.XP_007161289.1	3.9e-63	247.3	2CPQH@1|root,2S66K@2759|Eukaryota,37WHJ@33090|Viridiplantae,3GK71@35493|Streptophyta,4JQK5@91835|fabids	35493|Streptophyta	S	Guanine nucleotide-binding protein subunit gamma	-	GO:0005575,GO:0005623,GO:0005886,GO:0016020,GO:0044464,GO:0071944	-	-	-	-	-	-	-	-	-	-	G-gamma
PHALU_000655-RA	3885.XP_007161290.1	0.0	2038.8	COG5077@1|root,KOG1863@2759|Eukaryota,37R78@33090|Viridiplantae,3GDRM@35493|Streptophyta,4JKFT@91835|fabids	35493|Streptophyta	O	Belongs to the peptidase C19 family	UBP26	GO:0000003,GO:0003006,GO:0005575,GO:0005622,GO:0005623,GO:0005634,GO:0005730,GO:0007275,GO:0008150,GO:0009791,GO:0010154,GO:0022414,GO:0031974,GO:0031981,GO:0032501,GO:0032502,GO:0043226,GO:0043227,GO:0043228,GO:0043229,GO:0043231,GO:0043232,GO:0043233,GO:0044422,GO:0044424,GO:0044428,GO:0044446,GO:0044464,GO:0048316,GO:0048608,GO:0048731,GO:0048856,GO:0061458,GO:0070013	3.4.19.12	ko:K11858	-	-	-	-	ko00000,ko01000,ko01002,ko04121	-	-	-	DUSP,UCH
PHALU_000657-RA	3885.XP_007161291.1	2.5e-209	734.6	KOG2846@1|root,KOG2846@2759|Eukaryota,37RA5@33090|Viridiplantae,3GB8A@35493|Streptophyta,4JGYS@91835|fabids	35493|Streptophyta	S	Predicted integral membrane zinc-ribbon metal-binding protein	-	GO:0005575,GO:0005622,GO:0005623,GO:0005737,GO:0005783,GO:0006996,GO:0007029,GO:0008150,GO:0009987,GO:0010256,GO:0012505,GO:0016043,GO:0031984,GO:0043226,GO:0043227,GO:0043229,GO:0043231,GO:0044422,GO:0044424,GO:0044432,GO:0044444,GO:0044446,GO:0044464,GO:0071782,GO:0071786,GO:0071840,GO:0098827	-	-	-	-	-	-	-	-	-	-	zinc_ribbon_10
PHALU_000658-RA	3885.XP_007161293.1	1.6e-86	325.9	COG1576@1|root,2RXV6@2759|Eukaryota,37U6Q@33090|Viridiplantae,3GI4A@35493|Streptophyta,4JJTM@91835|fabids	35493|Streptophyta	J	RNA methyltransferase	-	-	2.1.1.177	ko:K00783	-	-	-	-	ko00000,ko01000,ko03009	-	-	-	SPOUT_MTase
PHALU_000659-RA	3885.XP_007161294.1	1.6e-124	452.2	28JTJ@1|root,2QS7D@2759|Eukaryota,37MP8@33090|Viridiplantae,3GFM9@35493|Streptophyta,4JH93@91835|fabids	35493|Streptophyta	S	plastid-lipid-associated protein 8	-	GO:0005575,GO:0005622,GO:0005623,GO:0005737,GO:0009507,GO:0009526,GO:0009534,GO:0009536,GO:0009579,GO:0009941,GO:0031967,GO:0031975,GO:0031976,GO:0031984,GO:0043226,GO:0043227,GO:0043229,GO:0043231,GO:0044422,GO:0044424,GO:0044434,GO:0044435,GO:0044444,GO:0044446,GO:0044464	-	-	-	-	-	-	-	-	-	-	PAP_fibrillin
PHALU_000660-RA	3885.XP_007161295.1	1.2e-199	702.6	2CN65@1|root,2QU30@2759|Eukaryota,37NFP@33090|Viridiplantae,3G8ZK@35493|Streptophyta,4JE5U@91835|fabids	35493|Streptophyta	S	Core-2/I-Branching enzyme	-	-	-	-	-	-	-	-	-	-	-	-	Branch
PHALU_000661-RA	3885.XP_007161298.1	2.3e-45	188.7	2CT59@1|root,2S4B2@2759|Eukaryota,37W4C@33090|Viridiplantae,3GJSN@35493|Streptophyta,4JQN3@91835|fabids	35493|Streptophyta	S	selenoprotein	-	-	-	-	-	-	-	-	-	-	-	-	-
PHALU_000662-RA	3885.XP_007161299.1	5.2e-94	350.9	28IRT@1|root,2RZZR@2759|Eukaryota,37TXN@33090|Viridiplantae,3GI6H@35493|Streptophyta,4JQ39@91835|fabids	35493|Streptophyta	S	Fasciclin-like arabinogalactan protein	-	-	-	-	-	-	-	-	-	-	-	-	Fasciclin
PHALU_000663-RA	3885.XP_007161300.1	7.3e-61	239.6	2BDFH@1|root,2S12G@2759|Eukaryota,37VCM@33090|Viridiplantae,3GJT3@35493|Streptophyta,4JPXU@91835|fabids	35493|Streptophyta	S	Flowering-promoting factor 1-like	-	GO:0000003,GO:0003006,GO:0007275,GO:0008150,GO:0009791,GO:0009909,GO:0009911,GO:0010228,GO:0022414,GO:0032501,GO:0032502,GO:0048518,GO:0048580,GO:0048582,GO:0048608,GO:0048731,GO:0048831,GO:0048856,GO:0050789,GO:0050793,GO:0051094,GO:0051239,GO:0051240,GO:0061458,GO:0065007,GO:2000026,GO:2000241,GO:2000243	-	-	-	-	-	-	-	-	-	-	-
PHALU_000665-RA	3885.XP_007161301.1	4.1e-136	491.1	COG5235@1|root,KOG3108@2759|Eukaryota,37Q34@33090|Viridiplantae,3GCKD@35493|Streptophyta,4JDU3@91835|fabids	35493|Streptophyta	L	Replication protein A 32 kDa subunit	-	GO:0000228,GO:0000278,GO:0005575,GO:0005622,GO:0005623,GO:0005634,GO:0005657,GO:0005662,GO:0005694,GO:0006139,GO:0006259,GO:0006260,GO:0006261,GO:0006269,GO:0006281,GO:0006310,GO:0006725,GO:0006807,GO:0006950,GO:0006974,GO:0007049,GO:0008150,GO:0008152,GO:0009058,GO:0009059,GO:0009892,GO:0009987,GO:0010468,GO:0010605,GO:0010629,GO:0016070,GO:0016458,GO:0018130,GO:0019222,GO:0019438,GO:0022402,GO:…	-	ko:K10739	ko03030,ko03420,ko03430,ko03440,ko03460,map03030,map03420,map03430,map03440,map03460	M00288	-	-	ko00000,ko00001,ko00002,ko03032,ko03400	-	-	-	RPA_C,tRNA_anti-codon
PHALU_000666-RA	3885.XP_007161302.1	0.0	1268.1	COG0661@1|root,KOG1235@2759|Eukaryota,37RQ5@33090|Viridiplantae,3GDII@35493|Streptophyta,4JHTA@91835|fabids	35493|Streptophyta	J	aarF domain-containing protein kinase At4g31390	-	GO:0001101,GO:0003674,GO:0003824,GO:0004672,GO:0005575,GO:0005622,GO:0005623,GO:0005737,GO:0006091,GO:0006464,GO:0006468,GO:0006725,GO:0006778,GO:0006787,GO:0006793,GO:0006796,GO:0006807,GO:0006950,GO:0006979,GO:0006995,GO:0006996,GO:0007154,GO:0008150,GO:0008152,GO:0009056,GO:0009267,GO:0009314,GO:0009414,GO:0009415,GO:0009416,GO:0009507,GO:0009532,GO:0009536,GO:0009570,GO:0009605,GO:0009628,GO:…	-	ko:K08869	-	-	-	-	ko00000,ko01001	-	-	-	ABC1
PHALU_000667-RA	3885.XP_007161303.1	2.1e-160	571.6	28P94@1|root,2QT18@2759|Eukaryota,37JVK@33090|Viridiplantae,3G793@35493|Streptophyta,4JN88@91835|fabids	35493|Streptophyta	S	Protein of unknown function (DUF1644)	-	-	-	-	-	-	-	-	-	-	-	-	DUF1644
PHALU_000668-RA	3885.XP_007161307.1	5.6e-220	770.0	KOG2785@1|root,KOG2785@2759|Eukaryota,37NV2@33090|Viridiplantae,3GDW0@35493|Streptophyta,4JDWX@91835|fabids	35493|Streptophyta	S	ZINC FINGER protein	-	GO:0003674,GO:0003700,GO:0005575,GO:0005622,GO:0005623,GO:0005737,GO:0005829,GO:0005840,GO:0006355,GO:0008150,GO:0009889,GO:0010468,GO:0010556,GO:0015934,GO:0019219,GO:0019222,GO:0022613,GO:0022625,GO:0022626,GO:0030684,GO:0030687,GO:0031323,GO:0031326,GO:0032991,GO:0042254,GO:0042273,GO:0043226,GO:0043228,GO:0043229,GO:0043232,GO:0044085,GO:0044391,GO:0044422,GO:0044424,GO:0044444,GO:0044445,GO:…	-	ko:K14816	-	-	-	-	ko00000,ko03009	-	-	-	zf-C2H2_2,zf-C2H2_jaz,zf-met
PHALU_000669-RA	3885.XP_007140878.1	3.9e-36	157.5	2EG0D@1|root,2SM2F@2759|Eukaryota,37Z97@33090|Viridiplantae,3GNXM@35493|Streptophyta	35493|Streptophyta	S	isoform X1	-	-	-	-	-	-	-	-	-	-	-	-	Transposase_24
PHALU_000670-RA	3988.XP_002515334.1	0.0	1162.5	COG0474@1|root,KOG0205@2759|Eukaryota,37I59@33090|Viridiplantae,3GG2J@35493|Streptophyta,4JHWB@91835|fabids	35493|Streptophyta	P	Plasma membrane ATPase	-	GO:0005575,GO:0005623,GO:0005886,GO:0016020,GO:0044464,GO:0071944	3.6.3.6	ko:K01535	ko00190,map00190	-	-	-	ko00000,ko00001,ko01000	3.A.3.3	-	-	Cation_ATPase_N,E1-E2_ATPase,Hydrolase
PHALU_000671-RA	3885.XP_007161309.1	2.2e-26	124.4	KOG4764@1|root,KOG4764@2759|Eukaryota,37W62@33090|Viridiplantae,3GK7X@35493|Streptophyta,4JQTD@91835|fabids	35493|Streptophyta	S	proteasome complex subunit	-	-	-	ko:K10881	ko03050,ko03440,ko05169,map03050,map03440,map05169	M00341	-	-	ko00000,ko00001,ko00002,ko03051,ko03400,ko04131	-	-	-	DSS1_SEM1
PHALU_000672-RA	3885.XP_007161310.1	1.3e-174	619.0	2C0PQ@1|root,2QUMM@2759|Eukaryota,37IA7@33090|Viridiplantae,3GEDG@35493|Streptophyta,4JEY7@91835|fabids	35493|Streptophyta	Q	Belongs to the peroxidase family. Classical plant (class III) peroxidase subfamily	-	-	1.11.1.7	ko:K00430	ko00940,ko01100,ko01110,map00940,map01100,map01110	-	R00602,R02596,R03919,R04007,R07443	RC00034	ko00000,ko00001,ko01000	-	-	-	peroxidase
PHALU_000673-RA	3885.XP_007161311.1	1.3e-227	795.4	28MBI@1|root,2QTUY@2759|Eukaryota,37HN4@33090|Viridiplantae,3GFTB@35493|Streptophyta,4JHQG@91835|fabids	35493|Streptophyta	S	Transcriptional regulator of RNA polII, SAGA, subunit	-	-	-	-	-	-	-	-	-	-	-	-	SAGA-Tad1
PHALU_000675-RA	3885.XP_007161312.1	1.5e-216	758.8	KOG0800@1|root,KOG0800@2759|Eukaryota,37P10@33090|Viridiplantae,3G8M1@35493|Streptophyta,4JHV0@91835|fabids	35493|Streptophyta	O	Ring finger domain	-	GO:0000003,GO:0003006,GO:0003674,GO:0003824,GO:0004842,GO:0005488,GO:0005515,GO:0006464,GO:0006508,GO:0006511,GO:0006807,GO:0007275,GO:0008150,GO:0008152,GO:0008285,GO:0009056,GO:0009057,GO:0009791,GO:0009908,GO:0009987,GO:0010498,GO:0016567,GO:0016740,GO:0019538,GO:0019787,GO:0019899,GO:0019941,GO:0022414,GO:0030163,GO:0031624,GO:0032446,GO:0032501,GO:0032502,GO:0036211,GO:0040008,GO:0042127,GO:…	-	-	-	-	-	-	-	-	-	-	zf-RING_2
PHALU_000676-RA	3885.XP_007161314.1	1.9e-129	469.2	2CYSE@1|root,2S64D@2759|Eukaryota,37W48@33090|Viridiplantae	33090|Viridiplantae	S	domain-containing protein	-	-	-	-	-	-	-	-	-	-	-	-	CaM_binding
PHALU_000677-RA	3885.XP_007161315.1	1.3e-296	1025.4	KOG4197@1|root,KOG4197@2759|Eukaryota,37M1Y@33090|Viridiplantae,3GEDW@35493|Streptophyta,4JHS4@91835|fabids	35493|Streptophyta	S	Pentatricopeptide repeat-containing protein	-	GO:0003674,GO:0003676,GO:0003723,GO:0003824,GO:0004518,GO:0004519,GO:0005488,GO:0005575,GO:0005622,GO:0005623,GO:0005737,GO:0005829,GO:0006139,GO:0006725,GO:0006807,GO:0008150,GO:0008152,GO:0009451,GO:0009987,GO:0016070,GO:0016787,GO:0016788,GO:0034641,GO:0043170,GO:0043226,GO:0043227,GO:0043229,GO:0043231,GO:0043412,GO:0044237,GO:0044238,GO:0044424,GO:0044444,GO:0044464,GO:0046483,GO:0071704,GO:…	-	-	-	-	-	-	-	-	-	-	CBS,PPR,PPR_2
PHALU_000678-RA	3885.XP_007161316.1	4.5e-31	139.8	2DZTW@1|root,2S7AP@2759|Eukaryota,37WNW@33090|Viridiplantae,3GKSJ@35493|Streptophyta,4JUZP@91835|fabids	35493|Streptophyta	-	-	-	-	-	-	-	-	-	-	-	-	-	-	-
PHALU_000679-RA	3885.XP_007161317.1	2.3e-101	375.2	KOG4210@1|root,KOG4210@2759|Eukaryota,37X73@33090|Viridiplantae,3GKK0@35493|Streptophyta,4JU54@91835|fabids	35493|Streptophyta	K	RNA binding	-	-	-	-	-	-	-	-	-	-	-	-	-
PHALU_000680-RA	3847.GLYMA04G36570.1	5.3e-124	450.7	KOG0403@1|root,KOG0403@2759|Eukaryota,37NWQ@33090|Viridiplantae,3G7D8@35493|Streptophyta,4JNGT@91835|fabids	35493|Streptophyta	T	Programmed cell death protein	-	-	-	ko:K16865	ko05205,ko05206,map05205,map05206	-	-	-	ko00000,ko00001	-	-	-	MA3
PHALU_000681-RA	3885.XP_007161319.1	7.2e-292	1009.2	COG0568@1|root,2QSCF@2759|Eukaryota,37QKG@33090|Viridiplantae,3GBR9@35493|Streptophyta,4JDPS@91835|fabids	35493|Streptophyta	K	RNA polymerase sigma factor	-	GO:0000988,GO:0000990,GO:0003674,GO:0003824,GO:0003899,GO:0005575,GO:0005622,GO:0005623,GO:0005737,GO:0006139,GO:0006351,GO:0006352,GO:0006355,GO:0006725,GO:0006807,GO:0008150,GO:0008152,GO:0009058,GO:0009059,GO:0009314,GO:0009416,GO:0009507,GO:0009536,GO:0009628,GO:0009889,GO:0009987,GO:0010467,GO:0010468,GO:0010556,GO:0016070,GO:0016740,GO:0016772,GO:0016779,GO:0016987,GO:0018130,GO:0019219,GO:…	-	ko:K03093	-	-	-	-	ko00000,ko03021	-	-	-	Sigma70_r2,Sigma70_r3,Sigma70_r4
PHALU_000682-RA	3885.XP_007161322.1	1.7e-181	642.1	COG0012@1|root,2QS0E@2759|Eukaryota,37RZS@33090|Viridiplantae,3GD22@35493|Streptophyta,4JF6Q@91835|fabids	35493|Streptophyta	K	NAC domain-containing protein	-	-	-	-	-	-	-	-	-	-	-	-	NAM
PHALU_000683-RA	3827.XP_004498545.1	5.9e-75	287.0	COG2346@1|root,2QRXE@2759|Eukaryota,37PXR@33090|Viridiplantae,3GCEI@35493|Streptophyta,4JF4H@91835|fabids	35493|Streptophyta	S	Group 2 truncated hemoglobin	-	GO:0001666,GO:0003674,GO:0005344,GO:0006810,GO:0006950,GO:0008150,GO:0009628,GO:0009719,GO:0009725,GO:0009733,GO:0010033,GO:0015669,GO:0015671,GO:0015893,GO:0036293,GO:0042221,GO:0042493,GO:0050896,GO:0051179,GO:0051234,GO:0070482,GO:0140104	-	-	-	-	-	-	-	-	-	-	Bac_globin
PHALU_000684-RA	3885.XP_007161324.1	0.0	1312.4	KOG2344@1|root,KOG2344@2759|Eukaryota,37PT1@33090|Viridiplantae,3GE9X@35493|Streptophyta,4JD10@91835|fabids	35493|Streptophyta	U	Exocyst complex component	-	GO:0006810,GO:0006887,GO:0008150,GO:0009987,GO:0016192,GO:0032940,GO:0046903,GO:0051179,GO:0051234	-	ko:K07195	ko04910,map04910	-	-	-	ko00000,ko00001,ko03036,ko04131	-	-	-	Exo70
PHALU_000688-RA	3885.XP_007161326.1	4.8e-166	590.5	28PFA@1|root,2QR3I@2759|Eukaryota,37NGD@33090|Viridiplantae,3G7VS@35493|Streptophyta,4JNJU@91835|fabids	35493|Streptophyta	K	WRKY transcription factor	WRKY17	GO:0003674,GO:0003676,GO:0003677,GO:0003700,GO:0005488,GO:0005515,GO:0005516,GO:0005575,GO:0005622,GO:0005623,GO:0005634,GO:0006355,GO:0006950,GO:0006952,GO:0008150,GO:0009605,GO:0009607,GO:0009617,GO:0009889,GO:0010033,GO:0010200,GO:0010243,GO:0010468,GO:0010556,GO:0019219,GO:0019222,GO:0031323,GO:0031326,GO:0042221,GO:0042493,GO:0042742,GO:0043207,GO:0043226,GO:0043227,GO:0043229,GO:0043231,GO:…	-	-	-	-	-	-	-	-	-	-	Plant_zn_clust,WRKY
PHALU_000690-RA	3885.XP_007161327.1	0.0	5057.3	28J27@1|root,2QREE@2759|Eukaryota,37MRZ@33090|Viridiplantae,3GBF1@35493|Streptophyta,4JHC1@91835|fabids	35493|Streptophyta	-	-	-	-	-	ko:K20478	-	-	-	-	ko00000,ko04131	-	-	-	-
PHALU_000691-RA	4081.Solyc01g007290.1.1	1.5e-09	68.2	COG0852@1|root,KOG1713@2759|Eukaryota,37QGD@33090|Viridiplantae,3GGF5@35493|Streptophyta,44PBS@71274|asterids	35493|Streptophyta	C	Respiratory-chain NADH dehydrogenase, 30 Kd subunit	ndhJ	GO:0003674,GO:0003824,GO:0003954,GO:0006091,GO:0008137,GO:0008150,GO:0008152,GO:0009987,GO:0015980,GO:0016491,GO:0016651,GO:0016655,GO:0044237,GO:0045333,GO:0050136,GO:0055114	1.6.5.3	ko:K05581	ko00190,ko01100,map00190,map01100	M00145	R11945	RC00061	ko00000,ko00001,ko00002,ko01000	-	-	-	Complex1_30kDa
PHALU_000692-RA	3885.XP_007161328.1	0.0	1330.1	COG1088@1|root,KOG0747@2759|Eukaryota,37IFD@33090|Viridiplantae,3GFP7@35493|Streptophyta,4JMFH@91835|fabids	35493|Streptophyta	G	rhamnose biosynthetic enzyme	-	-	4.2.1.76	ko:K12450	ko00520,map00520	-	R00293	RC00402	ko00000,ko00001,ko01000	-	-	-	Epimerase,GDP_Man_Dehyd
PHALU_000693-RA	3885.XP_007161330.1	1.7e-80	305.4	KOG0107@1|root,KOG0107@2759|Eukaryota,37IHZ@33090|Viridiplantae,3GAW7@35493|Streptophyta,4JJCH@91835|fabids	35493|Streptophyta	A	serine arginine-rich splicing factor	-	GO:0000375,GO:0000377,GO:0000398,GO:0003674,GO:0003676,GO:0003723,GO:0003729,GO:0005488,GO:0005515,GO:0005575,GO:0005622,GO:0005623,GO:0005634,GO:0005654,GO:0005730,GO:0005737,GO:0005829,GO:0006139,GO:0006396,GO:0006397,GO:0006403,GO:0006405,GO:0006406,GO:0006611,GO:0006725,GO:0006807,GO:0006810,GO:0006886,GO:0006913,GO:0008104,GO:0008150,GO:0008152,GO:0008380,GO:0009892,GO:0009987,GO:0010467,GO:…	-	ko:K12896	ko03040,ko05168,map03040,map05168	-	-	-	ko00000,ko00001,ko03041	-	-	-	RRM_1,zf-CCHC
PHALU_000694-RA	3885.XP_007161331.1	0.0	1411.4	COG0515@1|root,2QUM2@2759|Eukaryota,37QBE@33090|Viridiplantae,3GD2Z@35493|Streptophyta,4JJ01@91835|fabids	35493|Streptophyta	T	U-box domain-containing protein	-	-	-	-	-	-	-	-	-	-	-	-	Pkinase,Usp
PHALU_000695-RA	3885.XP_007161336.1	3.4e-294	1016.9	COG0285@1|root,KOG2525@2759|Eukaryota,37I8I@33090|Viridiplantae,3GDQF@35493|Streptophyta,4JKYH@91835|fabids	35493|Streptophyta	H	Dihydrofolate synthetase	-	GO:0000003,GO:0003006,GO:0003674,GO:0003824,GO:0004326,GO:0005575,GO:0005622,GO:0005623,GO:0005737,GO:0005739,GO:0005759,GO:0006082,GO:0006575,GO:0006725,GO:0006732,GO:0006760,GO:0006761,GO:0006807,GO:0007275,GO:0008150,GO:0008152,GO:0008841,GO:0009058,GO:0009108,GO:0009396,GO:0009790,GO:0009791,GO:0009793,GO:0009987,GO:0010154,GO:0016053,GO:0016874,GO:0016879,GO:0016881,GO:0018130,GO:0019438,GO:…	6.3.2.12	ko:K20457	ko00790,ko01100,map00790,map01100	M00126	R02237	RC00064,RC00162	ko00000,ko00001,ko00002,ko01000	-	-	-	Mur_ligase_M
PHALU_000696-RA	3885.XP_007161339.1	7.9e-30	136.7	COG5277@1|root,KOG0677@2759|Eukaryota,37KEU@33090|Viridiplantae,3G7A5@35493|Streptophyta,4JE33@91835|fabids	35493|Streptophyta	Z	Belongs to the actin family	ARP2	GO:0000902,GO:0000904,GO:0005575,GO:0005622,GO:0005623,GO:0005856,GO:0005885,GO:0006996,GO:0007010,GO:0007015,GO:0008150,GO:0009653,GO:0009825,GO:0009888,GO:0009987,GO:0010026,GO:0010090,GO:0015629,GO:0016043,GO:0016049,GO:0030029,GO:0030036,GO:0030154,GO:0032502,GO:0032989,GO:0032991,GO:0040007,GO:0043226,GO:0043228,GO:0043229,GO:0043232,GO:0044422,GO:0044424,GO:0044430,GO:0044446,GO:0044464,GO:…	-	ko:K17260	ko04138,ko04530,map04138,map04530	-	-	-	ko00000,ko00001,ko04131,ko04147,ko04812	-	-	-	Actin
PHALU_000697-RA	218851.Aquca_021_00081.1	1.3e-51	209.5	COG5277@1|root,KOG0677@2759|Eukaryota,37KEU@33090|Viridiplantae,3G7A5@35493|Streptophyta	35493|Streptophyta	Z	Belongs to the actin family	ARP2	GO:0000902,GO:0000904,GO:0005575,GO:0005622,GO:0005623,GO:0005856,GO:0005885,GO:0006996,GO:0007010,GO:0007015,GO:0008150,GO:0009653,GO:0009825,GO:0009888,GO:0009987,GO:0010026,GO:0010090,GO:0015629,GO:0016043,GO:0016049,GO:0030029,GO:0030036,GO:0030154,GO:0032502,GO:0032989,GO:0032991,GO:0040007,GO:0043226,GO:0043228,GO:0043229,GO:0043232,GO:0044422,GO:0044424,GO:0044430,GO:0044446,GO:0044464,GO:…	-	ko:K17260	ko04138,ko04530,map04138,map04530	-	-	-	ko00000,ko00001,ko04131,ko04147,ko04812	-	-	-	Actin
PHALU_000698-RA	3885.XP_007161644.1	6.1e-81	307.4	COG5277@1|root,KOG0677@2759|Eukaryota,37KEU@33090|Viridiplantae,3G7A5@35493|Streptophyta,4JE33@91835|fabids	35493|Streptophyta	Z	Belongs to the actin family	ARP2	GO:0000902,GO:0000904,GO:0005575,GO:0005622,GO:0005623,GO:0005856,GO:0005885,GO:0006996,GO:0007010,GO:0007015,GO:0008150,GO:0009653,GO:0009825,GO:0009888,GO:0009987,GO:0010026,GO:0010090,GO:0015629,GO:0016043,GO:0016049,GO:0030029,GO:0030036,GO:0030154,GO:0032502,GO:0032989,GO:0032991,GO:0040007,GO:0043226,GO:0043228,GO:0043229,GO:0043232,GO:0044422,GO:0044424,GO:0044430,GO:0044446,GO:0044464,GO:…	-	ko:K17260	ko04138,ko04530,map04138,map04530	-	-	-	ko00000,ko00001,ko04131,ko04147,ko04812	-	-	-	Actin
PHALU_000699-RA	3847.GLYMA19G26631.1	4.9e-204	716.8	COG5277@1|root,KOG0677@2759|Eukaryota,37KEU@33090|Viridiplantae,3G7A5@35493|Streptophyta,4JE33@91835|fabids	35493|Streptophyta	Z	Belongs to the actin family	ARP2	GO:0000902,GO:0000904,GO:0005575,GO:0005622,GO:0005623,GO:0005856,GO:0005885,GO:0006996,GO:0007010,GO:0007015,GO:0008150,GO:0009653,GO:0009825,GO:0009888,GO:0009987,GO:0010026,GO:0010090,GO:0015629,GO:0016043,GO:0016049,GO:0030029,GO:0030036,GO:0030154,GO:0032502,GO:0032989,GO:0032991,GO:0040007,GO:0043226,GO:0043228,GO:0043229,GO:0043232,GO:0044422,GO:0044424,GO:0044430,GO:0044446,GO:0044464,GO:…	-	ko:K17260	ko04138,ko04530,map04138,map04530	-	-	-	ko00000,ko00001,ko04131,ko04147,ko04812	-	-	-	Actin
PHALU_000700-RA	3885.XP_007161342.1	1.9e-245	854.7	28JPB@1|root,2QS2K@2759|Eukaryota,37MUT@33090|Viridiplantae,3G9ZE@35493|Streptophyta,4JENN@91835|fabids	35493|Streptophyta	S	Sulfite exporter TauE/SafE	-	-	-	-	-	-	-	-	-	-	-	-	TauE
PHALU_000701-RA	3885.XP_007161343.1	7.4e-186	656.8	KOG0118@1|root,KOG0118@2759|Eukaryota,37I5X@33090|Viridiplantae,3GE94@35493|Streptophyta,4JDUG@91835|fabids	35493|Streptophyta	A	La protein	-	GO:0000049,GO:0003674,GO:0003676,GO:0003723,GO:0005488,GO:0005575,GO:0005618,GO:0005622,GO:0005623,GO:0005634,GO:0005654,GO:0005730,GO:0005737,GO:0005829,GO:0006139,GO:0006396,GO:0006399,GO:0006725,GO:0006807,GO:0008033,GO:0008150,GO:0008152,GO:0009987,GO:0010467,GO:0016070,GO:0030312,GO:0031974,GO:0031981,GO:0034470,GO:0034641,GO:0034660,GO:0043170,GO:0043226,GO:0043227,GO:0043228,GO:0043229,GO:…	-	ko:K11090	ko05322,map05322	-	-	-	ko00000,ko00001	-	-	-	La,RRM_1,RRM_3
PHALU_000702-RA	3885.XP_007161344.1	0.0	1959.9	COG5147@1|root,KOG0048@2759|Eukaryota,37PMK@33090|Viridiplantae,3G7Z4@35493|Streptophyta,4JMV5@91835|fabids	35493|Streptophyta	K	Myb-related protein	-	GO:0000981,GO:0000988,GO:0000989,GO:0001067,GO:0001076,GO:0001101,GO:0001134,GO:0001135,GO:0003674,GO:0003676,GO:0003677,GO:0003700,GO:0003712,GO:0003713,GO:0005488,GO:0005575,GO:0005622,GO:0005623,GO:0005634,GO:0006275,GO:0006355,GO:0006357,GO:0008150,GO:0008285,GO:0009605,GO:0009607,GO:0009608,GO:0009610,GO:0009620,GO:0009623,GO:0009719,GO:0009725,GO:0009751,GO:0009889,GO:0009890,GO:0009891,GO:…	-	ko:K09420,ko:K09422,ko:K21769	ko04151,ko04218,ko05166,map04151,map04218,map05166	-	-	-	ko00000,ko00001,ko03000	-	-	-	Myb_DNA-binding
PHALU_000703-RA	3885.XP_007161345.1	1.5e-200	705.3	COG0631@1|root,KOG0698@2759|Eukaryota,37N6C@33090|Viridiplantae,3GBMH@35493|Streptophyta,4JIMN@91835|fabids	35493|Streptophyta	T	phosphatase 2c	-	GO:0000003,GO:0005575,GO:0005622,GO:0005623,GO:0005737,GO:0005739,GO:0008150,GO:0009846,GO:0009856,GO:0022414,GO:0032501,GO:0043226,GO:0043227,GO:0043229,GO:0043231,GO:0044424,GO:0044444,GO:0044464,GO:0044706,GO:0051704	3.1.3.16	ko:K17506	-	-	-	-	ko00000,ko01000,ko01009	-	-	-	PP2C
PHALU_000704-RA	3885.XP_007161346.1	7e-273	946.0	COG0568@1|root,2QRMD@2759|Eukaryota,37NK7@33090|Viridiplantae,3GDN8@35493|Streptophyta,4JKFF@91835|fabids	35493|Streptophyta	K	RNA polymerase sigma factor sigE, chloroplastic	-	GO:0000988,GO:0000990,GO:0003674,GO:0005575,GO:0005622,GO:0005623,GO:0005737,GO:0005739,GO:0006091,GO:0006139,GO:0006351,GO:0006352,GO:0006355,GO:0006725,GO:0006807,GO:0006950,GO:0006970,GO:0006996,GO:0007275,GO:0008150,GO:0008152,GO:0009058,GO:0009059,GO:0009314,GO:0009416,GO:0009507,GO:0009536,GO:0009553,GO:0009628,GO:0009637,GO:0009639,GO:0009651,GO:0009657,GO:0009658,GO:0009889,GO:0009891,GO:…	-	ko:K03093	-	-	-	-	ko00000,ko03021	-	-	-	Sigma70_r2,Sigma70_r3,Sigma70_r4
PHALU_000705-RA	3885.XP_007139164.1	8.2e-109	400.2	KOG4008@1|root,KOG4008@2759|Eukaryota,37UBK@33090|Viridiplantae,3GI6N@35493|Streptophyta,4JP1D@91835|fabids	35493|Streptophyta	A	Ribosomal RNA-processing protein 7 (RRP7)	-	-	-	ko:K14545	ko03008,map03008	-	-	-	ko00000,ko00001,ko03009	-	-	-	RRP7
PHALU_000706-RA	3885.XP_007139238.1	1.4e-24	119.0	COG5029@1|root,KOG0367@2759|Eukaryota,37MPB@33090|Viridiplantae,3G8D1@35493|Streptophyta,4JIU2@91835|fabids	35493|Streptophyta	O	Geranylgeranyl transferase type-1 subunit	-	GO:0001101,GO:0003674,GO:0003824,GO:0004659,GO:0004661,GO:0004662,GO:0004663,GO:0005488,GO:0005575,GO:0005622,GO:0005623,GO:0005737,GO:0005829,GO:0005953,GO:0005968,GO:0006464,GO:0006807,GO:0006950,GO:0007275,GO:0008150,GO:0008152,GO:0008270,GO:0008284,GO:0008318,GO:0009414,GO:0009415,GO:0009555,GO:0009628,GO:0009719,GO:0009725,GO:0009733,GO:0009737,GO:0009787,GO:0009788,GO:0009889,GO:0009890,GO:…	2.5.1.59	ko:K11713	-	-	-	-	ko00000,ko01000,ko01006	-	-	-	Prenyltrans
PHALU_000707-RA	3885.XP_007161348.1	1e-55	222.6	2C232@1|root,2RZB4@2759|Eukaryota,37UU5@33090|Viridiplantae,3GIZ6@35493|Streptophyta,4JPIM@91835|fabids	35493|Streptophyta	S	NADH dehydrogenase ubiquinone 1 beta subcomplex subunit 8	-	GO:0005575,GO:0005622,GO:0005623,GO:0005737,GO:0005739,GO:0005740,GO:0005743,GO:0005746,GO:0005747,GO:0016020,GO:0019866,GO:0030964,GO:0031090,GO:0031966,GO:0031967,GO:0031975,GO:0032991,GO:0043226,GO:0043227,GO:0043229,GO:0043231,GO:0044422,GO:0044424,GO:0044425,GO:0044429,GO:0044444,GO:0044446,GO:0044455,GO:0044464,GO:0045271,GO:0070469,GO:0098796,GO:0098798,GO:0098800,GO:0098803,GO:1902494,GO:…	-	-	-	-	-	-	-	-	-	-	-
PHALU_000708-RA	3885.XP_007156996.1	3.9e-95	354.8	KOG4197@1|root,KOG4197@2759|Eukaryota,37K1H@33090|Viridiplantae,3GHBH@35493|Streptophyta,4JHY3@91835|fabids	35493|Streptophyta	S	Pentatricopeptide repeat-containing protein	-	GO:0003674,GO:0003676,GO:0003723,GO:0003824,GO:0004518,GO:0004519,GO:0005488,GO:0005575,GO:0005622,GO:0005623,GO:0006139,GO:0006725,GO:0006807,GO:0008150,GO:0008152,GO:0009451,GO:0009987,GO:0016070,GO:0016787,GO:0016788,GO:0034641,GO:0043170,GO:0043226,GO:0043227,GO:0043229,GO:0043231,GO:0043412,GO:0044237,GO:0044238,GO:0044424,GO:0044464,GO:0046483,GO:0071704,GO:0090304,GO:0090305,GO:0097159,GO:…	-	-	-	-	-	-	-	-	-	-	PPR,PPR_2
PHALU_000709-RA	3885.XP_007156996.1	1.5e-42	179.1	KOG4197@1|root,KOG4197@2759|Eukaryota,37K1H@33090|Viridiplantae,3GHBH@35493|Streptophyta,4JHY3@91835|fabids	35493|Streptophyta	S	Pentatricopeptide repeat-containing protein	-	GO:0003674,GO:0003676,GO:0003723,GO:0003824,GO:0004518,GO:0004519,GO:0005488,GO:0005575,GO:0005622,GO:0005623,GO:0006139,GO:0006725,GO:0006807,GO:0008150,GO:0008152,GO:0009451,GO:0009987,GO:0016070,GO:0016787,GO:0016788,GO:0034641,GO:0043170,GO:0043226,GO:0043227,GO:0043229,GO:0043231,GO:0043412,GO:0044237,GO:0044238,GO:0044424,GO:0044464,GO:0046483,GO:0071704,GO:0090304,GO:0090305,GO:0097159,GO:…	-	-	-	-	-	-	-	-	-	-	PPR,PPR_2
PHALU_000710-RA	3885.XP_007154520.1	2.4e-70	271.6	2AJS2@1|root,2RZ7T@2759|Eukaryota,37UEJ@33090|Viridiplantae,3GIVC@35493|Streptophyta,4JPV7@91835|fabids	35493|Streptophyta	-	-	-	-	-	-	-	-	-	-	-	-	-	-	-
PHALU_000711-RA	3885.XP_007150486.1	1.8e-140	505.8	28IFU@1|root,2QQSP@2759|Eukaryota,37NCX@33090|Viridiplantae,3GAA6@35493|Streptophyta,4JJ5S@91835|fabids	35493|Streptophyta	E	Plant lipoxygenase may be involved in a number of diverse aspects of plant physiology including growth and development, pest resistance, and senescence or responses to wounding	LOX2	GO:0005575,GO:0005622,GO:0005623,GO:0005737,GO:0044424,GO:0044464	1.13.11.12,1.13.11.58	ko:K00454,ko:K15718	ko00591,ko00592,ko01100,ko01110,map00591,map00592,map01100,map01110	M00113	R03626,R07057,R07864,R07869	RC00561	ko00000,ko00001,ko00002,ko01000	-	-	-	Lipoxygenase,PLAT
PHALU_000712-RA	3847.GLYMA14G30940.1	1.7e-105	389.0	KOG1623@1|root,KOG1623@2759|Eukaryota,37JP1@33090|Viridiplantae,3GEIF@35493|Streptophyta,4JHFK@91835|fabids	35493|Streptophyta	U	Mediates both low-affinity uptake and efflux of sugar across the membrane	-	GO:0003674,GO:0005215,GO:0005575,GO:0005623,GO:0005886,GO:0005887,GO:0006810,GO:0008150,GO:0008643,GO:0015144,GO:0016020,GO:0016021,GO:0022857,GO:0031224,GO:0031226,GO:0034219,GO:0044425,GO:0044459,GO:0044464,GO:0051119,GO:0051179,GO:0051234,GO:0055085,GO:0071702,GO:0071944	-	ko:K15382	-	-	-	-	ko00000,ko02000	9.A.58.1	-	-	MtN3_slv
PHALU_000713-RA	3885.XP_007161352.1	1.1e-68	266.5	KOG1623@1|root,KOG1623@2759|Eukaryota,37JP1@33090|Viridiplantae,3GEIF@35493|Streptophyta,4JHFK@91835|fabids	35493|Streptophyta	U	Mediates both low-affinity uptake and efflux of sugar across the membrane	-	GO:0003674,GO:0005215,GO:0005575,GO:0005623,GO:0005886,GO:0005887,GO:0006810,GO:0008150,GO:0008643,GO:0015144,GO:0016020,GO:0016021,GO:0022857,GO:0031224,GO:0031226,GO:0034219,GO:0044425,GO:0044459,GO:0044464,GO:0051119,GO:0051179,GO:0051234,GO:0055085,GO:0071702,GO:0071944	-	ko:K15382	-	-	-	-	ko00000,ko02000	9.A.58.1	-	-	MtN3_slv
PHALU_000714-RA	3885.XP_007161353.1	3.9e-116	424.9	COG0465@1|root,KOG0734@2759|Eukaryota,37P08@33090|Viridiplantae,3GCSB@35493|Streptophyta,4JI7F@91835|fabids	35493|Streptophyta	O	ATP-dependent zinc metalloprotease FTSH 11	-	GO:0003674,GO:0003824,GO:0004176,GO:0005575,GO:0005622,GO:0005623,GO:0005737,GO:0005739,GO:0005740,GO:0005743,GO:0006508,GO:0006807,GO:0006950,GO:0008150,GO:0008152,GO:0008233,GO:0008237,GO:0009056,GO:0009057,GO:0009266,GO:0009408,GO:0009507,GO:0009526,GO:0009534,GO:0009535,GO:0009536,GO:0009579,GO:0009628,GO:0009941,GO:0009987,GO:0010304,GO:0016020,GO:0016462,GO:0016787,GO:0016817,GO:0016818,GO:…	-	ko:K08955	ko04139,map04139	-	-	-	ko00000,ko00001,ko01000,ko01002	-	-	-	AAA,Peptidase_M41
PHALU_000715-RA	3885.XP_007161353.1	4.8e-293	1013.4	COG0465@1|root,KOG0734@2759|Eukaryota,37P08@33090|Viridiplantae,3GCSB@35493|Streptophyta,4JI7F@91835|fabids	35493|Streptophyta	O	ATP-dependent zinc metalloprotease FTSH 11	-	GO:0003674,GO:0003824,GO:0004176,GO:0005575,GO:0005622,GO:0005623,GO:0005737,GO:0005739,GO:0005740,GO:0005743,GO:0006508,GO:0006807,GO:0006950,GO:0008150,GO:0008152,GO:0008233,GO:0008237,GO:0009056,GO:0009057,GO:0009266,GO:0009408,GO:0009507,GO:0009526,GO:0009534,GO:0009535,GO:0009536,GO:0009579,GO:0009628,GO:0009941,GO:0009987,GO:0010304,GO:0016020,GO:0016462,GO:0016787,GO:0016817,GO:0016818,GO:…	-	ko:K08955	ko04139,map04139	-	-	-	ko00000,ko00001,ko01000,ko01002	-	-	-	AAA,Peptidase_M41
PHALU_000716-RA	3885.XP_007161360.1	1.1e-288	998.8	COG5210@1|root,KOG2197@2759|Eukaryota,37J3Y@33090|Viridiplantae,3GBEV@35493|Streptophyta,4JFKN@91835|fabids	35493|Streptophyta	T	GTPase-activating protein	-	GO:0003674,GO:0005096,GO:0005488,GO:0005515,GO:0005575,GO:0005622,GO:0005623,GO:0006810,GO:0006886,GO:0008047,GO:0008104,GO:0008150,GO:0012505,GO:0015031,GO:0015833,GO:0017016,GO:0017137,GO:0019899,GO:0030234,GO:0030695,GO:0031267,GO:0031338,GO:0032879,GO:0033036,GO:0033043,GO:0034613,GO:0042886,GO:0043085,GO:0043087,GO:0043547,GO:0044093,GO:0044464,GO:0045184,GO:0046907,GO:0050789,GO:0050790,GO:…	-	ko:K20168	ko04137,map04137	-	-	-	ko00000,ko00001,ko04131	-	-	-	RabGAP-TBC
PHALU_000717-RA	3885.XP_007161362.1	1.1e-121	443.0	KOG2265@1|root,KOG2265@2759|Eukaryota,37HR8@33090|Viridiplantae,3G7ND@35493|Streptophyta,4JRB2@91835|fabids	35493|Streptophyta	T	BOBBER 1-like	-	GO:0000003,GO:0003002,GO:0003006,GO:0003674,GO:0005488,GO:0005515,GO:0005575,GO:0005622,GO:0005623,GO:0005737,GO:0005829,GO:0006457,GO:0006950,GO:0007275,GO:0007389,GO:0008150,GO:0009266,GO:0009408,GO:0009555,GO:0009628,GO:0009653,GO:0009719,GO:0009725,GO:0009735,GO:0009790,GO:0009791,GO:0009880,GO:0009888,GO:0009908,GO:0009965,GO:0009987,GO:0010016,GO:0010033,GO:0010229,GO:0010286,GO:0010450,GO:…	-	-	-	-	-	-	-	-	-	-	CS
PHALU_000718-RA	3885.XP_007161363.1	5.1e-240	837.0	28IDK@1|root,2QQQB@2759|Eukaryota,37I1I@33090|Viridiplantae,3G8GH@35493|Streptophyta,4JFWV@91835|fabids	35493|Streptophyta	S	conserved protein UCP030365	-	-	-	-	-	-	-	-	-	-	-	-	-
PHALU_000719-RA	3885.XP_007148029.1	5e-09	67.8	COG0515@1|root,KOG0658@2759|Eukaryota,37IVK@33090|Viridiplantae,3GC9P@35493|Streptophyta,4JDI4@91835|fabids	35493|Streptophyta	T	Belongs to the protein kinase superfamily	-	GO:0003674,GO:0003824,GO:0004672,GO:0004674,GO:0005488,GO:0005515,GO:0005575,GO:0005623,GO:0005886,GO:0006464,GO:0006468,GO:0006793,GO:0006796,GO:0006807,GO:0007154,GO:0007165,GO:0007275,GO:0008150,GO:0008152,GO:0009593,GO:0009653,GO:0009719,GO:0009720,GO:0009725,GO:0009726,GO:0009729,GO:0009733,GO:0009741,GO:0009742,GO:0009755,GO:0009825,GO:0009888,GO:0009965,GO:0009966,GO:0009968,GO:0009987,GO:…	2.7.11.1	ko:K14502	ko04075,map04075	-	-	-	ko00000,ko00001,ko01000,ko01001	-	-	-	Pkinase
PHALU_000721-RA	3885.XP_007161365.1	1.9e-48	198.4	KOG2205@1|root,KOG2205@2759|Eukaryota,37MMV@33090|Viridiplantae,3GE7F@35493|Streptophyta,4JI1A@91835|fabids	35493|Streptophyta	G	Protein FAM135B-like isoform X1	-	GO:0003674,GO:0003824,GO:0004856,GO:0005975,GO:0005996,GO:0005997,GO:0006793,GO:0006796,GO:0008150,GO:0008152,GO:0009987,GO:0016301,GO:0016310,GO:0016740,GO:0016772,GO:0016773,GO:0019200,GO:0019321,GO:0044237,GO:0044238,GO:0044262,GO:0044281,GO:0046835,GO:0071704	-	-	-	-	-	-	-	-	-	-	DUF3657,DUF676
PHALU_000722-RA	3847.GLYMA17G26573.3	1.5e-80	306.2	KOG2205@1|root,KOG2205@2759|Eukaryota,37MMV@33090|Viridiplantae,3GE7F@35493|Streptophyta,4JI1A@91835|fabids	35493|Streptophyta	G	Protein FAM135B-like isoform X1	-	GO:0003674,GO:0003824,GO:0004856,GO:0005975,GO:0005996,GO:0005997,GO:0006793,GO:0006796,GO:0008150,GO:0008152,GO:0009987,GO:0016301,GO:0016310,GO:0016740,GO:0016772,GO:0016773,GO:0019200,GO:0019321,GO:0044237,GO:0044238,GO:0044262,GO:0044281,GO:0046835,GO:0071704	-	-	-	-	-	-	-	-	-	-	DUF3657,DUF676
PHALU_000723-RA	3885.XP_007161367.1	5.3e-229	800.0	KOG2205@1|root,KOG2205@2759|Eukaryota,37MMV@33090|Viridiplantae,3GE7F@35493|Streptophyta,4JI1A@91835|fabids	35493|Streptophyta	G	Protein FAM135B-like isoform X1	-	GO:0003674,GO:0003824,GO:0004856,GO:0005975,GO:0005996,GO:0005997,GO:0006793,GO:0006796,GO:0008150,GO:0008152,GO:0009987,GO:0016301,GO:0016310,GO:0016740,GO:0016772,GO:0016773,GO:0019200,GO:0019321,GO:0044237,GO:0044238,GO:0044262,GO:0044281,GO:0046835,GO:0071704	-	-	-	-	-	-	-	-	-	-	DUF3657,DUF676
PHALU_000724-RA	3659.XP_004172147.1	1.9e-21	108.2	KOG2205@1|root,KOG2205@2759|Eukaryota,37MMV@33090|Viridiplantae,3GE7F@35493|Streptophyta,4JI1A@91835|fabids	35493|Streptophyta	G	Protein FAM135B-like isoform X1	-	GO:0003674,GO:0003824,GO:0004856,GO:0005975,GO:0005996,GO:0005997,GO:0006793,GO:0006796,GO:0008150,GO:0008152,GO:0009987,GO:0016301,GO:0016310,GO:0016740,GO:0016772,GO:0016773,GO:0019200,GO:0019321,GO:0044237,GO:0044238,GO:0044262,GO:0044281,GO:0046835,GO:0071704	-	-	-	-	-	-	-	-	-	-	DUF3657,DUF676
PHALU_000725-RA	3885.XP_007161368.1	1.2e-62	245.7	2BIQ0@1|root,2S1EM@2759|Eukaryota,37URH@33090|Viridiplantae,3GIYR@35493|Streptophyta,4JPVT@91835|fabids	35493|Streptophyta	S	Polyketide cyclase / dehydrase and lipid transport	-	-	-	-	-	-	-	-	-	-	-	-	Polyketide_cyc2
PHALU_000726-RA	3885.XP_007161369.1	6.5e-50	204.1	KOG0914@1|root,KOG0914@2759|Eukaryota,37SJ8@33090|Viridiplantae,3GAD7@35493|Streptophyta,4JDRT@91835|fabids	35493|Streptophyta	O	Thioredoxin-related transmembrane protein	-	-	-	-	-	-	-	-	-	-	-	-	-
PHALU_000727-RA	3885.XP_007161369.1	1.9e-55	222.2	KOG0914@1|root,KOG0914@2759|Eukaryota,37SJ8@33090|Viridiplantae,3GAD7@35493|Streptophyta,4JDRT@91835|fabids	35493|Streptophyta	O	Thioredoxin-related transmembrane protein	-	-	-	-	-	-	-	-	-	-	-	-	-
PHALU_000728-RA	3885.XP_007161372.1	0.0	1258.8	KOG1087@1|root,KOG1087@2759|Eukaryota,37J7X@33090|Viridiplantae,3GG2X@35493|Streptophyta,4JNK2@91835|fabids	35493|Streptophyta	U	Target of Myb protein	-	GO:0003674,GO:0003824,GO:0004842,GO:0005488,GO:0005515,GO:0005575,GO:0005622,GO:0005623,GO:0005737,GO:0006082,GO:0006464,GO:0006605,GO:0006625,GO:0006629,GO:0006631,GO:0006635,GO:0006807,GO:0006810,GO:0006886,GO:0006996,GO:0007031,GO:0008104,GO:0008150,GO:0008152,GO:0009056,GO:0009062,GO:0009987,GO:0015031,GO:0015833,GO:0015919,GO:0016042,GO:0016043,GO:0016054,GO:0016558,GO:0016567,GO:0016740,GO:…	-	-	-	-	-	-	-	-	-	-	GAT,VHS
PHALU_000731-RA	3847.GLYMA13G08986.1	9.7e-179	632.9	28KXW@1|root,2QTEI@2759|Eukaryota,37S9G@33090|Viridiplantae,3GBSY@35493|Streptophyta,4JGHM@91835|fabids	35493|Streptophyta	C	Introduction of a cis double bond between carbons of the acyl chain	-	GO:0005575,GO:0016020	1.14.19.11,1.14.19.2,1.14.19.26	ko:K03921	ko00061,ko01040,ko01212,map00061,map01040,map01212	-	R03370,R08161,R11108,R11109	RC00917	ko00000,ko00001,ko01000,ko01004	-	-	-	FA_desaturase_2
PHALU_000732-RA	3885.XP_007161375.1	9.9e-201	706.1	COG0115@1|root,KOG0975@2759|Eukaryota,37N35@33090|Viridiplantae,3G9PH@35493|Streptophyta,4JJUG@91835|fabids	35493|Streptophyta	E	Branched-chain-amino-acid aminotransferase-like protein 3	-	GO:0005575,GO:0005622,GO:0005623,GO:0005737,GO:0006082,GO:0006520,GO:0006725,GO:0006807,GO:0008150,GO:0008152,GO:0008153,GO:0008652,GO:0009058,GO:0009072,GO:0009073,GO:0009507,GO:0009532,GO:0009536,GO:0009570,GO:0009987,GO:0016053,GO:0019438,GO:0019752,GO:0032787,GO:0042537,GO:0043226,GO:0043227,GO:0043229,GO:0043231,GO:0043436,GO:0044237,GO:0044238,GO:0044249,GO:0044281,GO:0044283,GO:0044422,GO:…	4.1.3.38	ko:K18482	ko00790,map00790	-	R05553	RC01843,RC02148	ko00000,ko00001,ko01000	-	-	-	Aminotran_4
PHALU_000733-RA	3885.XP_007161376.1	0.0	1216.1	KOG0498@1|root,KOG0498@2759|Eukaryota,37Q35@33090|Viridiplantae,3GAHY@35493|Streptophyta,4JHUR@91835|fabids	35493|Streptophyta	PT	Cyclic nucleotide-gated ion channel 1-like	-	GO:0005575,GO:0005623,GO:0005886,GO:0005887,GO:0008150,GO:0016020,GO:0016021,GO:0031224,GO:0031226,GO:0042391,GO:0044425,GO:0044459,GO:0044464,GO:0065007,GO:0065008,GO:0071944	-	ko:K05391	ko04626,map04626	-	-	-	ko00000,ko00001,ko04040	1.A.1.5	-	-	Ion_trans,cNMP_binding
PHALU_000735-RA	3885.XP_007161377.1	3.1e-261	907.1	KOG1021@1|root,KOG1021@2759|Eukaryota,37HTC@33090|Viridiplantae,3GH62@35493|Streptophyta,4JM14@91835|fabids	35493|Streptophyta	GMW	Exostosin family	-	-	-	ko:K20870	-	-	-	-	ko00000,ko01000,ko01003	-	GT47	-	Exostosin,NAM
PHALU_000737-RA	3847.GLYMA14G27900.1	5.7e-251	873.2	28J8N@1|root,2QVQM@2759|Eukaryota,37MZF@33090|Viridiplantae,3GFB3@35493|Streptophyta,4JRVI@91835|fabids	35493|Streptophyta	P	May act as a component of the auxin efflux carrier	-	GO:0003674,GO:0005215,GO:0005575,GO:0005622,GO:0005623,GO:0005737,GO:0005783,GO:0005886,GO:0006810,GO:0007275,GO:0008150,GO:0009653,GO:0009888,GO:0009914,GO:0009926,GO:0009966,GO:0009968,GO:0009987,GO:0010015,GO:0010053,GO:0010054,GO:0010104,GO:0010105,GO:0010252,GO:0010315,GO:0010329,GO:0010540,GO:0010646,GO:0010648,GO:0010817,GO:0010928,GO:0012505,GO:0015562,GO:0016020,GO:0016049,GO:0021700,GO:…	-	ko:K13947	-	-	-	-	ko00000,ko02000	2.A.69.1	-	-	Mem_trans
PHALU_000738-RA	3885.XP_007161380.1	7.3e-208	729.9	COG1062@1|root,KOG0022@2759|Eukaryota,37KYW@33090|Viridiplantae,3GBVV@35493|Streptophyta,4JKN8@91835|fabids	35493|Streptophyta	Q	alcohol dehydrogenase	-	-	1.1.1.1	ko:K18857	ko00010,ko00071,ko00350,ko00592,ko01100,ko01110,ko01120,map00010,map00071,map00350,map00592,map01100,map01110,map01120	-	R00623,R00754,R04880,R10783	RC00050,RC00087,RC00088,RC00099	ko00000,ko00001,ko01000	-	-	-	ADH_N,ADH_zinc_N
PHALU_000739-RA	3885.XP_007161381.1	6e-216	756.5	28KXW@1|root,2QTEI@2759|Eukaryota,37S9G@33090|Viridiplantae,3GBSY@35493|Streptophyta,4JGHM@91835|fabids	35493|Streptophyta	C	Introduction of a cis double bond between carbons of the acyl chain	-	GO:0005575,GO:0016020	1.14.19.11,1.14.19.2,1.14.19.26	ko:K03921	ko00061,ko01040,ko01212,map00061,map01040,map01212	-	R03370,R08161,R11108,R11109	RC00917	ko00000,ko00001,ko01000,ko01004	-	-	-	FA_desaturase_2
PHALU_000740-RA	3885.XP_007161382.1	1e-143	516.5	28MDJ@1|root,2QTWZ@2759|Eukaryota,37R80@33090|Viridiplantae,3G99F@35493|Streptophyta,4JESF@91835|fabids	35493|Streptophyta	S	transcriptional co-repressor	-	GO:0000003,GO:0001666,GO:0003006,GO:0003674,GO:0003676,GO:0003677,GO:0005488,GO:0005515,GO:0006950,GO:0006974,GO:0006979,GO:0007275,GO:0008150,GO:0009605,GO:0009607,GO:0009617,GO:0009620,GO:0009624,GO:0009628,GO:0009636,GO:0009719,GO:0009725,GO:0009733,GO:0009790,GO:0009791,GO:0009793,GO:0009908,GO:0009909,GO:0009987,GO:0010033,GO:0010035,GO:0010038,GO:0010154,GO:0010243,GO:0010272,GO:0014070,GO:…	-	-	-	-	-	-	-	-	-	-	LIM_bind
PHALU_000741-RA	3885.XP_007161382.1	5.2e-172	611.3	28MDJ@1|root,2QTWZ@2759|Eukaryota,37R80@33090|Viridiplantae,3G99F@35493|Streptophyta,4JESF@91835|fabids	35493|Streptophyta	S	transcriptional co-repressor	-	GO:0000003,GO:0001666,GO:0003006,GO:0003674,GO:0003676,GO:0003677,GO:0005488,GO:0005515,GO:0006950,GO:0006974,GO:0006979,GO:0007275,GO:0008150,GO:0009605,GO:0009607,GO:0009617,GO:0009620,GO:0009624,GO:0009628,GO:0009636,GO:0009719,GO:0009725,GO:0009733,GO:0009790,GO:0009791,GO:0009793,GO:0009908,GO:0009909,GO:0009987,GO:0010033,GO:0010035,GO:0010038,GO:0010154,GO:0010243,GO:0010272,GO:0014070,GO:…	-	-	-	-	-	-	-	-	-	-	LIM_bind
PHALU_000744-RA	3885.XP_007161383.1	8e-129	466.5	KOG1623@1|root,KOG1623@2759|Eukaryota,37I7C@33090|Viridiplantae,3G79V@35493|Streptophyta,4JFCG@91835|fabids	35493|Streptophyta	U	Mediates both low-affinity uptake and efflux of sugar across the membrane	-	GO:0003674,GO:0005215,GO:0005575,GO:0005622,GO:0005623,GO:0005737,GO:0005783,GO:0005789,GO:0005886,GO:0005887,GO:0006810,GO:0008150,GO:0008643,GO:0009987,GO:0012505,GO:0015144,GO:0016020,GO:0016021,GO:0016043,GO:0022607,GO:0022857,GO:0031224,GO:0031226,GO:0031984,GO:0034219,GO:0042175,GO:0043226,GO:0043227,GO:0043229,GO:0043231,GO:0043933,GO:0044085,GO:0044422,GO:0044424,GO:0044425,GO:0044432,GO:…	-	ko:K15382	-	-	-	-	ko00000,ko02000	9.A.58.1	-	-	MtN3_slv
PHALU_000747-RA	3885.XP_007161384.1	1.8e-302	1044.6	COG0847@1|root,KOG2248@2759|Eukaryota,37JUE@33090|Viridiplantae,3G8PX@35493|Streptophyta,4JKVZ@91835|fabids	35493|Streptophyta	L	Small RNA degrading nuclease	-	-	-	ko:K14570	ko03008,map03008	-	-	-	ko00000,ko00001,ko01000,ko03009	-	-	-	RNase_T
PHALU_000748-RA	3885.XP_007161385.1	0.0	1107.8	28K9J@1|root,2QPVN@2759|Eukaryota,37IEC@33090|Viridiplantae,3GERQ@35493|Streptophyta,4JMBM@91835|fabids	35493|Streptophyta	K	Belongs to the GRAS family	SCL1	GO:0003674,GO:0003676,GO:0003677,GO:0003700,GO:0005488,GO:0005575,GO:0005622,GO:0005623,GO:0005634,GO:0006355,GO:0008150,GO:0009889,GO:0010468,GO:0010556,GO:0019219,GO:0019222,GO:0031323,GO:0031326,GO:0043226,GO:0043227,GO:0043229,GO:0043231,GO:0043565,GO:0044424,GO:0044464,GO:0050789,GO:0050794,GO:0051171,GO:0051252,GO:0060255,GO:0065007,GO:0080090,GO:0097159,GO:0140110,GO:1901363,GO:1903506,GO:…	-	-	-	-	-	-	-	-	-	-	GRAS
PHALU_000749-RA	3885.XP_007161388.1	1.2e-100	372.9	COG5147@1|root,KOG0048@2759|Eukaryota	2759|Eukaryota	ADK	RNA polymerase II transcription regulator recruiting activity	-	-	-	ko:K09422	-	-	-	-	ko00000,ko03000	-	-	-	Myb_DNA-binding
PHALU_000750-RA	3885.XP_007152633.1	1.1e-32	146.4	COG2376@1|root,KOG2426@2759|Eukaryota,37N3R@33090|Viridiplantae,3GAMX@35493|Streptophyta,4JID2@91835|fabids	35493|Streptophyta	G	3,4-dihydroxy-2-butanone kinase	-	-	2.7.1.28,2.7.1.29,4.6.1.15	ko:K00863	ko00051,ko00561,ko00680,ko01100,ko01120,ko01200,ko04622,map00051,map00561,map00680,map01100,map01120,map01200,map04622	M00344	R01011,R01059	RC00002,RC00017	ko00000,ko00001,ko00002,ko01000	-	-	-	Dak1,Dak2
PHALU_000751-RA	3885.XP_007161389.1	2.1e-156	558.5	28ME4@1|root,2QTXK@2759|Eukaryota,37PCD@33090|Viridiplantae,3G8HQ@35493|Streptophyta,4JCY0@91835|fabids	35493|Streptophyta	-	-	-	-	-	-	-	-	-	-	-	-	-	-	-
PHALU_000752-RA	3885.XP_007161390.1	4.3e-115	420.6	KOG0080@1|root,KOG0080@2759|Eukaryota,37KG9@33090|Viridiplantae,3GEI6@35493|Streptophyta,4JHRK@91835|fabids	35493|Streptophyta	U	Ras-related protein	-	GO:0005575,GO:0005622,GO:0005623,GO:0005737,GO:0005794,GO:0005886,GO:0012505,GO:0016020,GO:0043226,GO:0043227,GO:0043229,GO:0043231,GO:0044424,GO:0044444,GO:0044464,GO:0071944	3.1.3.16	ko:K07910,ko:K17506	-	-	-	-	ko00000,ko01000,ko01009,ko04031,ko04131	-	-	-	Ras
PHALU_000753-RA	3885.XP_007161391.1	4.2e-198	697.2	COG2214@1|root,KOG0691@2759|Eukaryota,37J01@33090|Viridiplantae,3GDNC@35493|Streptophyta,4JDJU@91835|fabids	35493|Streptophyta	O	Chaperone protein DNAj	-	-	-	-	-	-	-	-	-	-	-	-	DnaJ,DnaJ-X
PHALU_000754-RA	3885.XP_007161393.1	1.4e-111	409.1	2AQRQ@1|root,2RZJH@2759|Eukaryota,37UVE@33090|Viridiplantae,3GIP8@35493|Streptophyta,4JQKM@91835|fabids	35493|Streptophyta	-	-	-	-	-	-	-	-	-	-	-	-	-	-	-
PHALU_000755-RA	3885.XP_007161396.1	1.4e-109	403.3	KOG1947@1|root,KOG1947@2759|Eukaryota,37J75@33090|Viridiplantae,3G7SB@35493|Streptophyta,4JJ6W@91835|fabids	35493|Streptophyta	S	f-box protein	-	GO:0000151,GO:0003674,GO:0003824,GO:0004842,GO:0005575,GO:0005622,GO:0005623,GO:0005634,GO:0006464,GO:0006508,GO:0006511,GO:0006807,GO:0006950,GO:0007275,GO:0008150,GO:0008152,GO:0009056,GO:0009057,GO:0009266,GO:0009408,GO:0009628,GO:0009653,GO:0009719,GO:0009725,GO:0009733,GO:0009791,GO:0009987,GO:0010015,GO:0010033,GO:0010101,GO:0010102,GO:0010286,GO:0010311,GO:0010498,GO:0016567,GO:0016740,GO:…	-	ko:K03875	ko04068,ko04110,ko04120,ko04150,ko05168,ko05169,ko05200,ko05203,ko05222,map04068,map04110,map04120,map04150,map05168,map05169,map05200,map05203,map05222	M00381	-	-	ko00000,ko00001,ko00002,ko04121	-	-	-	F-box,F-box-like,LRR_6
PHALU_000756-RA	3885.XP_007161395.1	2.2e-99	368.2	COG3491@1|root,KOG0143@2759|Eukaryota,37TJ3@33090|Viridiplantae,3GHJV@35493|Streptophyta,4JD7D@91835|fabids	35493|Streptophyta	Q	Belongs to the iron ascorbate-dependent oxidoreductase family	-	-	-	-	-	-	-	-	-	-	-	-	2OG-FeII_Oxy,DIOX_N
PHALU_000757-RA	3847.GLYMA14G25590.4	4.4e-247	860.1	28UQG@1|root,2R1FF@2759|Eukaryota,37HEK@33090|Viridiplantae,3GAY5@35493|Streptophyta,4JKFN@91835|fabids	35493|Streptophyta	S	ACT domain	-	GO:0003674,GO:0005488,GO:0005575,GO:0005622,GO:0005623,GO:0005737,GO:0005829,GO:0016597,GO:0031406,GO:0036094,GO:0043167,GO:0043168,GO:0043177,GO:0044424,GO:0044444,GO:0044464	-	-	-	-	-	-	-	-	-	-	ACT
PHALU_000758-RA	3885.XP_007140642.1	3.7e-81	308.1	2B7SH@1|root,2S0Q6@2759|Eukaryota,37V0U@33090|Viridiplantae,3GITW@35493|Streptophyta,4JQF2@91835|fabids	35493|Streptophyta	S	Encoded by	-	-	-	-	-	-	-	-	-	-	-	-	Myb_DNA-bind_3
PHALU_000759-RA	3885.XP_007140642.1	5.5e-104	384.4	2B7SH@1|root,2S0Q6@2759|Eukaryota,37V0U@33090|Viridiplantae,3GITW@35493|Streptophyta,4JQF2@91835|fabids	35493|Streptophyta	S	Encoded by	-	-	-	-	-	-	-	-	-	-	-	-	Myb_DNA-bind_3
PHALU_000760-RA	3885.XP_007161403.1	3.9e-251	874.0	KOG1087@1|root,KOG1087@2759|Eukaryota,37J7X@33090|Viridiplantae,3G7ER@35493|Streptophyta,4JCZB@91835|fabids	35493|Streptophyta	U	TOM1-like protein	-	GO:0003674,GO:0005488,GO:0005515,GO:0005575,GO:0005622,GO:0005623,GO:0005737,GO:0007088,GO:0007154,GO:0007165,GO:0007346,GO:0008150,GO:0009987,GO:0010564,GO:0010639,GO:0010948,GO:0019899,GO:0019900,GO:0019901,GO:0023052,GO:0030276,GO:0033043,GO:0044424,GO:0044464,GO:0045786,GO:0045839,GO:0045930,GO:0048519,GO:0048523,GO:0050789,GO:0050794,GO:0050896,GO:0051128,GO:0051129,GO:0051716,GO:0051726,GO:…	-	-	-	-	-	-	-	-	-	-	GAT,VHS
PHALU_000762-RA	3885.XP_007161405.1	1.4e-49	202.2	2D511@1|root,2SWYQ@2759|Eukaryota,37XZU@33090|Viridiplantae,3GZ72@35493|Streptophyta,4JV6Q@91835|fabids	35493|Streptophyta	S	Prolamin-like	-	-	-	-	-	-	-	-	-	-	-	-	Prolamin_like
PHALU_000764-RA	3885.XP_007161406.1	3.9e-220	770.4	COG3491@1|root,KOG0143@2759|Eukaryota,37NQC@33090|Viridiplantae,3G7SY@35493|Streptophyta,4JM20@91835|fabids	35493|Streptophyta	Q	Belongs to the iron ascorbate-dependent oxidoreductase family	-	GO:0000003,GO:0000902,GO:0001101,GO:0003006,GO:0003674,GO:0003824,GO:0006082,GO:0006629,GO:0006720,GO:0006721,GO:0007154,GO:0007165,GO:0007275,GO:0008150,GO:0008152,GO:0008299,GO:0008610,GO:0009058,GO:0009314,GO:0009416,GO:0009628,GO:0009639,GO:0009653,GO:0009685,GO:0009686,GO:0009719,GO:0009725,GO:0009739,GO:0009740,GO:0009755,GO:0009791,GO:0009826,GO:0009908,GO:0009987,GO:0010033,GO:0010476,GO:…	1.14.11.12	ko:K05282	ko00904,ko01100,ko01110,map00904,map01100,map01110	-	R03806,R03807,R05097,R06322,R06323,R06326	RC00257,RC00893,RC01596	ko00000,ko00001,ko01000	-	-	-	2OG-FeII_Oxy,DIOX_N
PHALU_000765-RA	3885.XP_007161408.1	0.0	1186.4	COG0515@1|root,2QQPF@2759|Eukaryota,37R7I@33090|Viridiplantae,3GB3T@35493|Streptophyta,4JS7V@91835|fabids	35493|Streptophyta	T	Wall-associated receptor kinase	-	GO:0000902,GO:0001101,GO:0003674,GO:0003824,GO:0004672,GO:0004674,GO:0005575,GO:0005618,GO:0005622,GO:0005623,GO:0005737,GO:0005773,GO:0005886,GO:0005975,GO:0006464,GO:0006468,GO:0006793,GO:0006796,GO:0006807,GO:0006884,GO:0006950,GO:0006952,GO:0007154,GO:0007165,GO:0007166,GO:0008150,GO:0008152,GO:0008361,GO:0009311,GO:0009505,GO:0009605,GO:0009607,GO:0009615,GO:0009620,GO:0009653,GO:0009719,GO:…	-	-	-	-	-	-	-	-	-	-	EGF_CA,GUB_WAK_bind,Pkinase,Pkinase_Tyr,WAK
PHALU_000766-RA	3885.XP_007161408.1	0.0	1357.4	COG0515@1|root,2QQPF@2759|Eukaryota,37R7I@33090|Viridiplantae,3GB3T@35493|Streptophyta,4JS7V@91835|fabids	35493|Streptophyta	T	Wall-associated receptor kinase	-	GO:0000902,GO:0001101,GO:0003674,GO:0003824,GO:0004672,GO:0004674,GO:0005575,GO:0005618,GO:0005622,GO:0005623,GO:0005737,GO:0005773,GO:0005886,GO:0005975,GO:0006464,GO:0006468,GO:0006793,GO:0006796,GO:0006807,GO:0006884,GO:0006950,GO:0006952,GO:0007154,GO:0007165,GO:0007166,GO:0008150,GO:0008152,GO:0008361,GO:0009311,GO:0009505,GO:0009605,GO:0009607,GO:0009615,GO:0009620,GO:0009653,GO:0009719,GO:…	-	-	-	-	-	-	-	-	-	-	EGF_CA,GUB_WAK_bind,Pkinase,Pkinase_Tyr,WAK
PHALU_000767-RA	3885.XP_007161410.1	0.0	1355.5	COG0515@1|root,2QQPF@2759|Eukaryota,37R7I@33090|Viridiplantae,3GB3T@35493|Streptophyta,4JS7V@91835|fabids	35493|Streptophyta	T	Wall-associated receptor kinase	-	GO:0000902,GO:0001101,GO:0003674,GO:0003824,GO:0004672,GO:0004674,GO:0005575,GO:0005618,GO:0005622,GO:0005623,GO:0005737,GO:0005773,GO:0005886,GO:0005975,GO:0006464,GO:0006468,GO:0006793,GO:0006796,GO:0006807,GO:0006884,GO:0006950,GO:0006952,GO:0007154,GO:0007165,GO:0007166,GO:0008150,GO:0008152,GO:0008361,GO:0009311,GO:0009505,GO:0009605,GO:0009607,GO:0009615,GO:0009620,GO:0009653,GO:0009719,GO:…	-	-	-	-	-	-	-	-	-	-	EGF_CA,GUB_WAK_bind,Pkinase,Pkinase_Tyr,WAK
PHALU_000768-RA	3885.XP_007161412.1	2.6e-93	348.6	COG0457@1|root,KOG0553@2759|Eukaryota,37TVI@33090|Viridiplantae,3GHZQ@35493|Streptophyta,4JP33@91835|fabids	35493|Streptophyta	S	tetratricopeptide repeat protein	-	-	-	-	-	-	-	-	-	-	-	-	PC4,TPR_11,TPR_14,TPR_16,TPR_19,TPR_2,TPR_8
PHALU_000772-RA	3885.XP_007161701.1	8.6e-10	69.3	2D57T@1|root,2SXNQ@2759|Eukaryota,382SJ@33090|Viridiplantae,3GRDX@35493|Streptophyta	35493|Streptophyta	-	-	-	-	-	-	-	-	-	-	-	-	-	-	-
PHALU_000774-RA	3885.XP_007161416.1	3.8e-273	947.2	28I8I@1|root,2QQIW@2759|Eukaryota,37Q94@33090|Viridiplantae,3GESP@35493|Streptophyta,4JGIA@91835|fabids	35493|Streptophyta	S	PHD-finger	-	-	-	ko:K13196	-	-	-	-	ko00000,ko03041	-	-	-	PHD
PHALU_000775-RA	3847.GLYMA14G24986.1	5.7e-12	79.0	28I8I@1|root,2QQIW@2759|Eukaryota,37Q94@33090|Viridiplantae,3GESP@35493|Streptophyta,4JGIA@91835|fabids	35493|Streptophyta	S	PHD-finger	-	-	-	-	-	-	-	-	-	-	-	-	PHD
PHALU_000776-RA	3885.XP_007161418.1	0.0	1123.2	28I6U@1|root,2QW24@2759|Eukaryota,37P5P@33090|Viridiplantae,3GGXJ@35493|Streptophyta,4JDP4@91835|fabids	35493|Streptophyta	S	methyltransferase PMT10	-	GO:0003674,GO:0003824,GO:0005575,GO:0005622,GO:0005623,GO:0005737,GO:0008150,GO:0008152,GO:0008168,GO:0008757,GO:0016740,GO:0016741,GO:0032259,GO:0044424,GO:0044464	-	-	-	-	-	-	-	-	-	-	Methyltransf_29
PHALU_000777-RA	3885.XP_007161419.1	2e-219	768.1	COG1062@1|root,KOG0022@2759|Eukaryota,37KYW@33090|Viridiplantae,3GBVV@35493|Streptophyta	35493|Streptophyta	Q	alcohol dehydrogenase	-	GO:0000302,GO:0001101,GO:0001666,GO:0003674,GO:0003824,GO:0004022,GO:0005488,GO:0005515,GO:0005575,GO:0005622,GO:0005623,GO:0005737,GO:0005829,GO:0005886,GO:0006950,GO:0006970,GO:0006979,GO:0008150,GO:0008152,GO:0009266,GO:0009409,GO:0009410,GO:0009413,GO:0009414,GO:0009415,GO:0009628,GO:0009636,GO:0009651,GO:0009719,GO:0009725,GO:0009737,GO:0009743,GO:0009744,GO:0010033,GO:0010035,GO:0010038,GO:…	1.1.1.1	ko:K18857	ko00010,ko00071,ko00350,ko00592,ko01100,ko01110,ko01120,map00010,map00071,map00350,map00592,map01100,map01110,map01120	-	R00623,R00754,R04880,R10783	RC00050,RC00087,RC00088,RC00099	ko00000,ko00001,ko01000	-	-	-	ADH_N,ADH_zinc_N
PHALU_000778-RA	3885.XP_007161420.1	1e-78	299.7	COG5126@1|root,KOG0027@2759|Eukaryota,37VNG@33090|Viridiplantae,3GJIF@35493|Streptophyta,4JPYM@91835|fabids	35493|Streptophyta	T	calcium-binding protein	-	GO:0003674,GO:0005488,GO:0005509,GO:0043167,GO:0043169,GO:0046872	-	ko:K13448	ko04626,map04626	-	-	-	ko00000,ko00001	-	-	-	EF-hand_1,EF-hand_5
PHALU_000779-RA	3885.XP_007161421.1	7.7e-283	979.5	KOG3544@1|root,KOG3544@2759|Eukaryota	2759|Eukaryota	D	structural constituent of cuticle	-	-	-	-	-	-	-	-	-	-	-	-	-
PHALU_000780-RA	3885.XP_007161425.1	0.0	3343.5	COG5084@1|root,KOG1492@2759|Eukaryota,37MZV@33090|Viridiplantae,3GA3K@35493|Streptophyta,4JDWR@91835|fabids	35493|Streptophyta	S	zinc finger	-	GO:0003674,GO:0003676,GO:0003723,GO:0003824,GO:0004518,GO:0004519,GO:0004521,GO:0004540,GO:0005488,GO:0005575,GO:0005622,GO:0005623,GO:0005634,GO:0005654,GO:0005847,GO:0005849,GO:0006139,GO:0006378,GO:0006379,GO:0006396,GO:0006397,GO:0006403,GO:0006405,GO:0006406,GO:0006611,GO:0006725,GO:0006807,GO:0006810,GO:0006886,GO:0006913,GO:0008104,GO:0008150,GO:0008152,GO:0009987,GO:0010467,GO:0015031,GO:…	-	-	-	-	-	-	-	-	-	-	-
PHALU_000781-RA	3885.XP_007161426.1	0.0	1426.0	COG0515@1|root,KOG1187@2759|Eukaryota,37N0Q@33090|Viridiplantae,3GFA5@35493|Streptophyta,4JJQT@91835|fabids	35493|Streptophyta	T	receptor-like serine threonine-protein kinase At5g57670	-	GO:0003674,GO:0003824,GO:0004672,GO:0004674,GO:0004675,GO:0004888,GO:0005575,GO:0005623,GO:0005886,GO:0006464,GO:0006468,GO:0006793,GO:0006796,GO:0006807,GO:0006950,GO:0007154,GO:0007165,GO:0007166,GO:0007167,GO:0007178,GO:0008150,GO:0008152,GO:0009605,GO:0009607,GO:0009611,GO:0009620,GO:0009987,GO:0016020,GO:0016301,GO:0016310,GO:0016740,GO:0016772,GO:0016773,GO:0019199,GO:0019538,GO:0023052,GO:…	-	-	-	-	-	-	-	-	-	-	Pkinase,Usp
PHALU_000782-RA	3885.XP_007161427.1	6.5e-210	736.5	COG3424@1|root,2QRSY@2759|Eukaryota,37MT6@33090|Viridiplantae,3G7AK@35493|Streptophyta	35493|Streptophyta	H	Belongs to the chalcone stilbene synthases family	CHS3	GO:0003674,GO:0003824,GO:0008150,GO:0008152,GO:0009058,GO:0009812,GO:0009813,GO:0016210,GO:0016740,GO:0016746,GO:0016747,GO:0071704,GO:1901576	2.3.1.74	ko:K00660	ko00941,ko01100,ko01110,ko04712,map00941,map01100,map01110,map04712	M00137	R01613,R06568,R07987,R07988,R07989	RC00004,RC02726	ko00000,ko00001,ko00002,ko01000,ko01008	-	-	-	Chal_sti_synt_C,Chal_sti_synt_N
PHALU_000784-RA	3885.XP_007163972.1	1.9e-120	438.7	COG0515@1|root,KOG1187@2759|Eukaryota,37MEY@33090|Viridiplantae,3GC2U@35493|Streptophyta,4JTKF@91835|fabids	35493|Streptophyta	T	receptor-like protein kinase	-	-	-	-	-	-	-	-	-	-	-	-	GUB_WAK_bind,Pkinase,Pkinase_Tyr
PHALU_000786-RA	3885.XP_007161431.1	6.7e-146	524.2	KOG4420@1|root,KOG4420@2759|Eukaryota,37MAW@33090|Viridiplantae,3GBK3@35493|Streptophyta,4JEQI@91835|fabids	35493|Streptophyta	O	Glutathione S-transferase	TCHQD1	GO:0003674,GO:0003824,GO:0004364,GO:0005575,GO:0005622,GO:0005623,GO:0005737,GO:0005886,GO:0006518,GO:0006575,GO:0006749,GO:0006790,GO:0006807,GO:0008150,GO:0008152,GO:0009987,GO:0016020,GO:0016740,GO:0016765,GO:0034641,GO:0043603,GO:0044237,GO:0044424,GO:0044464,GO:0051186,GO:0071704,GO:0071944,GO:1901564	-	ko:K22077	-	-	-	-	ko00000,ko03029	-	-	-	GST_C,GST_C_2,GST_N_3
PHALU_000788-RA	3885.XP_007161431.1	4.9e-146	524.6	KOG4420@1|root,KOG4420@2759|Eukaryota,37MAW@33090|Viridiplantae,3GBK3@35493|Streptophyta,4JEQI@91835|fabids	35493|Streptophyta	O	Glutathione S-transferase	TCHQD1	GO:0003674,GO:0003824,GO:0004364,GO:0005575,GO:0005622,GO:0005623,GO:0005737,GO:0005886,GO:0006518,GO:0006575,GO:0006749,GO:0006790,GO:0006807,GO:0008150,GO:0008152,GO:0009987,GO:0016020,GO:0016740,GO:0016765,GO:0034641,GO:0043603,GO:0044237,GO:0044424,GO:0044464,GO:0051186,GO:0071704,GO:0071944,GO:1901564	-	ko:K22077	-	-	-	-	ko00000,ko03029	-	-	-	GST_C,GST_C_2,GST_N_3
PHALU_000789-RA	3885.XP_007161434.1	4e-52	211.5	COG5204@1|root,KOG3490@2759|Eukaryota,37UJY@33090|Viridiplantae,3GIJM@35493|Streptophyta,4JPVK@91835|fabids	35493|Streptophyta	K	May regulate transcription elongation by RNA polymerase II. May enhance transcriptional pausing at sites proximal to the promoter, which may in turn facilitate the assembly of an elongation competent RNA polymerase II complex	-	GO:0000993,GO:0001098,GO:0001099,GO:0003674,GO:0003676,GO:0003700,GO:0003723,GO:0003727,GO:0005488,GO:0005515,GO:0005575,GO:0005622,GO:0005623,GO:0005634,GO:0005654,GO:0006139,GO:0006325,GO:0006355,GO:0006357,GO:0006396,GO:0006397,GO:0006725,GO:0006807,GO:0006996,GO:0008023,GO:0008150,GO:0008152,GO:0009889,GO:0009987,GO:0010467,GO:0010468,GO:0010556,GO:0016043,GO:0016070,GO:0016071,GO:0019219,GO:…	-	ko:K15171	-	-	-	-	ko00000,ko03019,ko03021	-	-	-	Spt4
PHALU_000790-RA	3885.XP_007161435.1	8.1e-111	407.5	KOG4197@1|root,KOG4197@2759|Eukaryota,37PR5@33090|Viridiplantae,3G9CG@35493|Streptophyta,4JKZ1@91835|fabids	35493|Streptophyta	S	Pentatricopeptide repeat-containing protein	-	GO:0003674,GO:0003676,GO:0003723,GO:0003824,GO:0004518,GO:0004519,GO:0005488,GO:0005575,GO:0005622,GO:0005623,GO:0006139,GO:0006725,GO:0006807,GO:0008150,GO:0008152,GO:0009451,GO:0009987,GO:0016070,GO:0016787,GO:0016788,GO:0034641,GO:0043170,GO:0043226,GO:0043227,GO:0043229,GO:0043231,GO:0043412,GO:0044237,GO:0044238,GO:0044424,GO:0044464,GO:0046483,GO:0071704,GO:0090304,GO:0090305,GO:0097159,GO:…	-	-	-	-	-	-	-	-	-	-	DYW_deaminase,PPR
PHALU_000791-RA	3885.XP_007161447.1	1.9e-130	472.2	COG0515@1|root,KOG1187@2759|Eukaryota,37RNN@33090|Viridiplantae,3G8EG@35493|Streptophyta,4JRYQ@91835|fabids	35493|Streptophyta	T	receptor-like protein kinase	-	-	-	-	-	-	-	-	-	-	-	-	GUB_WAK_bind,Pkinase,Pkinase_Tyr
PHALU_000792-RA	3885.XP_007163972.1	1.6e-117	429.1	COG0515@1|root,KOG1187@2759|Eukaryota,37MEY@33090|Viridiplantae,3GC2U@35493|Streptophyta,4JTKF@91835|fabids	35493|Streptophyta	T	receptor-like protein kinase	-	-	-	-	-	-	-	-	-	-	-	-	GUB_WAK_bind,Pkinase,Pkinase_Tyr
PHALU_000793-RA	3885.XP_007161453.1	1.7e-205	721.8	COG0515@1|root,KOG1187@2759|Eukaryota,37MEY@33090|Viridiplantae,3GC2U@35493|Streptophyta,4JTKF@91835|fabids	35493|Streptophyta	T	receptor-like protein kinase	-	-	-	-	-	-	-	-	-	-	-	-	GUB_WAK_bind,Pkinase,Pkinase_Tyr
PHALU_000794-RA	3885.XP_007161436.1	1.5e-94	352.4	COG0515@1|root,KOG1187@2759|Eukaryota,37RNN@33090|Viridiplantae,3G8EG@35493|Streptophyta,4JRYQ@91835|fabids	35493|Streptophyta	T	receptor-like protein kinase	-	-	-	-	-	-	-	-	-	-	-	-	GUB_WAK_bind,Pkinase,Pkinase_Tyr
PHALU_000795-RA	3885.XP_007161451.1	1e-73	283.1	COG0515@1|root,KOG1187@2759|Eukaryota,37RNN@33090|Viridiplantae,3G8EG@35493|Streptophyta,4JRYQ@91835|fabids	35493|Streptophyta	T	receptor-like protein kinase	-	-	-	-	-	-	-	-	-	-	-	-	GUB_WAK_bind,Pkinase,Pkinase_Tyr
PHALU_000796-RA	3885.XP_007163972.1	1.3e-108	399.4	COG0515@1|root,KOG1187@2759|Eukaryota,37MEY@33090|Viridiplantae,3GC2U@35493|Streptophyta,4JTKF@91835|fabids	35493|Streptophyta	T	receptor-like protein kinase	-	-	-	-	-	-	-	-	-	-	-	-	GUB_WAK_bind,Pkinase,Pkinase_Tyr
PHALU_000797-RA	3885.XP_007161439.1	3.1e-196	691.0	COG0515@1|root,KOG1187@2759|Eukaryota,37MEY@33090|Viridiplantae,3GC2U@35493|Streptophyta,4JTKF@91835|fabids	35493|Streptophyta	T	receptor-like protein kinase	-	-	-	-	-	-	-	-	-	-	-	-	GUB_WAK_bind,Pkinase,Pkinase_Tyr
PHALU_000798-RA	3885.XP_007161447.1	3.5e-83	314.7	COG0515@1|root,KOG1187@2759|Eukaryota,37RNN@33090|Viridiplantae,3G8EG@35493|Streptophyta,4JRYQ@91835|fabids	35493|Streptophyta	T	receptor-like protein kinase	-	-	-	-	-	-	-	-	-	-	-	-	GUB_WAK_bind,Pkinase,Pkinase_Tyr
PHALU_000799-RA	3885.XP_007161445.1	1.2e-109	404.1	COG0515@1|root,KOG1187@2759|Eukaryota,37MEY@33090|Viridiplantae,3GC2U@35493|Streptophyta,4JTKF@91835|fabids	35493|Streptophyta	T	receptor-like protein kinase	-	-	-	-	-	-	-	-	-	-	-	-	GUB_WAK_bind,Pkinase,Pkinase_Tyr
PHALU_000800-RA	3885.XP_007163971.1	1.5e-153	548.9	COG0515@1|root,KOG1187@2759|Eukaryota,37MEY@33090|Viridiplantae,3GC2U@35493|Streptophyta,4JTKF@91835|fabids	35493|Streptophyta	T	receptor-like protein kinase	-	-	-	-	-	-	-	-	-	-	-	-	GUB_WAK_bind,Pkinase,Pkinase_Tyr
PHALU_000801-RA	3885.XP_007163972.1	1.1e-57	229.9	COG0515@1|root,KOG1187@2759|Eukaryota,37MEY@33090|Viridiplantae,3GC2U@35493|Streptophyta,4JTKF@91835|fabids	35493|Streptophyta	T	receptor-like protein kinase	-	-	-	-	-	-	-	-	-	-	-	-	GUB_WAK_bind,Pkinase,Pkinase_Tyr
PHALU_000802-RA	3885.XP_007161452.1	8.3e-68	263.1	COG0515@1|root,KOG1187@2759|Eukaryota,37MEY@33090|Viridiplantae,3GC2U@35493|Streptophyta,4JTKF@91835|fabids	35493|Streptophyta	T	receptor-like protein kinase	-	-	-	-	-	-	-	-	-	-	-	-	GUB_WAK_bind,Pkinase,Pkinase_Tyr
PHALU_000803-RA	3885.XP_007161452.1	6.4e-105	387.1	COG0515@1|root,KOG1187@2759|Eukaryota,37MEY@33090|Viridiplantae,3GC2U@35493|Streptophyta,4JTKF@91835|fabids	35493|Streptophyta	T	receptor-like protein kinase	-	-	-	-	-	-	-	-	-	-	-	-	GUB_WAK_bind,Pkinase,Pkinase_Tyr
PHALU_000804-RA	3885.XP_007161443.1	1.1e-35	155.6	COG0515@1|root,KOG1187@2759|Eukaryota,37MEY@33090|Viridiplantae,3GC2U@35493|Streptophyta,4JTKF@91835|fabids	35493|Streptophyta	T	receptor-like protein kinase	-	-	-	-	-	-	-	-	-	-	-	-	GUB_WAK_bind,Pkinase,Pkinase_Tyr
PHALU_000805-RA	3885.XP_007152590.1	0.0	1078.2	COG4886@1|root,KOG0619@2759|Eukaryota,37MYZ@33090|Viridiplantae,3G8G8@35493|Streptophyta,4JS56@91835|fabids	35493|Streptophyta	S	Encoded by	-	-	-	-	-	-	-	-	-	-	-	-	LRRNT_2,LRR_1,LRR_6,LRR_8
PHALU_000806-RA	3885.XP_007161456.1	6.2e-85	320.1	28JA3@1|root,2QRNW@2759|Eukaryota,37NZJ@33090|Viridiplantae,3GCIV@35493|Streptophyta,4JMX5@91835|fabids	35493|Streptophyta	S	HPC2 and ubinuclein domain	-	GO:0000228,GO:0000785,GO:0000790,GO:0005575,GO:0005622,GO:0005623,GO:0005634,GO:0005694,GO:0005730,GO:0006325,GO:0006950,GO:0006970,GO:0006996,GO:0008150,GO:0009628,GO:0009651,GO:0009987,GO:0010468,GO:0016043,GO:0019222,GO:0030874,GO:0030875,GO:0031974,GO:0031981,GO:0034728,GO:0043226,GO:0043227,GO:0043228,GO:0043229,GO:0043231,GO:0043232,GO:0043233,GO:0043933,GO:0044422,GO:0044424,GO:0044427,GO:…	-	ko:K17492	-	-	-	-	ko00000,ko01009,ko03036	-	-	-	HUN
PHALU_000807-RA	3885.XP_007161456.1	1.7e-278	964.9	28JA3@1|root,2QRNW@2759|Eukaryota,37NZJ@33090|Viridiplantae,3GCIV@35493|Streptophyta,4JMX5@91835|fabids	35493|Streptophyta	S	HPC2 and ubinuclein domain	-	GO:0000228,GO:0000785,GO:0000790,GO:0005575,GO:0005622,GO:0005623,GO:0005634,GO:0005694,GO:0005730,GO:0006325,GO:0006950,GO:0006970,GO:0006996,GO:0008150,GO:0009628,GO:0009651,GO:0009987,GO:0010468,GO:0016043,GO:0019222,GO:0030874,GO:0030875,GO:0031974,GO:0031981,GO:0034728,GO:0043226,GO:0043227,GO:0043228,GO:0043229,GO:0043231,GO:0043232,GO:0043233,GO:0043933,GO:0044422,GO:0044424,GO:0044427,GO:…	-	ko:K17492	-	-	-	-	ko00000,ko01009,ko03036	-	-	-	HUN
PHALU_000808-RA	3885.XP_007161456.1	4.4e-279	966.8	28JA3@1|root,2QRNW@2759|Eukaryota,37NZJ@33090|Viridiplantae,3GCIV@35493|Streptophyta,4JMX5@91835|fabids	35493|Streptophyta	S	HPC2 and ubinuclein domain	-	GO:0000228,GO:0000785,GO:0000790,GO:0005575,GO:0005622,GO:0005623,GO:0005634,GO:0005694,GO:0005730,GO:0006325,GO:0006950,GO:0006970,GO:0006996,GO:0008150,GO:0009628,GO:0009651,GO:0009987,GO:0010468,GO:0016043,GO:0019222,GO:0030874,GO:0030875,GO:0031974,GO:0031981,GO:0034728,GO:0043226,GO:0043227,GO:0043228,GO:0043229,GO:0043231,GO:0043232,GO:0043233,GO:0043933,GO:0044422,GO:0044424,GO:0044427,GO:…	-	ko:K17492	-	-	-	-	ko00000,ko01009,ko03036	-	-	-	HUN
PHALU_000810-RA	3885.XP_007161458.1	0.0	1860.5	KOG1929@1|root,KOG1929@2759|Eukaryota,37PPH@33090|Viridiplantae,3GAQB@35493|Streptophyta,4JI7G@91835|fabids	35493|Streptophyta	L	DNA topoisomerase 2-binding protein	-	GO:0000075,GO:0000076,GO:0000785,GO:0001932,GO:0001934,GO:0003674,GO:0003682,GO:0005488,GO:0005515,GO:0005575,GO:0005622,GO:0005623,GO:0005634,GO:0005694,GO:0006139,GO:0006259,GO:0006260,GO:0006261,GO:0006270,GO:0006275,GO:0006725,GO:0006807,GO:0006950,GO:0006974,GO:0007049,GO:0008104,GO:0008150,GO:0008152,GO:0009058,GO:0009059,GO:0009889,GO:0009893,GO:0009987,GO:0010556,GO:0010562,GO:0010604,GO:…	-	ko:K10728	ko03440,map03440	-	-	-	ko00000,ko00001,ko03032,ko03400	-	-	-	BRCT,BRCT_2,PTCB-BRCT
PHALU_000811-RA	3847.GLYMA14G24545.1	0.0	1773.4	COG0061@1|root,KOG2178@2759|Eukaryota,37K2H@33090|Viridiplantae,3G8WF@35493|Streptophyta,4JKKY@91835|fabids	35493|Streptophyta	G	NAD kinase 2	-	-	2.7.1.23	ko:K00858	ko00760,ko01100,map00760,map01100	-	R00104	RC00002,RC00078	ko00000,ko00001,ko01000	-	-	-	NAD_kinase
PHALU_000812-RA	3885.XP_007161462.1	0.0	1525.0	KOG0110@1|root,KOG0110@2759|Eukaryota,37HSF@33090|Viridiplantae,3GBNV@35493|Streptophyta,4JH1P@91835|fabids	35493|Streptophyta	A	Multiple RNA-binding domain-containing protein	-	GO:0000028,GO:0000447,GO:0000460,GO:0000462,GO:0000466,GO:0000469,GO:0000472,GO:0000478,GO:0000479,GO:0000480,GO:0000966,GO:0000967,GO:0003674,GO:0003676,GO:0003723,GO:0005488,GO:0005575,GO:0005622,GO:0005623,GO:0005634,GO:0005730,GO:0006139,GO:0006364,GO:0006396,GO:0006725,GO:0006807,GO:0006996,GO:0008150,GO:0008152,GO:0009987,GO:0010467,GO:0016043,GO:0016070,GO:0016072,GO:0019843,GO:0022607,GO:…	-	ko:K14787	-	-	-	-	ko00000,ko03009	-	-	-	RRM_1
PHALU_000813-RA	3885.XP_007161463.1	4e-169	600.9	COG5147@1|root,KOG0048@2759|Eukaryota,37IND@33090|Viridiplantae,3GC5H@35493|Streptophyta,4JRDQ@91835|fabids	35493|Streptophyta	K	transcription repressor	-	GO:0000003,GO:0000902,GO:0000904,GO:0000981,GO:0000988,GO:0000989,GO:0001067,GO:0001076,GO:0001134,GO:0001135,GO:0003006,GO:0003674,GO:0003676,GO:0003677,GO:0003700,GO:0005488,GO:0005575,GO:0005622,GO:0005623,GO:0005634,GO:0006355,GO:0006357,GO:0007275,GO:0008150,GO:0008152,GO:0009058,GO:0009653,GO:0009791,GO:0009888,GO:0009889,GO:0009987,GO:0010026,GO:0010090,GO:0010154,GO:0010191,GO:0010192,GO:…	-	ko:K09422	-	-	-	-	ko00000,ko03000	-	-	-	Myb_DNA-binding
PHALU_000814-RA	3885.XP_007161464.1	0.0	1191.8	COG0515@1|root,KOG1187@2759|Eukaryota,37K1S@33090|Viridiplantae,3G7RV@35493|Streptophyta,4JJI4@91835|fabids	35493|Streptophyta	T	receptor-like protein kinase	-	GO:0003674,GO:0003824,GO:0004672,GO:0004674,GO:0005575,GO:0005623,GO:0005886,GO:0006464,GO:0006468,GO:0006793,GO:0006796,GO:0006807,GO:0008150,GO:0008152,GO:0009987,GO:0016020,GO:0016301,GO:0016310,GO:0016740,GO:0016772,GO:0016773,GO:0019538,GO:0036211,GO:0043170,GO:0043412,GO:0044237,GO:0044238,GO:0044260,GO:0044267,GO:0044464,GO:0071704,GO:0071944,GO:0140096,GO:1901564	-	-	-	-	-	-	-	-	-	-	Pkinase,Pkinase_Tyr
PHALU_000815-RA	3885.XP_007161465.1	0.0	1164.4	COG0515@1|root,KOG1187@2759|Eukaryota,37K1S@33090|Viridiplantae,3G7RV@35493|Streptophyta,4JJI4@91835|fabids	35493|Streptophyta	T	receptor-like protein kinase	-	GO:0003674,GO:0003824,GO:0004672,GO:0004674,GO:0005575,GO:0005623,GO:0005886,GO:0006464,GO:0006468,GO:0006793,GO:0006796,GO:0006807,GO:0008150,GO:0008152,GO:0009987,GO:0016020,GO:0016301,GO:0016310,GO:0016740,GO:0016772,GO:0016773,GO:0019538,GO:0036211,GO:0043170,GO:0043412,GO:0044237,GO:0044238,GO:0044260,GO:0044267,GO:0044464,GO:0071704,GO:0071944,GO:0140096,GO:1901564	-	-	-	-	-	-	-	-	-	-	Pkinase,Pkinase_Tyr
PHALU_000816-RA	3885.XP_007161466.1	0.0	1132.9	COG0515@1|root,KOG1187@2759|Eukaryota,37K1S@33090|Viridiplantae,3G7RV@35493|Streptophyta,4JJI4@91835|fabids	35493|Streptophyta	T	receptor-like protein kinase	-	GO:0003674,GO:0003824,GO:0004672,GO:0004674,GO:0005575,GO:0005623,GO:0005886,GO:0006464,GO:0006468,GO:0006793,GO:0006796,GO:0006807,GO:0008150,GO:0008152,GO:0009987,GO:0016020,GO:0016301,GO:0016310,GO:0016740,GO:0016772,GO:0016773,GO:0019538,GO:0036211,GO:0043170,GO:0043412,GO:0044237,GO:0044238,GO:0044260,GO:0044267,GO:0044464,GO:0071704,GO:0071944,GO:0140096,GO:1901564	-	-	-	-	-	-	-	-	-	-	Pkinase,Pkinase_Tyr
PHALU_000817-RA	3885.XP_007161467.1	0.0	1135.6	COG0515@1|root,KOG1187@2759|Eukaryota,37K1S@33090|Viridiplantae,3G7RV@35493|Streptophyta,4JJI4@91835|fabids	35493|Streptophyta	T	receptor-like protein kinase	-	GO:0003674,GO:0003824,GO:0004672,GO:0004674,GO:0005575,GO:0005623,GO:0005886,GO:0006464,GO:0006468,GO:0006793,GO:0006796,GO:0006807,GO:0008150,GO:0008152,GO:0009987,GO:0016020,GO:0016301,GO:0016310,GO:0016740,GO:0016772,GO:0016773,GO:0019538,GO:0036211,GO:0043170,GO:0043412,GO:0044237,GO:0044238,GO:0044260,GO:0044267,GO:0044464,GO:0071704,GO:0071944,GO:0140096,GO:1901564	-	-	-	-	-	-	-	-	-	-	Pkinase,Pkinase_Tyr
PHALU_000818-RA	3847.GLYMA13G10070.3	7.7e-229	799.7	COG0814@1|root,KOG1303@2759|Eukaryota,37JD4@33090|Viridiplantae,3G8H9@35493|Streptophyta,4JJ1U@91835|fabids	35493|Streptophyta	E	Amino acid permease	-	-	-	-	-	-	-	-	-	-	-	-	Aa_trans
PHALU_000819-RA	3885.XP_007161469.1	4.5e-229	800.4	COG5024@1|root,KOG0654@2759|Eukaryota,37QNA@33090|Viridiplantae,3GFDJ@35493|Streptophyta,4JGK4@91835|fabids	35493|Streptophyta	D	Belongs to the cyclin family	-	GO:0000003,GO:0000280,GO:0003006,GO:0005575,GO:0005622,GO:0005623,GO:0005634,GO:0005737,GO:0006996,GO:0007049,GO:0007135,GO:0007140,GO:0007275,GO:0007276,GO:0008150,GO:0009555,GO:0009556,GO:0009987,GO:0016043,GO:0019953,GO:0022402,GO:0022412,GO:0022414,GO:0032501,GO:0032502,GO:0032504,GO:0034293,GO:0043226,GO:0043227,GO:0043229,GO:0043231,GO:0043934,GO:0044424,GO:0044464,GO:0044703,GO:0048229,GO:…	-	ko:K06627	ko04110,ko04152,ko04218,ko04914,ko05161,ko05165,ko05169,ko05203,map04110,map04152,map04218,map04914,map05161,map05165,map05169,map05203	M00693	-	-	ko00000,ko00001,ko00002,ko03032,ko03036	-	-	-	Cyclin_C,Cyclin_N
PHALU_000820-RA	3885.XP_007161470.1	1e-76	292.7	2D511@1|root,2SWYQ@2759|Eukaryota,37XZU@33090|Viridiplantae,3GZ72@35493|Streptophyta,4JV6Q@91835|fabids	35493|Streptophyta	S	Prolamin-like	-	-	-	-	-	-	-	-	-	-	-	-	Prolamin_like
PHALU_000822-RA	3885.XP_007161471.1	2e-52	211.5	2D511@1|root,2SWYQ@2759|Eukaryota,37XZU@33090|Viridiplantae,3GZ72@35493|Streptophyta,4JV6Q@91835|fabids	35493|Streptophyta	S	Prolamin-like	-	-	-	-	-	-	-	-	-	-	-	-	Prolamin_like
PHALU_000823-RA	3885.XP_007161472.1	0.0	1369.8	COG5259@1|root,KOG1279@2759|Eukaryota,37NUX@33090|Viridiplantae,3G7SQ@35493|Streptophyta,4JKW4@91835|fabids	35493|Streptophyta	B	SWI SNF complex subunit	-	GO:0000228,GO:0000785,GO:0000790,GO:0005575,GO:0005622,GO:0005623,GO:0005634,GO:0005694,GO:0006325,GO:0006338,GO:0006996,GO:0008150,GO:0009987,GO:0016043,GO:0016514,GO:0031974,GO:0031981,GO:0032991,GO:0043226,GO:0043227,GO:0043228,GO:0043229,GO:0043231,GO:0043232,GO:0043233,GO:0044422,GO:0044424,GO:0044427,GO:0044428,GO:0044446,GO:0044454,GO:0044464,GO:0051276,GO:0070013,GO:0070603,GO:0071840,GO:…	-	ko:K11649	ko04714,ko05225,map04714,map05225	-	-	-	ko00000,ko00001,ko03021,ko03036	-	-	-	Myb_DNA-binding,SWIRM,SWIRM-assoc_1
PHALU_000824-RA	3885.XP_007161473.1	3e-104	384.4	COG0638@1|root,KOG0180@2759|Eukaryota,37PXM@33090|Viridiplantae,3GFE9@35493|Streptophyta,4JDTF@91835|fabids	35493|Streptophyta	O	The proteasome is a multicatalytic proteinase complex which is characterized by its ability to cleave peptides with Arg, Phe, Tyr, Leu, and Glu adjacent to the leaving group at neutral or slightly basic pH	-	GO:0000502,GO:0005575,GO:0005622,GO:0005623,GO:0005737,GO:0005773,GO:0005774,GO:0005829,GO:0005839,GO:0016020,GO:0019774,GO:0031090,GO:0032991,GO:0043226,GO:0043227,GO:0043229,GO:0043231,GO:0044422,GO:0044424,GO:0044437,GO:0044444,GO:0044446,GO:0044464,GO:0098588,GO:0098805,GO:1902494,GO:1905368,GO:1905369	3.4.25.1	ko:K02735	ko03050,map03050	M00337,M00340	-	-	ko00000,ko00001,ko00002,ko01000,ko01002,ko03051	-	-	-	Proteasome
PHALU_000825-RA	3885.XP_007161474.1	9.9e-72	277.7	KOG0800@1|root,KOG0800@2759|Eukaryota,37UTM@33090|Viridiplantae,3GJ58@35493|Streptophyta,4JPR3@91835|fabids	35493|Streptophyta	O	E3 ubiquitin ligase BIG	-	-	2.3.2.27	ko:K19045	-	-	-	-	ko00000,ko01000,ko04121	-	-	-	zf-RING_2
PHALU_000826-RA	3885.XP_007157133.1	4e-42	177.6	28JKP@1|root,2QRZY@2759|Eukaryota,37RYW@33090|Viridiplantae,3GF42@35493|Streptophyta,4JEEJ@91835|fabids	35493|Streptophyta	J	Ribosomal L18 of archaea, bacteria, mitoch. and chloroplast	-	-	-	ko:K02881	ko03010,map03010	M00178,M00179	-	-	br01610,ko00000,ko00001,ko00002,ko03011	-	-	-	Ribosomal_L18p
PHALU_000827-RA	3885.XP_007161475.1	7.5e-150	536.6	28IZK@1|root,2QVRF@2759|Eukaryota,37NVG@33090|Viridiplantae,3GAI2@35493|Streptophyta,4JIC1@91835|fabids	35493|Streptophyta	K	NAC domain-containing protein	-	GO:0000003,GO:0002831,GO:0003006,GO:0003674,GO:0003676,GO:0003677,GO:0003700,GO:0005488,GO:0005575,GO:0005622,GO:0005623,GO:0005634,GO:0006355,GO:0006950,GO:0007275,GO:0008150,GO:0009266,GO:0009409,GO:0009611,GO:0009628,GO:0009787,GO:0009788,GO:0009790,GO:0009791,GO:0009793,GO:0009889,GO:0009891,GO:0009893,GO:0009966,GO:0009968,GO:0010154,GO:0010468,GO:0010556,GO:0010557,GO:0010604,GO:0010628,GO:…	-	-	-	-	-	-	-	-	-	-	NAM
PHALU_000828-RA	3885.XP_007161476.1	0.0	3730.6	KOG0167@1|root,KOG0167@2759|Eukaryota,37IQG@33090|Viridiplantae,3G7WJ@35493|Streptophyta,4JDIG@91835|fabids	35493|Streptophyta	S	Protein kinase C conserved region 2 (CalB)	-	GO:0000271,GO:0000902,GO:0002682,GO:0002683,GO:0003674,GO:0003824,GO:0004842,GO:0005102,GO:0005488,GO:0005515,GO:0005575,GO:0005622,GO:0005623,GO:0005634,GO:0005737,GO:0005829,GO:0005856,GO:0005874,GO:0005881,GO:0005886,GO:0005938,GO:0005975,GO:0005976,GO:0006073,GO:0006464,GO:0006807,GO:0006950,GO:0006952,GO:0008104,GO:0008150,GO:0008152,GO:0009058,GO:0009059,GO:0009250,GO:0009605,GO:0009607,GO:…	-	-	-	-	-	-	-	-	-	-	Arm,C2
PHALU_000829-RA	981085.XP_010092504.1	1.5e-32	146.0	COG5059@1|root,KOG0242@2759|Eukaryota,37JXK@33090|Viridiplantae,3GDBM@35493|Streptophyta,4JFH6@91835|fabids	35493|Streptophyta	Z	Belongs to the TRAFAC class myosin-kinesin ATPase superfamily. Kinesin family	-	GO:0000166,GO:0000287,GO:0003674,GO:0003774,GO:0003777,GO:0003824,GO:0005488,GO:0005515,GO:0005575,GO:0005622,GO:0005623,GO:0005856,GO:0005871,GO:0005874,GO:0005875,GO:0006928,GO:0007017,GO:0007018,GO:0008150,GO:0009987,GO:0015630,GO:0016462,GO:0016787,GO:0016817,GO:0016818,GO:0016887,GO:0017076,GO:0017111,GO:0030554,GO:0032553,GO:0032555,GO:0032559,GO:0032991,GO:0035371,GO:0036094,GO:0042802,GO:…	-	ko:K11498	-	-	-	-	ko00000,ko01009,ko03036	-	-	-	Kinesin
PHALU_000830-RA	3885.XP_007161477.1	0.0	1769.2	COG5059@1|root,KOG0242@2759|Eukaryota,37KHV@33090|Viridiplantae,3GDT3@35493|Streptophyta,4JD4N@91835|fabids	35493|Streptophyta	Z	Belongs to the TRAFAC class myosin-kinesin ATPase superfamily. Kinesin family	-	GO:0003674,GO:0003774,GO:0003777,GO:0003824,GO:0005575,GO:0005622,GO:0005623,GO:0005856,GO:0005871,GO:0005874,GO:0005875,GO:0005886,GO:0006928,GO:0007017,GO:0007018,GO:0008150,GO:0009987,GO:0015630,GO:0016020,GO:0016462,GO:0016787,GO:0016817,GO:0016818,GO:0016887,GO:0017111,GO:0032991,GO:0035371,GO:0043226,GO:0043228,GO:0043229,GO:0043232,GO:0044422,GO:0044424,GO:0044430,GO:0044446,GO:0044464,GO:…	-	ko:K11498	-	-	-	-	ko00000,ko01009,ko03036	-	-	-	Kinesin
PHALU_000831-RA	3847.GLYMA14G24160.4	4.4e-193	680.6	KOG1339@1|root,KOG1339@2759|Eukaryota,37M4V@33090|Viridiplantae,3GEPA@35493|Streptophyta,4JS4E@91835|fabids	35493|Streptophyta	O	Belongs to the peptidase A1 family	-	GO:0003674,GO:0003824,GO:0004175,GO:0004190,GO:0006508,GO:0006807,GO:0008150,GO:0008152,GO:0008233,GO:0009056,GO:0009057,GO:0016787,GO:0019538,GO:0030163,GO:0043170,GO:0044238,GO:0070001,GO:0070011,GO:0071704,GO:0140096,GO:1901564,GO:1901565,GO:1901575	-	-	-	-	-	-	-	-	-	-	TAXi_C,TAXi_N
PHALU_000833-RA	3885.XP_007161479.1	2.8e-269	934.1	COG1012@1|root,KOG2456@2759|Eukaryota,37N42@33090|Viridiplantae,3GDE5@35493|Streptophyta,4JMP1@91835|fabids	35493|Streptophyta	C	Belongs to the aldehyde dehydrogenase family	-	GO:0001101,GO:0003674,GO:0003824,GO:0004028,GO:0004029,GO:0005575,GO:0005622,GO:0005623,GO:0005737,GO:0005773,GO:0005783,GO:0005794,GO:0005911,GO:0006950,GO:0006970,GO:0008150,GO:0008152,GO:0009269,GO:0009414,GO:0009415,GO:0009506,GO:0009536,GO:0009628,GO:0009651,GO:0009719,GO:0009725,GO:0009737,GO:0010033,GO:0010035,GO:0012505,GO:0016020,GO:0016491,GO:0016620,GO:0016903,GO:0030054,GO:0033993,GO:…	1.2.1.3	ko:K00128	ko00010,ko00053,ko00071,ko00280,ko00310,ko00330,ko00340,ko00380,ko00410,ko00561,ko00620,ko00625,ko00903,ko00981,ko01100,ko01110,ko01120,ko01130,map00010,map00053,map00071,map00280,map00310,map00330,map00340,map00380,map00410,map00561,map00620,map00625,map00903,map00981,map01100,map01110,map01120,map01130	M00135	R00264,R00631,R00710,R00904,R01752,R01986,R02549,R02678,R02940,R02957,R03283,R03869,R04065,R04506,R04903,R05050,R05237,R05238,R05286,R06366,R08146	RC00047,RC00071,RC00080,RC00186,RC00218,RC00242,RC00816,RC01500	ko00000,ko00001,ko00002,ko01000	-	-	-	Aldedh
PHALU_000834-RA	3885.XP_007161481.1	3.5e-30	137.1	COG1012@1|root,KOG2456@2759|Eukaryota	2759|Eukaryota	C	oxidoreductase activity, acting on the aldehyde or oxo group of donors, NAD or NADP as acceptor	-	GO:0001101,GO:0003674,GO:0003824,GO:0004028,GO:0004029,GO:0005575,GO:0005622,GO:0005623,GO:0005737,GO:0005773,GO:0005783,GO:0005794,GO:0005911,GO:0006950,GO:0006970,GO:0008150,GO:0008152,GO:0009269,GO:0009414,GO:0009415,GO:0009506,GO:0009536,GO:0009628,GO:0009651,GO:0009719,GO:0009725,GO:0009737,GO:0010033,GO:0010035,GO:0012505,GO:0016020,GO:0016491,GO:0016620,GO:0016903,GO:0030054,GO:0033993,GO:…	1.2.1.3	ko:K00128	ko00010,ko00053,ko00071,ko00280,ko00310,ko00330,ko00340,ko00380,ko00410,ko00561,ko00620,ko00625,ko00903,ko00981,ko01100,ko01110,ko01120,ko01130,map00010,map00053,map00071,map00280,map00310,map00330,map00340,map00380,map00410,map00561,map00620,map00625,map00903,map00981,map01100,map01110,map01120,map01130	M00135	R00264,R00631,R00710,R00904,R01752,R01986,R02549,R02678,R02940,R02957,R03283,R03869,R04065,R04506,R04903,R05050,R05237,R05238,R05286,R06366,R08146	RC00047,RC00071,RC00080,RC00186,RC00218,RC00242,RC00816,RC01500	ko00000,ko00001,ko00002,ko01000	-	-	-	Aldedh
PHALU_000835-RA	3885.XP_007161483.1	4.8e-123	447.2	KOG3221@1|root,KOG3221@2759|Eukaryota,37PW3@33090|Viridiplantae,3GGFI@35493|Streptophyta,4JP3W@91835|fabids	35493|Streptophyta	G	Pleckstrin homology domain-containing family A member	-	GO:0003674,GO:0005215,GO:0005488,GO:0005543,GO:0005575,GO:0005622,GO:0005623,GO:0005634,GO:0005654,GO:0005737,GO:0005794,GO:0005802,GO:0006810,GO:0006869,GO:0008150,GO:0008289,GO:0010876,GO:0012505,GO:0017089,GO:0031974,GO:0031981,GO:0031984,GO:0032365,GO:0033036,GO:0033218,GO:0035091,GO:0035621,GO:0035627,GO:0042886,GO:0043167,GO:0043168,GO:0043226,GO:0043227,GO:0043229,GO:0043231,GO:0043233,GO:…	-	ko:K08051	-	-	-	-	ko00000,ko04131	-	-	-	GLTP
PHALU_000836-RA	3885.XP_007161484.1	9.1e-100	369.8	KOG4533@1|root,KOG4533@2759|Eukaryota,37MCN@33090|Viridiplantae,3GGEX@35493|Streptophyta,4JGTC@91835|fabids	35493|Streptophyta	S	DUF218 domain	-	GO:0003674,GO:0003824	-	-	-	-	-	-	-	-	-	-	DUF218
PHALU_000837-RA	3885.XP_007161484.1	2.7e-84	318.2	KOG4533@1|root,KOG4533@2759|Eukaryota,37MCN@33090|Viridiplantae,3GGEX@35493|Streptophyta,4JGTC@91835|fabids	35493|Streptophyta	S	DUF218 domain	-	GO:0003674,GO:0003824	-	-	-	-	-	-	-	-	-	-	DUF218
PHALU_000838-RA	3885.XP_007161485.1	3.5e-269	933.7	KOG2641@1|root,KOG2641@2759|Eukaryota,37RI3@33090|Viridiplantae,3GBJR@35493|Streptophyta,4JRXN@91835|fabids	35493|Streptophyta	T	Organic solute transporter Ostalpha	-	GO:0000325,GO:0003674,GO:0005215,GO:0005575,GO:0005622,GO:0005623,GO:0005737,GO:0005773,GO:0005774,GO:0006810,GO:0006996,GO:0007033,GO:0008150,GO:0009705,GO:0009966,GO:0009968,GO:0009987,GO:0010646,GO:0010648,GO:0016020,GO:0016021,GO:0016043,GO:0016192,GO:0023051,GO:0023057,GO:0031090,GO:0031224,GO:0043226,GO:0043227,GO:0043229,GO:0043231,GO:0044422,GO:0044424,GO:0044425,GO:0044437,GO:0044444,GO:…	-	-	-	-	-	-	-	-	-	-	Solute_trans_a
PHALU_000839-RA	3885.XP_007161486.1	0.0	1339.7	COG5597@1|root,KOG1950@2759|Eukaryota,37MU5@33090|Viridiplantae,3G977@35493|Streptophyta,4JT27@91835|fabids	35493|Streptophyta	G	Belongs to the glycosyltransferase 8 family	-	-	-	ko:K20890	-	-	-	-	ko00000,ko01000,ko01003	-	GT8	-	Glyco_transf_8
PHALU_000840-RA	3847.GLYMA14G28120.1	1.1e-270	938.7	COG2939@1|root,KOG1282@2759|Eukaryota,37KNC@33090|Viridiplantae,3GBVK@35493|Streptophyta,4JDGV@91835|fabids	35493|Streptophyta	O	Belongs to the peptidase S10 family	-	GO:0003674,GO:0003824,GO:0004180,GO:0004185,GO:0005575,GO:0005618,GO:0005623,GO:0006508,GO:0006807,GO:0008150,GO:0008152,GO:0008233,GO:0008236,GO:0008238,GO:0009056,GO:0009057,GO:0009987,GO:0016787,GO:0017171,GO:0019538,GO:0030163,GO:0030312,GO:0043170,GO:0044237,GO:0044238,GO:0044248,GO:0044257,GO:0044260,GO:0044265,GO:0044267,GO:0044464,GO:0051603,GO:0070008,GO:0070011,GO:0071704,GO:0071944,GO:…	-	ko:K16297	-	-	-	-	ko00000,ko01000,ko01002	-	-	-	Peptidase_S10
PHALU_000842-RA	3885.XP_007161489.1	1.5e-26	126.7	29JGB@1|root,2RSQP@2759|Eukaryota,37TK4@33090|Viridiplantae,3GHSD@35493|Streptophyta,4JPQ4@91835|fabids	35493|Streptophyta	S	proline-rich receptor-like protein kinase	-	-	-	-	-	-	-	-	-	-	-	-	-
PHALU_000844-RA	3885.XP_007161490.1	9.8e-48	196.1	2CAEY@1|root,2SDJ4@2759|Eukaryota,37XXQ@33090|Viridiplantae,3GM2A@35493|Streptophyta,4JR8D@91835|fabids	35493|Streptophyta	-	-	-	-	-	-	-	-	-	-	-	-	-	-	-
PHALU_000845-RA	3885.XP_007152385.1	3.5e-28	130.6	28JZP@1|root,2QSE3@2759|Eukaryota,37QZD@33090|Viridiplantae,3GGZ7@35493|Streptophyta	35493|Streptophyta	S	Encoded by	-	-	-	-	-	-	-	-	-	-	-	-	DBD_Tnp_Mut,MULE,SWIM
PHALU_000847-RA	3885.XP_007161491.1	1.9e-124	451.8	KOG1164@1|root,KOG1164@2759|Eukaryota,37KQG@33090|Viridiplantae,3GDAU@35493|Streptophyta,4JNNI@91835|fabids	35493|Streptophyta	T	Belongs to the protein kinase superfamily	-	-	2.7.11.1	ko:K08959,ko:K08960	ko04068,ko04310,ko04340,ko04341,ko04390,ko04391,ko04392,ko04540,ko04710,ko04711,map04068,map04310,map04340,map04341,map04390,map04391,map04392,map04540,map04710,map04711	-	-	-	ko00000,ko00001,ko01000,ko01001,ko03036	-	-	-	Pkinase
PHALU_000848-RA	3847.GLYMA17G28694.1	2.1e-21	108.2	KOG1164@1|root,KOG1164@2759|Eukaryota,37KQG@33090|Viridiplantae,3GDAU@35493|Streptophyta,4JNNI@91835|fabids	35493|Streptophyta	T	Belongs to the protein kinase superfamily	-	-	2.7.11.1	ko:K08959,ko:K08960	ko04068,ko04310,ko04340,ko04341,ko04390,ko04391,ko04392,ko04540,ko04710,ko04711,map04068,map04310,map04340,map04341,map04390,map04391,map04392,map04540,map04710,map04711	-	-	-	ko00000,ko00001,ko01000,ko01001,ko03036	-	-	-	Pkinase
PHALU_000849-RA	3885.XP_007152385.1	7.8e-48	196.4	28JZP@1|root,2QSE3@2759|Eukaryota,37QZD@33090|Viridiplantae,3GGZ7@35493|Streptophyta	35493|Streptophyta	S	Encoded by	-	-	-	-	-	-	-	-	-	-	-	-	DBD_Tnp_Mut,MULE,SWIM
PHALU_000850-RA	3885.XP_007161492.1	3e-209	734.6	KOG0800@1|root,KOG0800@2759|Eukaryota,37M9D@33090|Viridiplantae,3GFGG@35493|Streptophyta,4JMGQ@91835|fabids	35493|Streptophyta	O	E3 ubiquitin-protein ligase	-	-	2.3.2.27	ko:K10664	-	-	-	-	ko00000,ko01000,ko04121	-	-	-	zf-RING_2
PHALU_000851-RA	3885.XP_007161493.1	0.0	1199.9	KOG1021@1|root,KOG1021@2759|Eukaryota,37I4M@33090|Viridiplantae,3GEPZ@35493|Streptophyta,4JKVU@91835|fabids	35493|Streptophyta	GMW	Glycosyltransferase	-	-	-	-	-	-	-	-	-	-	-	-	Exostosin
PHALU_000852-RA	3885.XP_007161494.1	3.1e-114	417.9	28PHQ@1|root,2RNX7@2759|Eukaryota,37RXV@33090|Viridiplantae,3GEIU@35493|Streptophyta,4JP5D@91835|fabids	35493|Streptophyta	K	Dehydration-responsive element-binding protein 3-like	-	GO:0003674,GO:0003676,GO:0003677,GO:0003700,GO:0005488,GO:0006355,GO:0008150,GO:0009889,GO:0009891,GO:0009893,GO:0010468,GO:0010556,GO:0010557,GO:0010604,GO:0010628,GO:0019219,GO:0019222,GO:0031323,GO:0031325,GO:0031326,GO:0031328,GO:0043565,GO:0045893,GO:0045935,GO:0048518,GO:0048522,GO:0050789,GO:0050794,GO:0051171,GO:0051173,GO:0051252,GO:0051254,GO:0060255,GO:0065007,GO:0080090,GO:0097159,GO:…	-	ko:K09286	-	-	-	-	ko00000,ko03000	-	-	-	AP2
PHALU_000853-RA	3847.GLYMA17G27490.1	0.0	1288.5	KOG2271@1|root,KOG2271@2759|Eukaryota,37PDI@33090|Viridiplantae,3GBK2@35493|Streptophyta,4JFMQ@91835|fabids	35493|Streptophyta	UY	Nuclear pore complex protein	-	GO:0001101,GO:0003674,GO:0005198,GO:0005575,GO:0005622,GO:0005623,GO:0005634,GO:0005635,GO:0005643,GO:0006355,GO:0006403,GO:0006405,GO:0006406,GO:0006606,GO:0006611,GO:0006810,GO:0006886,GO:0006913,GO:0008104,GO:0008150,GO:0008152,GO:0009719,GO:0009725,GO:0009737,GO:0009889,GO:0009891,GO:0009893,GO:0010033,GO:0010467,GO:0010468,GO:0010556,GO:0010557,GO:0010604,GO:0010628,GO:0012505,GO:0015031,GO:…	-	ko:K14304	ko03013,map03013	M00427	-	-	ko00000,ko00001,ko00002,ko03019,ko03036	1.I.1	-	-	Nucleopor_Nup85
PHALU_000854-RA	3885.XP_007161498.1	1.4e-231	808.5	COG5184@1|root,KOG1426@2759|Eukaryota,37RJK@33090|Viridiplantae,3GFHM@35493|Streptophyta,4JN6M@91835|fabids	35493|Streptophyta	DZ	ultraviolet-B receptor	-	-	-	-	-	-	-	-	-	-	-	-	RCC1
PHALU_000855-RA	3847.GLYMA14G22575.1	6e-31	139.8	COG5184@1|root,KOG1426@2759|Eukaryota	2759|Eukaryota	DZ	guanyl-nucleotide exchange factor activity	RCCD1	GO:0005575,GO:0005622,GO:0005623,GO:0005737,GO:0005829,GO:0005886,GO:0016020,GO:0044424,GO:0044444,GO:0044464,GO:0071944	-	-	-	-	-	-	-	-	-	-	RCC1,RCC1_2
PHALU_000856-RA	3885.XP_007161499.1	0.0	1159.8	COG0277@1|root,KOG4730@2759|Eukaryota,37RV9@33090|Viridiplantae,3GBCI@35493|Streptophyta,4JSRS@91835|fabids	35493|Streptophyta	V	D-arabinono-1,4-lactone oxidase	-	GO:0000166,GO:0003674,GO:0003824,GO:0005488,GO:0005975,GO:0005996,GO:0006082,GO:0006732,GO:0006766,GO:0006767,GO:0008150,GO:0008152,GO:0009058,GO:0009108,GO:0009110,GO:0009987,GO:0016051,GO:0016053,GO:0016491,GO:0016614,GO:0016899,GO:0019752,GO:0019852,GO:0019853,GO:0036094,GO:0042364,GO:0043167,GO:0043168,GO:0043436,GO:0044237,GO:0044238,GO:0044249,GO:0044281,GO:0044283,GO:0046364,GO:0046394,GO:…	-	-	-	-	-	-	-	-	-	-	ALO,FAD_binding_4
PHALU_000857-RA	3885.XP_007161500.1	2.3e-165	588.2	KOG4223@1|root,KOG4223@2759|Eukaryota,37K5Q@33090|Viridiplantae,3GD7W@35493|Streptophyta,4JDE3@91835|fabids	35493|Streptophyta	TU	calcium ion binding	-	-	-	ko:K19934	-	-	-	-	ko00000,ko04131	-	-	-	EF-hand_5,EF-hand_7,EF-hand_8
PHALU_000858-RA	3885.XP_007161501.1	9.6e-216	756.5	KOG2207@1|root,KOG2207@2759|Eukaryota,37KF7@33090|Viridiplantae,3GDZX@35493|Streptophyta,4JDPI@91835|fabids	35493|Streptophyta	L	Exonuclease mut-7 homolog	-	-	-	ko:K09122	-	-	-	-	ko00000	-	-	-	DNA_pol_A_exo1,Mut7-C
PHALU_000859-RA	3885.XP_007161502.1	2.8e-52	211.1	2BVTX@1|root,2S1N5@2759|Eukaryota,37V9Y@33090|Viridiplantae,3GJQE@35493|Streptophyta,4JQCX@91835|fabids	35493|Streptophyta	S	Early nodulin-93-like	-	-	-	-	-	-	-	-	-	-	-	-	ENOD93
PHALU_000860-RA	3885.XP_007161503.1	9.2e-90	336.7	COG3202@1|root,2QPVU@2759|Eukaryota,37HED@33090|Viridiplantae,3GD2C@35493|Streptophyta,4JDPG@91835|fabids	35493|Streptophyta	P	ADP,ATP carrier protein	-	-	-	ko:K03301	-	-	-	-	ko00000	2.A.12	-	-	TLC
PHALU_000861-RA	3885.XP_007161503.1	2.3e-170	605.5	COG3202@1|root,2QPVU@2759|Eukaryota,37HED@33090|Viridiplantae,3GD2C@35493|Streptophyta,4JDPG@91835|fabids	35493|Streptophyta	P	ADP,ATP carrier protein	-	-	-	ko:K03301	-	-	-	-	ko00000	2.A.12	-	-	TLC
PHALU_000862-RA	3847.GLYMA14G22155.1	1.1e-108	399.4	COG2110@1|root,KOG2633@2759|Eukaryota,37P9J@33090|Viridiplantae,3G82W@35493|Streptophyta,4JJ76@91835|fabids	35493|Streptophyta	BK	Appr-1'-p processing enzyme	-	-	-	-	-	-	-	-	-	-	-	-	Macro
PHALU_000863-RA	3885.XP_007153563.1	6.7e-26	123.2	2EG0D@1|root,2SM2F@2759|Eukaryota,37Z97@33090|Viridiplantae,3GNXM@35493|Streptophyta	35493|Streptophyta	S	isoform X1	-	-	-	-	-	-	-	-	-	-	-	-	Transposase_24
PHALU_000864-RA	3885.XP_007151940.1	3.8e-211	741.1	2CPAM@1|root,2S42M@2759|Eukaryota,37URA@33090|Viridiplantae,3GY2E@35493|Streptophyta,4JTXZ@91835|fabids	35493|Streptophyta	S	Plant transposase (Ptta/En/Spm family)	-	-	-	-	-	-	-	-	-	-	-	-	Transposase_24
PHALU_000866-RA	3885.XP_007161505.1	7.6e-152	543.1	28JGV@1|root,2QRVZ@2759|Eukaryota,37SPJ@33090|Viridiplantae,3GDJY@35493|Streptophyta,4JSIY@91835|fabids	35493|Streptophyta	K	Zinc finger protein CONSTANS-like	-	GO:0003674,GO:0003700,GO:0005575,GO:0005622,GO:0005623,GO:0005634,GO:0006355,GO:0008150,GO:0009314,GO:0009416,GO:0009628,GO:0009889,GO:0009909,GO:0010468,GO:0010556,GO:0019219,GO:0019222,GO:0031323,GO:0031326,GO:0043226,GO:0043227,GO:0043229,GO:0043231,GO:0044424,GO:0044464,GO:0048580,GO:0048831,GO:0050789,GO:0050793,GO:0050794,GO:0050896,GO:0051171,GO:0051239,GO:0051252,GO:0060255,GO:0065007,GO:…	-	-	-	-	-	-	-	-	-	-	CCT
PHALU_000867-RA	3885.XP_007161507.1	1.3e-114	419.1	COG0596@1|root,KOG4178@2759|Eukaryota,37RE7@33090|Viridiplantae,3GGWF@35493|Streptophyta,4JDFS@91835|fabids	35493|Streptophyta	I	Alpha/beta hydrolase family	-	-	-	-	-	-	-	-	-	-	-	-	Abhydrolase_1
PHALU_000868-RA	3885.XP_007161507.1	3.5e-94	350.9	COG0596@1|root,KOG4178@2759|Eukaryota,37RE7@33090|Viridiplantae,3GGWF@35493|Streptophyta,4JDFS@91835|fabids	35493|Streptophyta	I	Alpha/beta hydrolase family	-	-	-	-	-	-	-	-	-	-	-	-	Abhydrolase_1
PHALU_000869-RA	3885.XP_007161508.1	1.3e-105	389.0	2BVG9@1|root,2S288@2759|Eukaryota,37VNV@33090|Viridiplantae,3GJII@35493|Streptophyta,4JQHG@91835|fabids	35493|Streptophyta	S	At4g00950-like	-	-	-	-	-	-	-	-	-	-	-	-	DUF688
PHALU_000870-RA	3885.XP_007161509.1	2.4e-119	434.9	COG0464@1|root,KOG0737@2759|Eukaryota,37PE7@33090|Viridiplantae,3GA5M@35493|Streptophyta,4JEXH@91835|fabids	35493|Streptophyta	O	Belongs to the AAA ATPase family	-	GO:0005575,GO:0005622,GO:0005623,GO:0005634,GO:0043226,GO:0043227,GO:0043229,GO:0043231,GO:0044424,GO:0044464	-	-	-	-	-	-	-	-	-	-	AAA
PHALU_000871-RA	3885.XP_007161509.1	1.5e-88	332.4	COG0464@1|root,KOG0737@2759|Eukaryota,37PE7@33090|Viridiplantae,3GA5M@35493|Streptophyta,4JEXH@91835|fabids	35493|Streptophyta	O	Belongs to the AAA ATPase family	-	GO:0005575,GO:0005622,GO:0005623,GO:0005634,GO:0043226,GO:0043227,GO:0043229,GO:0043231,GO:0044424,GO:0044464	-	-	-	-	-	-	-	-	-	-	AAA
PHALU_000872-RA	3885.XP_007161510.1	7.9e-215	753.1	28I9P@1|root,2QQK3@2759|Eukaryota,37QG4@33090|Viridiplantae,3GG0B@35493|Streptophyta,4JGZ0@91835|fabids	35493|Streptophyta	S	IQ-DOMAIN 1-like	-	-	-	-	-	-	-	-	-	-	-	-	DUF4005,IQ
PHALU_000873-RA	3885.XP_007142397.1	5.1e-23	113.6	28PJA@1|root,2QW7G@2759|Eukaryota,37N4G@33090|Viridiplantae,3GE4X@35493|Streptophyta,4JT77@91835|fabids	35493|Streptophyta	S	Encoded by	-	-	5.1.3.5	ko:K12448	ko00520,ko01100,map00520,map01100	-	R01473	RC00528	ko00000,ko00001,ko01000	-	-	-	PMD
PHALU_000874-RA	3885.XP_007161511.1	3.1e-178	631.3	COG0631@1|root,KOG0698@2759|Eukaryota,37KYX@33090|Viridiplantae,3GBQP@35493|Streptophyta,4JHBK@91835|fabids	35493|Streptophyta	T	phosphatase 2c	-	GO:0003674,GO:0003824,GO:0004721,GO:0004722,GO:0005575,GO:0005622,GO:0005623,GO:0005634,GO:0006464,GO:0006470,GO:0006793,GO:0006796,GO:0006807,GO:0008150,GO:0008152,GO:0009787,GO:0009788,GO:0009966,GO:0009968,GO:0009987,GO:0010029,GO:0010030,GO:0010646,GO:0010648,GO:0016311,GO:0016787,GO:0016788,GO:0016791,GO:0019538,GO:0023051,GO:0023057,GO:0036211,GO:0042578,GO:0043170,GO:0043226,GO:0043227,GO:…	3.1.3.16	ko:K14497	ko04016,ko04075,ko04931,map04016,map04075,map04931	-	-	-	ko00000,ko00001,ko01000	-	-	-	PP2C
PHALU_000875-RA	3885.XP_007161512.1	5.2e-139	500.7	COG0515@1|root,KOG1187@2759|Eukaryota,37RNN@33090|Viridiplantae,3G8EG@35493|Streptophyta,4JRYQ@91835|fabids	35493|Streptophyta	T	receptor-like protein kinase	-	-	-	-	-	-	-	-	-	-	-	-	GUB_WAK_bind,Pkinase,Pkinase_Tyr
PHALU_000876-RA	3885.XP_007161514.1	2.7e-174	617.8	COG0515@1|root,KOG1187@2759|Eukaryota,37MEY@33090|Viridiplantae,3GC2U@35493|Streptophyta,4JTKF@91835|fabids	35493|Streptophyta	T	receptor-like protein kinase	-	-	-	-	-	-	-	-	-	-	-	-	GUB_WAK_bind,Pkinase,Pkinase_Tyr
PHALU_000877-RA	3885.XP_007161516.1	1.2e-121	443.4	COG0515@1|root,KOG1187@2759|Eukaryota,37MEY@33090|Viridiplantae,3GC2U@35493|Streptophyta,4JTKF@91835|fabids	35493|Streptophyta	T	receptor-like protein kinase	-	-	-	-	-	-	-	-	-	-	-	-	GUB_WAK_bind,Pkinase,Pkinase_Tyr
PHALU_000878-RA	3885.XP_007152391.1	1.1e-21	109.4	KOG0724@1|root,KOG0724@2759|Eukaryota	2759|Eukaryota	K	ubiquitin modification-dependent histone binding	-	-	-	-	-	-	-	-	-	-	-	-	Myb_DNA-binding
PHALU_000879-RA	3885.XP_007140642.1	3.2e-67	261.5	2B7SH@1|root,2S0Q6@2759|Eukaryota,37V0U@33090|Viridiplantae,3GITW@35493|Streptophyta,4JQF2@91835|fabids	35493|Streptophyta	S	Encoded by	-	-	-	-	-	-	-	-	-	-	-	-	Myb_DNA-bind_3
PHALU_000880-RA	3885.XP_007140642.1	2.1e-65	255.4	2B7SH@1|root,2S0Q6@2759|Eukaryota,37V0U@33090|Viridiplantae,3GITW@35493|Streptophyta,4JQF2@91835|fabids	35493|Streptophyta	S	Encoded by	-	-	-	-	-	-	-	-	-	-	-	-	Myb_DNA-bind_3
PHALU_000881-RA	3827.XP_004496014.1	2e-10	72.4	2CPNB@1|root,2R24M@2759|Eukaryota,383QY@33090|Viridiplantae,3GR4Z@35493|Streptophyta	35493|Streptophyta	-	-	-	-	-	-	-	-	-	-	-	-	-	-	-
PHALU_000882-RA	3885.XP_007161519.1	3.6e-176	624.0	COG0515@1|root,KOG1187@2759|Eukaryota,37MEY@33090|Viridiplantae,3GC2U@35493|Streptophyta,4JTKF@91835|fabids	35493|Streptophyta	T	receptor-like protein kinase	-	-	-	-	-	-	-	-	-	-	-	-	GUB_WAK_bind,Pkinase,Pkinase_Tyr
PHALU_000883-RA	3885.XP_007161520.1	7.4e-140	503.4	COG0515@1|root,KOG1187@2759|Eukaryota,37RNN@33090|Viridiplantae,3G8EG@35493|Streptophyta,4JRYQ@91835|fabids	35493|Streptophyta	T	receptor-like protein kinase	-	-	-	-	-	-	-	-	-	-	-	-	GUB_WAK_bind,Pkinase,Pkinase_Tyr
PHALU_000885-RA	3885.XP_007161521.1	2.1e-163	581.6	COG0515@1|root,KOG1187@2759|Eukaryota,37MEY@33090|Viridiplantae,3GC2U@35493|Streptophyta,4JTKF@91835|fabids	35493|Streptophyta	T	receptor-like protein kinase	-	-	-	-	-	-	-	-	-	-	-	-	GUB_WAK_bind,Pkinase,Pkinase_Tyr
PHALU_000886-RA	3885.XP_007161521.1	1.5e-93	349.0	COG0515@1|root,KOG1187@2759|Eukaryota,37MEY@33090|Viridiplantae,3GC2U@35493|Streptophyta,4JTKF@91835|fabids	35493|Streptophyta	T	receptor-like protein kinase	-	-	-	-	-	-	-	-	-	-	-	-	GUB_WAK_bind,Pkinase,Pkinase_Tyr
PHALU_000887-RA	3885.XP_007161522.1	0.0	4105.4	COG0069@1|root,KOG0399@2759|Eukaryota,37RTT@33090|Viridiplantae,3G7BE@35493|Streptophyta,4JK1V@91835|fabids	35493|Streptophyta	E	glutamate synthase	GLT1	GO:0003674,GO:0003824,GO:0005575,GO:0005622,GO:0005623,GO:0005737,GO:0006082,GO:0006520,GO:0006536,GO:0006537,GO:0006541,GO:0006807,GO:0008150,GO:0008152,GO:0008652,GO:0009058,GO:0009064,GO:0009084,GO:0009507,GO:0009532,GO:0009536,GO:0009570,GO:0009719,GO:0009725,GO:0009735,GO:0009987,GO:0010033,GO:0010035,GO:0010038,GO:0015930,GO:0016040,GO:0016053,GO:0016491,GO:0016638,GO:0016639,GO:0019676,GO:…	1.4.1.13,1.4.1.14	ko:K00264	ko00250,ko00910,ko01100,ko01110,ko01120,ko01130,ko01230,map00250,map00910,map01100,map01110,map01120,map01130,map01230	-	R00093,R00114,R00248	RC00006,RC00010,RC02799	ko00000,ko00001,ko01000	-	-	-	Fer4_20,GATase_2,GXGXG,Glu_syn_central,Glu_synthase,Pyr_redox_2
PHALU_000889-RA	3847.GLYMA14G22120.1	2.2e-180	638.3	COG0814@1|root,KOG1303@2759|Eukaryota,37Z40@33090|Viridiplantae,3GP7T@35493|Streptophyta,4JTSD@91835|fabids	35493|Streptophyta	E	Amino acid permease	-	-	-	-	-	-	-	-	-	-	-	-	Aa_trans
PHALU_000890-RA	3885.XP_007161524.1	4e-22	110.2	COG0814@1|root,KOG1303@2759|Eukaryota	2759|Eukaryota	E	amino acid transport	-	-	-	-	-	-	-	-	-	-	-	-	Aa_trans
PHALU_000891-RA	3885.XP_007131974.1	2.3e-284	984.2	COG2723@1|root,KOG0626@2759|Eukaryota,37JU0@33090|Viridiplantae,3G936@35493|Streptophyta,4JSR6@91835|fabids	35493|Streptophyta	G	Belongs to the glycosyl hydrolase 1 family	-	GO:0003674,GO:0003824,GO:0004338,GO:0004553,GO:0004565,GO:0006082,GO:0006790,GO:0006807,GO:0006950,GO:0006970,GO:0008150,GO:0008152,GO:0008422,GO:0009056,GO:0009628,GO:0009651,GO:0009719,GO:0009725,GO:0009987,GO:0010033,GO:0015925,GO:0015926,GO:0016143,GO:0016145,GO:0016787,GO:0016798,GO:0019137,GO:0019748,GO:0019757,GO:0019759,GO:0019760,GO:0019762,GO:0033907,GO:0042221,GO:0043436,GO:0044237,GO:…	3.2.1.147,3.2.1.21	ko:K01188,ko:K01237	ko00380,ko00460,ko00500,ko00940,ko01100,ko01110,map00380,map00460,map00500,map00940,map01100,map01110	-	R00026,R02558,R02887,R02985,R03527,R04094,R04949,R04998,R10035,R10039,R10040	RC00049,RC00059,RC00171,RC00262,RC00397,RC00451,RC00714,RC00746,RC01077,RC01248,RC02128	ko00000,ko00001,ko01000	-	GH1	-	Glyco_hydro_1
PHALU_000894-RA	3885.XP_007131974.1	9.6e-305	1052.0	COG2723@1|root,KOG0626@2759|Eukaryota,37JU0@33090|Viridiplantae,3G936@35493|Streptophyta,4JSR6@91835|fabids	35493|Streptophyta	G	Belongs to the glycosyl hydrolase 1 family	-	GO:0003674,GO:0003824,GO:0004338,GO:0004553,GO:0004565,GO:0006082,GO:0006790,GO:0006807,GO:0006950,GO:0006970,GO:0008150,GO:0008152,GO:0008422,GO:0009056,GO:0009628,GO:0009651,GO:0009719,GO:0009725,GO:0009987,GO:0010033,GO:0015925,GO:0015926,GO:0016143,GO:0016145,GO:0016787,GO:0016798,GO:0019137,GO:0019748,GO:0019757,GO:0019759,GO:0019760,GO:0019762,GO:0033907,GO:0042221,GO:0043436,GO:0044237,GO:…	3.2.1.147,3.2.1.21	ko:K01188,ko:K01237	ko00380,ko00460,ko00500,ko00940,ko01100,ko01110,map00380,map00460,map00500,map00940,map01100,map01110	-	R00026,R02558,R02887,R02985,R03527,R04094,R04949,R04998,R10035,R10039,R10040	RC00049,RC00059,RC00171,RC00262,RC00397,RC00451,RC00714,RC00746,RC01077,RC01248,RC02128	ko00000,ko00001,ko01000	-	GH1	-	Glyco_hydro_1
PHALU_000895-RA	3885.XP_007131974.1	2e-283	981.1	COG2723@1|root,KOG0626@2759|Eukaryota,37JU0@33090|Viridiplantae,3G936@35493|Streptophyta,4JSR6@91835|fabids	35493|Streptophyta	G	Belongs to the glycosyl hydrolase 1 family	-	GO:0003674,GO:0003824,GO:0004338,GO:0004553,GO:0004565,GO:0006082,GO:0006790,GO:0006807,GO:0006950,GO:0006970,GO:0008150,GO:0008152,GO:0008422,GO:0009056,GO:0009628,GO:0009651,GO:0009719,GO:0009725,GO:0009987,GO:0010033,GO:0015925,GO:0015926,GO:0016143,GO:0016145,GO:0016787,GO:0016798,GO:0019137,GO:0019748,GO:0019757,GO:0019759,GO:0019760,GO:0019762,GO:0033907,GO:0042221,GO:0043436,GO:0044237,GO:…	3.2.1.147,3.2.1.21	ko:K01188,ko:K01237	ko00380,ko00460,ko00500,ko00940,ko01100,ko01110,map00380,map00460,map00500,map00940,map01100,map01110	-	R00026,R02558,R02887,R02985,R03527,R04094,R04949,R04998,R10035,R10039,R10040	RC00049,RC00059,RC00171,RC00262,RC00397,RC00451,RC00714,RC00746,RC01077,RC01248,RC02128	ko00000,ko00001,ko01000	-	GH1	-	Glyco_hydro_1
PHALU_000896-RA	3885.XP_007146709.1	5.3e-99	367.5	COG2101@1|root,KOG3302@2759|Eukaryota,37Q87@33090|Viridiplantae,3G968@35493|Streptophyta,4JIP3@91835|fabids	35493|Streptophyta	K	TATA-box-binding protein	-	GO:0005575,GO:0005622,GO:0005623,GO:0005634,GO:0043226,GO:0043227,GO:0043229,GO:0043231,GO:0044424,GO:0044464	-	ko:K03120	ko03022,ko05016,ko05165,ko05166,ko05168,ko05169,ko05203,map03022,map05016,map05165,map05166,map05168,map05169,map05203	-	-	-	ko00000,ko00001,ko03000,ko03021	-	-	-	TBP
PHALU_000898-RA	3885.XP_007161527.1	0.0	1197.6	KOG1164@1|root,KOG1164@2759|Eukaryota,37NP2@33090|Viridiplantae,3GCUU@35493|Streptophyta,4JIXP@91835|fabids	35493|Streptophyta	T	Casein Kinase	-	GO:0000166,GO:0003674,GO:0003824,GO:0004672,GO:0004674,GO:0005488,GO:0005524,GO:0005575,GO:0005622,GO:0005623,GO:0005634,GO:0005737,GO:0006464,GO:0006468,GO:0006793,GO:0006796,GO:0006807,GO:0006810,GO:0006897,GO:0008144,GO:0008150,GO:0008152,GO:0009987,GO:0016192,GO:0016301,GO:0016310,GO:0016740,GO:0016772,GO:0016773,GO:0017076,GO:0018105,GO:0018193,GO:0018209,GO:0019538,GO:0023052,GO:0030100,GO:…	-	-	-	-	-	-	-	-	-	-	Pkinase
PHALU_000900-RA	3885.XP_007161529.1	1.8e-245	854.7	COG0814@1|root,KOG1303@2759|Eukaryota,37J8I@33090|Viridiplantae,3GAB0@35493|Streptophyta,4JIG5@91835|fabids	35493|Streptophyta	E	Amino acid permease	-	GO:0001504,GO:0001505,GO:0003333,GO:0003674,GO:0005215,GO:0005310,GO:0005313,GO:0005326,GO:0005342,GO:0005575,GO:0005623,GO:0005886,GO:0006810,GO:0006811,GO:0006812,GO:0006820,GO:0006835,GO:0006836,GO:0006855,GO:0006865,GO:0006868,GO:0008150,GO:0008324,GO:0008509,GO:0008514,GO:0009605,GO:0009607,GO:0009624,GO:0015075,GO:0015171,GO:0015172,GO:0015175,GO:0015179,GO:0015180,GO:0015186,GO:0015193,GO:…	-	-	-	-	-	-	-	-	-	-	Aa_trans
PHALU_000902-RA	3885.XP_007161530.1	0.0	1139.4	COG0661@1|root,KOG1235@2759|Eukaryota,37N5M@33090|Viridiplantae,3GF6V@35493|Streptophyta,4JF7X@91835|fabids	35493|Streptophyta	S	domain-containing protein	-	-	-	ko:K08869	-	-	-	-	ko00000,ko01001	-	-	-	ABC1,Beta-lactamase,WaaY
PHALU_000903-RA	3885.XP_007161530.1	4.7e-214	750.4	COG0661@1|root,KOG1235@2759|Eukaryota,37N5M@33090|Viridiplantae,3GF6V@35493|Streptophyta,4JF7X@91835|fabids	35493|Streptophyta	S	domain-containing protein	-	-	-	ko:K08869	-	-	-	-	ko00000,ko01001	-	-	-	ABC1,Beta-lactamase,WaaY
PHALU_000904-RA	3847.GLYMA17G24602.1	1.8e-69	270.0	28NNG@1|root,2QV87@2759|Eukaryota,37RWT@33090|Viridiplantae,3GH12@35493|Streptophyta,4JP5U@91835|fabids	35493|Streptophyta	K	Basic leucine zipper	-	GO:0001678,GO:0003674,GO:0003700,GO:0005488,GO:0005515,GO:0005575,GO:0005622,GO:0005623,GO:0005634,GO:0006355,GO:0008150,GO:0009743,GO:0009746,GO:0009749,GO:0009889,GO:0009987,GO:0010033,GO:0010468,GO:0010556,GO:0019219,GO:0019222,GO:0019725,GO:0031323,GO:0031326,GO:0033500,GO:0034284,GO:0042221,GO:0042592,GO:0042593,GO:0042802,GO:0042803,GO:0043226,GO:0043227,GO:0043229,GO:0043231,GO:0044424,GO:…	-	-	-	-	-	-	-	-	-	-	bZIP_1,bZIP_C
PHALU_000905-RA	3750.XP_008340608.1	2.4e-11	74.7	COG5059@1|root,KOG4280@2759|Eukaryota,37RUZ@33090|Viridiplantae,3G9S6@35493|Streptophyta,4JHII@91835|fabids	35493|Streptophyta	Z	Belongs to the TRAFAC class myosin-kinesin ATPase superfamily. Kinesin family	KIN12B	GO:0000003,GO:0000226,GO:0000280,GO:0000910,GO:0003674,GO:0003774,GO:0003777,GO:0003824,GO:0005575,GO:0005622,GO:0005623,GO:0005737,GO:0005856,GO:0005871,GO:0005875,GO:0006928,GO:0006996,GO:0007010,GO:0007017,GO:0007018,GO:0007049,GO:0007112,GO:0007140,GO:0007275,GO:0007276,GO:0008150,GO:0008574,GO:0009524,GO:0009555,GO:0009987,GO:0015630,GO:0016043,GO:0016462,GO:0016787,GO:0016817,GO:0016818,GO:…	-	ko:K10400	-	-	-	-	ko00000,ko04812	-	-	-	Kinesin
PHALU_000906-RA	3885.XP_007136558.1	1.8e-64	251.9	28JR4@1|root,2QS4I@2759|Eukaryota,37RHC@33090|Viridiplantae,3GHYG@35493|Streptophyta	35493|Streptophyta	S	F-box Kelch-repeat protein	-	-	-	-	-	-	-	-	-	-	-	-	F-box,FBA_1
PHALU_000908-RA	3885.XP_007161533.1	3e-202	711.4	COG5159@1|root,KOG1463@2759|Eukaryota,37NJZ@33090|Viridiplantae,3G8WQ@35493|Streptophyta	35493|Streptophyta	O	26S proteasome non-ATPase regulatory subunit	-	GO:0000502,GO:0003674,GO:0005198,GO:0005575,GO:0005622,GO:0005623,GO:0005634,GO:0005737,GO:0005829,GO:0005838,GO:0005911,GO:0006508,GO:0006511,GO:0006807,GO:0008150,GO:0008152,GO:0008541,GO:0009056,GO:0009057,GO:0009506,GO:0009987,GO:0010035,GO:0010038,GO:0016043,GO:0019538,GO:0019941,GO:0022607,GO:0022624,GO:0030054,GO:0030154,GO:0030163,GO:0032502,GO:0032991,GO:0034622,GO:0042221,GO:0043170,GO:…	-	ko:K03036	ko03050,ko05169,map03050,map05169	M00341	-	-	ko00000,ko00001,ko00002,ko03051	-	-	-	PCI
PHALU_000909-RA	3885.XP_007161534.1	4.6e-125	454.1	28JQN@1|root,2QS3Z@2759|Eukaryota,37PTP@33090|Viridiplantae,3GFJ8@35493|Streptophyta,4JJ95@91835|fabids	35493|Streptophyta	S	Protein of unknown function, DUF599	-	-	-	-	-	-	-	-	-	-	-	-	DUF599
PHALU_000911-RA	3885.XP_007161535.1	2.1e-87	328.9	2B65R@1|root,2S0KJ@2759|Eukaryota,37V0K@33090|Viridiplantae,3GI75@35493|Streptophyta,4JPVI@91835|fabids	35493|Streptophyta	S	Auxin responsive protein	-	-	-	ko:K14488	ko04075,map04075	-	-	-	ko00000,ko00001	-	-	-	Auxin_inducible
PHALU_000913-RA	3885.XP_007161536.1	3.1e-179	634.4	28NQD@1|root,2QU17@2759|Eukaryota,37QHG@33090|Viridiplantae,3GF80@35493|Streptophyta,4JHEW@91835|fabids	35493|Streptophyta	S	UPF0496 protein	-	-	-	-	-	-	-	-	-	-	-	-	DUF677
PHALU_000915-RA	3885.XP_007161537.1	0.0	1776.9	COG0153@1|root,KOG0631@2759|Eukaryota,37NK5@33090|Viridiplantae,3GCI8@35493|Streptophyta,4JEKQ@91835|fabids	35493|Streptophyta	G	L-arabinokinase-like	-	GO:0003674,GO:0003824,GO:0005575,GO:0005622,GO:0005623,GO:0005737,GO:0005829,GO:0005911,GO:0005975,GO:0006793,GO:0006796,GO:0008150,GO:0008152,GO:0009506,GO:0009702,GO:0009987,GO:0016301,GO:0016310,GO:0016740,GO:0016772,GO:0016773,GO:0019200,GO:0030054,GO:0044237,GO:0044238,GO:0044262,GO:0044424,GO:0044444,GO:0044464,GO:0046835,GO:0055044,GO:0071704	2.7.1.46	ko:K12446	ko00520,ko01100,map00520,map01100	-	R01754	RC00002,RC00078	ko00000,ko00001,ko01000	-	-	-	GHMP_kinases_C,GHMP_kinases_N,GalKase_gal_bdg,Glyco_trans_1_3
PHALU_000916-RA	3847.GLYMA03G35591.1	4.8e-16	89.7	KOG2174@1|root,KOG2174@2759|Eukaryota,37UTY@33090|Viridiplantae,3GIZS@35493|Streptophyta,4JPRS@91835|fabids	35493|Streptophyta	T	Vacuolar protein sorting-associated protein 55 homolog	-	-	-	-	-	-	-	-	-	-	-	-	Vps55
PHALU_000917-RA	3847.GLYMA14G19010.1	1.5e-266	925.2	COG3104@1|root,KOG1237@2759|Eukaryota,37JF1@33090|Viridiplantae,3GAG9@35493|Streptophyta	35493|Streptophyta	E	latd nip	-	-	-	ko:K14638	-	-	-	-	ko00000,ko02000	2.A.17.3	-	-	PTR2
PHALU_000918-RA	3885.XP_007161540.1	1.5e-152	545.8	29Y7V@1|root,2RXTE@2759|Eukaryota,37TZR@33090|Viridiplantae,3GIAU@35493|Streptophyta,4JPTM@91835|fabids	35493|Streptophyta	-	-	-	-	-	-	-	-	-	-	-	-	-	-	Myb_DNA-bind_4
PHALU_000919-RA	3885.XP_007161541.1	0.0	1099.3	COG3104@1|root,KOG1237@2759|Eukaryota,37JF1@33090|Viridiplantae,3GAG9@35493|Streptophyta,4JSCY@91835|fabids	35493|Streptophyta	E	POT family	-	-	-	ko:K14638	-	-	-	-	ko00000,ko02000	2.A.17.3	-	-	PTR2
PHALU_000920-RA	3885.XP_007161542.1	1.8e-58	232.6	COG5102@1|root,KOG2887@2759|Eukaryota,37UTI@33090|Viridiplantae,3GHWV@35493|Streptophyta,4JNXJ@91835|fabids	35493|Streptophyta	U	May be involved in fusion of retrograde transport vesicles derived from an endocytic compartment with the Golgi complex	-	GO:0005575,GO:0006810,GO:0008150,GO:0016020,GO:0016192,GO:0051179,GO:0051234	-	-	-	-	-	-	-	-	-	-	Got1
PHALU_000921-RA	3885.XP_007161544.1	1.4e-201	708.8	COG0319@1|root,2QUN8@2759|Eukaryota,37NY6@33090|Viridiplantae,3GA0H@35493|Streptophyta,4JK75@91835|fabids	35493|Streptophyta	S	Uncharacterized protein family UPF0054	-	GO:0000287,GO:0003674,GO:0003824,GO:0005488,GO:0006793,GO:0006796,GO:0008150,GO:0008152,GO:0009987,GO:0016311,GO:0016787,GO:0016788,GO:0016791,GO:0019203,GO:0042578,GO:0043167,GO:0043169,GO:0044237,GO:0046872,GO:0050308	-	ko:K07042	-	-	-	-	ko00000,ko03009	-	-	-	Hydrolase_3,UPF0054
PHALU_000923-RA	3885.XP_007161546.1	1.6e-189	669.1	28JPB@1|root,2QS2K@2759|Eukaryota,37MUT@33090|Viridiplantae,3G9ZE@35493|Streptophyta,4JENN@91835|fabids	35493|Streptophyta	S	Sulfite exporter TauE/SafE	-	-	-	-	-	-	-	-	-	-	-	-	TauE
PHALU_000925-RA	3885.XP_007161547.1	2e-149	535.0	28KX3@1|root,2QTDP@2759|Eukaryota,37KAX@33090|Viridiplantae,3GEWP@35493|Streptophyta,4JESX@91835|fabids	35493|Streptophyta	S	Rhomboid family	-	GO:0003674,GO:0005488,GO:0005515,GO:0019904	-	-	-	-	-	-	-	-	-	-	Rhomboid
PHALU_000926-RA	4098.XP_009627762.1	3.6e-18	98.6	KOG1944@1|root,KOG1944@2759|Eukaryota,37HYG@33090|Viridiplantae,3GCR0@35493|Streptophyta,44I4G@71274|asterids	35493|Streptophyta	S	Belongs to the peroxisomal membrane protein PXMP2 4 family	-	GO:0005575,GO:0005622,GO:0005623,GO:0005737,GO:0044424,GO:0044464	-	ko:K13348	ko04146,map04146	-	-	-	ko00000,ko00001	-	-	-	Mpv17_PMP22
PHALU_000927-RA	3847.GLYMA14G21130.1	4.6e-66	257.3	KOG1944@1|root,KOG1944@2759|Eukaryota,37HYG@33090|Viridiplantae,3GCR0@35493|Streptophyta,4JFJ2@91835|fabids	35493|Streptophyta	S	Belongs to the peroxisomal membrane protein PXMP2 4 family	-	GO:0005575,GO:0005622,GO:0005623,GO:0005737,GO:0044424,GO:0044464	-	ko:K13348	ko04146,map04146	-	-	-	ko00000,ko00001	-	-	-	Mpv17_PMP22
PHALU_000928-RA	3885.XP_007161549.1	1.2e-164	586.3	KOG4197@1|root,KOG4197@2759|Eukaryota,37T1W@33090|Viridiplantae,3GAQG@35493|Streptophyta,4JGVG@91835|fabids	35493|Streptophyta	S	Pentatricopeptide repeat-containing protein	-	-	-	-	-	-	-	-	-	-	-	-	PPR,PPR_2,PPR_3
PHALU_000929-RA	3885.XP_007161550.1	1.9e-247	861.3	COG2072@1|root,KOG1399@2759|Eukaryota,37PDP@33090|Viridiplantae,3G7F7@35493|Streptophyta,4JEUY@91835|fabids	35493|Streptophyta	Q	monooxygenase	YUC6	-	1.14.13.168	ko:K11816	ko00380,ko01100,map00380,map01100	-	R10181	RC00866	ko00000,ko00001,ko01000	-	-	-	FMO-like,K_oxygenase,Pyr_redox_3
PHALU_000932-RA	3885.XP_007161552.1	1.4e-43	181.8	COG2051@1|root,KOG1779@2759|Eukaryota,37V9A@33090|Viridiplantae,3GJN1@35493|Streptophyta,4JUFD@91835|fabids	35493|Streptophyta	J	Ribosomal protein S27	-	GO:0000028,GO:0003674,GO:0003735,GO:0005198,GO:0005575,GO:0005618,GO:0005622,GO:0005623,GO:0005737,GO:0005829,GO:0005840,GO:0005844,GO:0005911,GO:0006412,GO:0006518,GO:0006807,GO:0006996,GO:0008150,GO:0008152,GO:0009058,GO:0009059,GO:0009506,GO:0009987,GO:0010467,GO:0015935,GO:0016043,GO:0019538,GO:0022607,GO:0022613,GO:0022618,GO:0022626,GO:0022627,GO:0030054,GO:0030312,GO:0032991,GO:0034622,GO:…	-	ko:K02978	ko03010,map03010	M00177,M00179	-	-	br01610,ko00000,ko00001,ko00002,ko03011	-	-	-	Ribosomal_S27e
PHALU_000935-RA	3885.XP_007161553.1	1.6e-258	898.3	KOG0036@1|root,KOG0036@2759|Eukaryota,37NMX@33090|Viridiplantae,3G7CF@35493|Streptophyta,4JT4R@91835|fabids	35493|Streptophyta	C	Belongs to the mitochondrial carrier (TC 2.A.29) family	-	GO:0000295,GO:0003674,GO:0005215,GO:0005346,GO:0005347,GO:0005488,GO:0005509,GO:0005575,GO:0005622,GO:0005623,GO:0005737,GO:0005739,GO:0005740,GO:0005743,GO:0006810,GO:0006811,GO:0006820,GO:0006839,GO:0006855,GO:0006862,GO:0006950,GO:0006979,GO:0008150,GO:0008509,GO:0008514,GO:0009987,GO:0010035,GO:0010038,GO:0010941,GO:0015075,GO:0015215,GO:0015216,GO:0015217,GO:0015238,GO:0015605,GO:0015711,GO:…	-	ko:K14684	-	-	-	-	ko00000,ko02000	2.A.29.23	-	-	EF-hand_5,EF-hand_7,EF-hand_8,Mito_carr
PHALU_000936-RA	3827.XP_004514085.1	1.2e-81	310.1	2D1T3@1|root,2SJ6I@2759|Eukaryota,37YYA@33090|Viridiplantae,3GNFH@35493|Streptophyta,4JV7A@91835|fabids	35493|Streptophyta	S	Transposase-associated domain	-	-	-	-	-	-	-	-	-	-	-	-	DUF4216,DUF4218,Transpos_assoc,Transposase_21,Transposase_24
PHALU_000937-RA	3885.XP_007135428.1	1.3e-69	269.2	COG0530@1|root,KOG2399@2759|Eukaryota,37ME6@33090|Viridiplantae,3GAG8@35493|Streptophyta,4JI9K@91835|fabids	35493|Streptophyta	P	Belongs to the Ca(2 ) cation antiporter (CaCA) (TC 2.A.19) family	-	GO:0000041,GO:0003674,GO:0005215,GO:0005384,GO:0005575,GO:0005622,GO:0005623,GO:0005737,GO:0005773,GO:0005774,GO:0006810,GO:0006811,GO:0006812,GO:0006813,GO:0006814,GO:0006828,GO:0006873,GO:0006950,GO:0006970,GO:0008150,GO:0008324,GO:0009628,GO:0009651,GO:0009987,GO:0012505,GO:0012506,GO:0015075,GO:0015077,GO:0015079,GO:0015081,GO:0015318,GO:0015672,GO:0016020,GO:0019725,GO:0022857,GO:0022890,GO:…	-	ko:K13754	-	-	-	-	ko00000,ko02000	2.A.19.4.4	-	-	Na_Ca_ex
PHALU_000938-RA	3885.XP_007161554.1	0.0	1121.7	2BV5R@1|root,2S24J@2759|Eukaryota,37VWQ@33090|Viridiplantae,3GIE8@35493|Streptophyta,4JTDN@91835|fabids	35493|Streptophyta	S	zinc finger	-	-	-	ko:K10569	ko03410,map03410	-	-	-	ko00000,ko00001,ko03400	-	-	-	zf-CCHC,zf-CCHC_2,zf-GRF
PHALU_000939-RA	3885.XP_007161555.1	0.0	1704.9	28JTE@1|root,2QS79@2759|Eukaryota,37S64@33090|Viridiplantae,3GA6Z@35493|Streptophyta,4JKJF@91835|fabids	35493|Streptophyta	S	Protein of unknown function (DUF2921)	-	-	2.3.2.24	ko:K10581	ko04120,map04120	-	-	-	ko00000,ko00001,ko01000,ko04121	-	-	-	DUF2921
PHALU_000940-RA	13333.ERN02619	4.1e-23	113.6	COG0086@1|root,2QPYA@2759|Eukaryota,37HVM@33090|Viridiplantae,3GFWY@35493|Streptophyta	35493|Streptophyta	K	DNA-directed RNA polymerase	rpoC1	GO:0000428,GO:0005575,GO:0005622,GO:0005623,GO:0005737,GO:0009295,GO:0009507,GO:0009536,GO:0030880,GO:0032991,GO:0043226,GO:0043227,GO:0043229,GO:0043231,GO:0044424,GO:0044444,GO:0044464,GO:0061695,GO:1902494,GO:1990234	2.7.7.6	ko:K03046	ko00230,ko00240,ko01100,ko03020,map00230,map00240,map01100,map03020	M00183	R00435,R00441,R00442,R00443	RC02795	br01611,ko00000,ko00001,ko00002,ko01000,ko03021,ko03400	-	-	-	RNA_pol_Rpb1_1,RNA_pol_Rpb1_2,RNA_pol_Rpb1_3
PHALU_000942-RA	3885.XP_007161595.1	8.1e-154	549.7	COG0139@1|root,KOG4311@2759|Eukaryota,37QGF@33090|Viridiplantae,3GDDZ@35493|Streptophyta,4JJ63@91835|fabids	35493|Streptophyta	E	Histidine biosynthesis bifunctional protein hisIE	-	GO:0000105,GO:0003674,GO:0003824,GO:0004635,GO:0004636,GO:0005575,GO:0005622,GO:0005623,GO:0005737,GO:0006082,GO:0006520,GO:0006547,GO:0006725,GO:0006807,GO:0008150,GO:0008152,GO:0008652,GO:0009058,GO:0009507,GO:0009532,GO:0009536,GO:0009570,GO:0009987,GO:0016053,GO:0016462,GO:0016787,GO:0016810,GO:0016814,GO:0016817,GO:0016818,GO:0018130,GO:0019238,GO:0019438,GO:0019752,GO:0034641,GO:0043226,GO:…	3.5.4.19,3.6.1.31	ko:K11755	ko00340,ko01100,ko01110,ko01230,map00340,map01100,map01110,map01230	M00026	R04035,R04037	RC00002,RC01055	ko00000,ko00001,ko00002,ko01000	-	-	-	PRA-CH,PRA-PH
PHALU_000943-RA	3983.cassava4.1_015047m	4.1e-09	68.2	COG0484@1|root,2QS8C@2759|Eukaryota,37R7Q@33090|Viridiplantae,3GBTP@35493|Streptophyta,4JFUK@91835|fabids	35493|Streptophyta	O	Domain of unknown function (DUF3444)	-	GO:0003674,GO:0005488,GO:0005515,GO:0005575,GO:0005622,GO:0005623,GO:0005737,GO:0005783,GO:0005789,GO:0006457,GO:0006458,GO:0006508,GO:0006807,GO:0006950,GO:0008150,GO:0008152,GO:0009056,GO:0009057,GO:0009987,GO:0010033,GO:0010243,GO:0010498,GO:0012505,GO:0016020,GO:0016021,GO:0016043,GO:0019538,GO:0022607,GO:0030163,GO:0030176,GO:0030544,GO:0031072,GO:0031224,GO:0031227,GO:0031984,GO:0033554,GO:…	-	-	-	-	-	-	-	-	-	-	DUF3444,DnaJ
PHALU_000945-RA	3847.GLYMA17G31960.1	4.2e-10	70.5	COG0057@1|root,KOG0657@2759|Eukaryota	2759|Eukaryota	G	glyceraldehyde-3-phosphate dehydrogenase (NAD(P)+) (phosphorylating) activity	-	-	1.2.1.12	ko:K00134	ko00010,ko00710,ko01100,ko01110,ko01120,ko01130,ko01200,ko01230,ko04066,ko05010,map00010,map00710,map01100,map01110,map01120,map01130,map01200,map01230,map04066,map05010	M00001,M00002,M00003,M00165,M00166,M00308,M00552	R01061	RC00149	ko00000,ko00001,ko00002,ko01000,ko04131,ko04147	-	-	-	Gp_dh_C,Gp_dh_N
PHALU_000946-RA	3885.XP_007161599.1	3.2e-224	784.3	COG3424@1|root,2QRSY@2759|Eukaryota,37MT6@33090|Viridiplantae,3G7AK@35493|Streptophyta,4JSB3@91835|fabids	35493|Streptophyta	H	Belongs to the chalcone stilbene synthases family	CHS2	-	2.3.1.159,2.3.1.74	ko:K00660,ko:K12644	ko00941,ko01058,ko01100,ko01110,ko04712,map00941,map01058,map01100,map01110,map04712	M00137	R01613,R06568,R07250,R07987,R07988,R07989	RC00004,RC02726,RC02952	ko00000,ko00001,ko00002,ko01000,ko01008	-	-	-	Chal_sti_synt_C,Chal_sti_synt_N
PHALU_000947-RA	3885.XP_007132863.1	4.1e-14	85.1	COG4638@1|root,2QQJW@2759|Eukaryota,37M74@33090|Viridiplantae,3GARM@35493|Streptophyta,4JJDX@91835|fabids	35493|Streptophyta	P	Choline monooxygenase	-	-	1.14.15.7	ko:K00499	ko00260,map00260	-	R07409	RC00087	ko00000,ko00001,ko01000	-	-	-	Rieske,Ring_hydroxyl_A
PHALU_000949-RA	3885.XP_007161600.1	7.2e-206	723.0	COG0515@1|root,KOG1187@2759|Eukaryota,37M91@33090|Viridiplantae,3G8TK@35493|Streptophyta,4JIZR@91835|fabids	35493|Streptophyta	T	Belongs to the protein kinase superfamily	-	-	-	-	-	-	-	-	-	-	-	-	Pkinase_Tyr
PHALU_000950-RA	3885.XP_007161601.1	9.9e-176	622.9	28NQD@1|root,2QUJ9@2759|Eukaryota,37HNA@33090|Viridiplantae,3GER9@35493|Streptophyta,4JNWQ@91835|fabids	35493|Streptophyta	S	UPF0496 protein	-	-	-	-	-	-	-	-	-	-	-	-	DUF677
PHALU_000952-RA	3885.XP_007153563.1	7.5e-75	286.6	2EG0D@1|root,2SM2F@2759|Eukaryota,37Z97@33090|Viridiplantae,3GNXM@35493|Streptophyta	35493|Streptophyta	S	isoform X1	-	-	-	-	-	-	-	-	-	-	-	-	Transposase_24
PHALU_000953-RA	3885.XP_007161602.1	0.0	1413.7	COG0515@1|root,2QSHG@2759|Eukaryota,37I7R@33090|Viridiplantae,3GCFR@35493|Streptophyta,4JHRJ@91835|fabids	35493|Streptophyta	T	Belongs to the protein kinase superfamily. Ser Thr protein kinase family	-	GO:0000003,GO:0000578,GO:0001101,GO:0003002,GO:0003006,GO:0005575,GO:0005623,GO:0005886,GO:0006725,GO:0006950,GO:0007275,GO:0007389,GO:0008150,GO:0008152,GO:0009266,GO:0009409,GO:0009414,GO:0009415,GO:0009555,GO:0009628,GO:0009698,GO:0009790,GO:0009791,GO:0009793,GO:0009798,GO:0009808,GO:0009846,GO:0009856,GO:0009880,GO:0009888,GO:0009908,GO:0009942,GO:0009945,GO:0009956,GO:0009987,GO:0010035,GO:…	-	-	-	-	-	-	-	-	-	-	LRRNT_2,LRR_1,LRR_6,LRR_8,Pkinase,Pkinase_Tyr
PHALU_000955-RA	3885.XP_007161603.1	1.1e-275	955.3	28NRX@1|root,2QVBY@2759|Eukaryota,37M3U@33090|Viridiplantae,3GCJ0@35493|Streptophyta,4JNK3@91835|fabids	35493|Streptophyta	S	Protein of unknown function (DUF3754)	-	-	-	-	-	-	-	-	-	-	-	-	DUF3754
PHALU_000962-RA	3885.XP_007156077.1	5.4e-128	464.2	COG5564@1|root,2QQGA@2759|Eukaryota,37QMQ@33090|Viridiplantae,3GAZU@35493|Streptophyta,4JG77@91835|fabids	35493|Streptophyta	S	Uncharacterised protein family (UPF0261)	-	-	-	-	-	-	-	-	-	-	-	-	PEP_hydrolase,UPF0261
PHALU_000963-RA	3885.XP_007161612.1	6.9e-138	496.9	28PHQ@1|root,2RZR5@2759|Eukaryota,37UKT@33090|Viridiplantae,3GIXQ@35493|Streptophyta,4JU85@91835|fabids	35493|Streptophyta	K	DNA-binding domain in plant proteins such as APETALA2 and EREBPs	-	-	-	-	-	-	-	-	-	-	-	-	AP2
PHALU_000964-RA	3885.XP_007161611.1	4.3e-72	277.7	COG0723@1|root,KOG1671@2759|Eukaryota,37J6S@33090|Viridiplantae,3GAZM@35493|Streptophyta,4JN4U@91835|fabids	35493|Streptophyta	C	Component of the ubiquinol-cytochrome c reductase complex (complex III or cytochrome b-c1 complex), which is a respiratory chain that generates an electrochemical potential coupled to ATP synthesis	-	GO:0003674,GO:0003824,GO:0005488,GO:0005575,GO:0005622,GO:0005623,GO:0005737,GO:0005739,GO:0005740,GO:0005743,GO:0005746,GO:0005750,GO:0006091,GO:0006950,GO:0008121,GO:0008150,GO:0008152,GO:0009055,GO:0009060,GO:0009266,GO:0009408,GO:0009628,GO:0009987,GO:0015980,GO:0016020,GO:0016491,GO:0016679,GO:0016681,GO:0019866,GO:0022900,GO:0031090,GO:0031966,GO:0031967,GO:0031975,GO:0032991,GO:0043167,GO:…	1.10.2.2	ko:K00411	ko00190,ko01100,ko02020,ko04260,ko04714,ko04932,ko05010,ko05012,ko05016,map00190,map01100,map02020,map04260,map04714,map04932,map05010,map05012,map05016	M00151,M00152	-	-	ko00000,ko00001,ko00002,ko01000	-	-	-	Rieske,UCR_TM
PHALU_000965-RA	3885.XP_007161616.1	1.3e-180	639.0	KOG1959@1|root,KOG1959@2759|Eukaryota,37JT3@33090|Viridiplantae,3G8X5@35493|Streptophyta,4JI5K@91835|fabids	35493|Streptophyta	G	Encoded by	-	GO:0000323,GO:0003674,GO:0003824,GO:0004553,GO:0004559,GO:0005575,GO:0005618,GO:0005622,GO:0005623,GO:0005737,GO:0005764,GO:0005773,GO:0005774,GO:0005975,GO:0005996,GO:0006013,GO:0006464,GO:0006517,GO:0006807,GO:0008150,GO:0008152,GO:0009100,GO:0009505,GO:0009987,GO:0015923,GO:0016020,GO:0016787,GO:0016798,GO:0019318,GO:0019538,GO:0030312,GO:0031090,GO:0036211,GO:0043170,GO:0043226,GO:0043227,GO:…	3.2.1.24	ko:K01191	ko00511,map00511	-	-	-	ko00000,ko00001,ko01000,ko04131	-	GH38	-	Alpha-mann_mid,Glyco_hydro_38,Glyco_hydro_38C
PHALU_000966-RA	3649.evm.TU.contig_42598.1	3.5e-10	71.6	KOG1959@1|root,KOG1959@2759|Eukaryota,37JT3@33090|Viridiplantae,3G8X5@35493|Streptophyta,3HVAB@3699|Brassicales	35493|Streptophyta	G	glycosyl hydrolase family 38 protein	-	GO:0000323,GO:0005575,GO:0005622,GO:0005623,GO:0005737,GO:0005764,GO:0005773,GO:0043226,GO:0043227,GO:0043229,GO:0043231,GO:0044424,GO:0044444,GO:0044464	3.2.1.24	ko:K01191	ko00511,map00511	-	-	-	ko00000,ko00001,ko01000,ko04131	-	GH38	-	Alpha-mann_mid,Glyco_hydro_38,Glyco_hydro_38C
PHALU_000968-RA	3847.GLYMA19G27660.1	1.4e-130	473.4	KOG1959@1|root,KOG1959@2759|Eukaryota,37JT3@33090|Viridiplantae,3G8X5@35493|Streptophyta,4JI5K@91835|fabids	35493|Streptophyta	G	Encoded by	-	GO:0000323,GO:0003674,GO:0003824,GO:0004553,GO:0004559,GO:0005575,GO:0005618,GO:0005622,GO:0005623,GO:0005737,GO:0005764,GO:0005773,GO:0005774,GO:0005975,GO:0005996,GO:0006013,GO:0006464,GO:0006517,GO:0006807,GO:0008150,GO:0008152,GO:0009100,GO:0009505,GO:0009987,GO:0015923,GO:0016020,GO:0016787,GO:0016798,GO:0019318,GO:0019538,GO:0030312,GO:0031090,GO:0036211,GO:0043170,GO:0043226,GO:0043227,GO:…	3.2.1.24	ko:K01191	ko00511,map00511	-	-	-	ko00000,ko00001,ko01000,ko04131	-	GH38	-	Alpha-mann_mid,Glyco_hydro_38,Glyco_hydro_38C
PHALU_000970-RA	3885.XP_007161619.1	2e-98	365.2	KOG1959@1|root,KOG1959@2759|Eukaryota,37JT3@33090|Viridiplantae,3G8X5@35493|Streptophyta,4JI5K@91835|fabids	35493|Streptophyta	G	Encoded by	-	GO:0000323,GO:0003674,GO:0003824,GO:0004553,GO:0004559,GO:0005575,GO:0005618,GO:0005622,GO:0005623,GO:0005737,GO:0005764,GO:0005773,GO:0005774,GO:0005975,GO:0005996,GO:0006013,GO:0006464,GO:0006517,GO:0006807,GO:0008150,GO:0008152,GO:0009100,GO:0009505,GO:0009987,GO:0015923,GO:0016020,GO:0016787,GO:0016798,GO:0019318,GO:0019538,GO:0030312,GO:0031090,GO:0036211,GO:0043170,GO:0043226,GO:0043227,GO:…	3.2.1.24	ko:K01191	ko00511,map00511	-	-	-	ko00000,ko00001,ko01000,ko04131	-	GH38	-	Alpha-mann_mid,Glyco_hydro_38,Glyco_hydro_38C
PHALU_000971-RA	3885.XP_007161620.1	0.0	1930.2	KOG1959@1|root,KOG1959@2759|Eukaryota,37JT3@33090|Viridiplantae,3G8X5@35493|Streptophyta,4JD00@91835|fabids	35493|Streptophyta	G	Lysosomal	-	GO:0000323,GO:0001775,GO:0002252,GO:0002263,GO:0002274,GO:0002275,GO:0002283,GO:0002366,GO:0002376,GO:0002443,GO:0002444,GO:0002446,GO:0003674,GO:0003824,GO:0004553,GO:0004559,GO:0005575,GO:0005576,GO:0005615,GO:0005622,GO:0005623,GO:0005737,GO:0005764,GO:0005766,GO:0005773,GO:0005775,GO:0005975,GO:0005996,GO:0006013,GO:0006464,GO:0006517,GO:0006807,GO:0006810,GO:0006887,GO:0006955,GO:0008150,GO:…	3.2.1.24	ko:K01191	ko00511,map00511	-	-	-	ko00000,ko00001,ko01000,ko04131	-	GH38	-	Alpha-mann_mid,Glyco_hydro_38,Glyco_hydro_38C
PHALU_000973-RA	3885.XP_007161621.1	1.8e-277	961.4	KOG2164@1|root,KOG2164@2759|Eukaryota,37NEP@33090|Viridiplantae,3GF9A@35493|Streptophyta,4JDVU@91835|fabids	35493|Streptophyta	O	Ring finger protein	-	-	-	-	-	-	-	-	-	-	-	-	zf-C3HC4
PHALU_000974-RA	3847.GLYMA19G27546.1	1.5e-261	908.3	KOG2692@1|root,KOG2692@2759|Eukaryota,37P3C@33090|Viridiplantae,3G9CX@35493|Streptophyta,4JI60@91835|fabids	35493|Streptophyta	G	Glycosyltransferase family 29 (sialyltransferase)	stv3	GO:0000003,GO:0000139,GO:0000902,GO:0000904,GO:0003006,GO:0003674,GO:0003824,GO:0003836,GO:0005575,GO:0005576,GO:0005622,GO:0005623,GO:0005737,GO:0005768,GO:0005794,GO:0005795,GO:0005802,GO:0005975,GO:0006464,GO:0006486,GO:0006487,GO:0006807,GO:0008150,GO:0008152,GO:0008373,GO:0009058,GO:0009059,GO:0009100,GO:0009101,GO:0009311,GO:0009653,GO:0009826,GO:0009846,GO:0009856,GO:0009860,GO:0009932,GO:…	-	-	-	-	-	-	-	-	-	-	Glyco_transf_29
PHALU_000975-RA	3885.XP_007161627.1	2.1e-70	271.6	2CQ0Y@1|root,2S43X@2759|Eukaryota,37W8M@33090|Viridiplantae,3GK35@35493|Streptophyta,4JQGY@91835|fabids	35493|Streptophyta	S	Light-regulated	-	GO:0005575,GO:0005622,GO:0005623,GO:0005737,GO:0007623,GO:0008150,GO:0009507,GO:0009534,GO:0009535,GO:0009536,GO:0009579,GO:0016020,GO:0031976,GO:0031984,GO:0032991,GO:0034357,GO:0042651,GO:0043226,GO:0043227,GO:0043229,GO:0043231,GO:0044422,GO:0044424,GO:0044425,GO:0044434,GO:0044435,GO:0044436,GO:0044444,GO:0044446,GO:0044464,GO:0048511,GO:0055035,GO:0098796,GO:0098807	-	-	-	-	-	-	-	-	-	-	Lir1
PHALU_000977-RA	3885.XP_007161628.1	5.8e-112	410.2	KOG4197@1|root,KOG4197@2759|Eukaryota,37PUK@33090|Viridiplantae,3G8CV@35493|Streptophyta,4JNJ2@91835|fabids	35493|Streptophyta	S	Pentatricopeptide repeat-containing protein	-	GO:0003674,GO:0003676,GO:0003723,GO:0003824,GO:0004518,GO:0004519,GO:0005488,GO:0005575,GO:0005622,GO:0005623,GO:0006139,GO:0006725,GO:0006807,GO:0008150,GO:0008152,GO:0009451,GO:0009987,GO:0016070,GO:0016787,GO:0016788,GO:0034641,GO:0043170,GO:0043226,GO:0043227,GO:0043229,GO:0043231,GO:0043412,GO:0044237,GO:0044238,GO:0044424,GO:0044464,GO:0046483,GO:0071704,GO:0090304,GO:0090305,GO:0097159,GO:…	-	-	-	-	-	-	-	-	-	-	DYW_deaminase,PPR,PPR_2
PHALU_000978-RA	3885.XP_007161629.1	5.5e-85	320.5	29W5K@1|root,2RXNS@2759|Eukaryota,37TZM@33090|Viridiplantae,3GHVH@35493|Streptophyta,4JP9T@91835|fabids	35493|Streptophyta	S	Cgr1 family	-	-	-	ko:K14822	-	-	-	-	ko00000,ko03009	-	-	-	Cgr1
PHALU_000979-RA	3885.XP_007161631.1	5.2e-229	800.0	28I79@1|root,2QQ2A@2759|Eukaryota,37RTU@33090|Viridiplantae,3G8T1@35493|Streptophyta,4JTKB@91835|fabids	35493|Streptophyta	K	helix loop helix domain	-	GO:0003674,GO:0003676,GO:0003677,GO:0003700,GO:0005488,GO:0005575,GO:0005622,GO:0005623,GO:0005634,GO:0006355,GO:0006950,GO:0007275,GO:0008150,GO:0009266,GO:0009409,GO:0009628,GO:0009791,GO:0009888,GO:0009889,GO:0009891,GO:0009893,GO:0009987,GO:0010374,GO:0010440,GO:0010444,GO:0010468,GO:0010556,GO:0010557,GO:0010604,GO:0010628,GO:0019219,GO:0019222,GO:0030154,GO:0031323,GO:0031325,GO:0031326,GO:…	-	-	-	-	-	-	-	-	-	-	HLH
PHALU_000980-RA	3885.XP_007161632.1	2.1e-160	571.6	COG1028@1|root,KOG0725@2759|Eukaryota,37NDT@33090|Viridiplantae,3G740@35493|Streptophyta,4JIBX@91835|fabids	35493|Streptophyta	Q	Enoyl-(Acyl carrier protein) reductase	-	-	-	-	-	-	-	-	-	-	-	-	adh_short_C2
PHALU_000982-RA	38727.Pavir.Gb01730.1.p	3.9e-30	138.3	COG0542@1|root,KOG1051@2759|Eukaryota,37RK8@33090|Viridiplantae,3GD7P@35493|Streptophyta,3KQU5@4447|Liliopsida,3I8H2@38820|Poales	35493|Streptophyta	O	Belongs to the ClpA ClpB family	-	-	-	ko:K03696	ko01100,map01100	-	-	-	ko00000,ko03110	-	-	-	AAA,AAA_2,ClpB_D2-small,Clp_N,UVR
PHALU_000983-RA	3885.XP_007161634.1	9.8e-107	394.4	KOG4197@1|root,KOG4197@2759|Eukaryota,37KPJ@33090|Viridiplantae,3G8T3@35493|Streptophyta,4JG6D@91835|fabids	35493|Streptophyta	J	Pentatricopeptide repeat-containing protein	-	GO:0003674,GO:0003676,GO:0003723,GO:0003824,GO:0004518,GO:0004519,GO:0005488,GO:0005575,GO:0005622,GO:0005623,GO:0005737,GO:0005739,GO:0006139,GO:0006725,GO:0006807,GO:0008150,GO:0008152,GO:0009451,GO:0009987,GO:0016070,GO:0016787,GO:0016788,GO:0034641,GO:0043170,GO:0043226,GO:0043227,GO:0043229,GO:0043231,GO:0043412,GO:0044237,GO:0044238,GO:0044424,GO:0044444,GO:0044464,GO:0046483,GO:0071704,GO:…	-	-	-	-	-	-	-	-	-	-	PPR,PPR_1,PPR_2,PPR_3,PPR_long
PHALU_000984-RA	3885.XP_007161635.1	2.2e-162	578.2	2CM0C@1|root,2QS1R@2759|Eukaryota,37J49@33090|Viridiplantae,3GCKY@35493|Streptophyta,4JKIB@91835|fabids	35493|Streptophyta	S	Family of unknown function (DUF716)	-	-	-	-	-	-	-	-	-	-	-	-	DUF716
PHALU_000985-RA	3885.XP_007131904.1	2.5e-22	112.5	2CYI1@1|root,2S4ID@2759|Eukaryota,37W0H@33090|Viridiplantae,3GK30@35493|Streptophyta	35493|Streptophyta	K	B3 domain-containing protein	-	-	-	ko:K21554	-	-	-	-	ko00000	-	-	-	B3
PHALU_000987-RA	3885.XP_007161640.1	8.5e-117	426.4	KOG1104@1|root,KOG1104@2759|Eukaryota,37RHW@33090|Viridiplantae,3GE1N@35493|Streptophyta,4JH09@91835|fabids	35493|Streptophyta	A	Nuclear cap-binding protein subunit	ABH1	GO:0000003,GO:0000184,GO:0000339,GO:0000375,GO:0000377,GO:0000394,GO:0000398,GO:0000956,GO:0001101,GO:0003006,GO:0003674,GO:0003676,GO:0003723,GO:0003729,GO:0005488,GO:0005575,GO:0005622,GO:0005623,GO:0005634,GO:0005845,GO:0005846,GO:0006139,GO:0006396,GO:0006397,GO:0006401,GO:0006402,GO:0006403,GO:0006405,GO:0006406,GO:0006611,GO:0006725,GO:0006807,GO:0006810,GO:0006886,GO:0006913,GO:0007275,GO:…	-	ko:K12882	ko03013,ko03015,ko03040,map03013,map03015,map03040	M00399	-	-	ko00000,ko00001,ko00002,ko03019,ko03041	-	-	-	MIF4G,MIF4G_like,MIF4G_like_2
PHALU_000988-RA	3885.XP_007161640.1	0.0	1092.4	KOG1104@1|root,KOG1104@2759|Eukaryota,37RHW@33090|Viridiplantae,3GE1N@35493|Streptophyta,4JH09@91835|fabids	35493|Streptophyta	A	Nuclear cap-binding protein subunit	ABH1	GO:0000003,GO:0000184,GO:0000339,GO:0000375,GO:0000377,GO:0000394,GO:0000398,GO:0000956,GO:0001101,GO:0003006,GO:0003674,GO:0003676,GO:0003723,GO:0003729,GO:0005488,GO:0005575,GO:0005622,GO:0005623,GO:0005634,GO:0005845,GO:0005846,GO:0006139,GO:0006396,GO:0006397,GO:0006401,GO:0006402,GO:0006403,GO:0006405,GO:0006406,GO:0006611,GO:0006725,GO:0006807,GO:0006810,GO:0006886,GO:0006913,GO:0007275,GO:…	-	ko:K12882	ko03013,ko03015,ko03040,map03013,map03015,map03040	M00399	-	-	ko00000,ko00001,ko00002,ko03019,ko03041	-	-	-	MIF4G,MIF4G_like,MIF4G_like_2
PHALU_000989-RA	3885.XP_007161641.1	9.9e-41	172.6	2E3QU@1|root,2SARI@2759|Eukaryota,37XT4@33090|Viridiplantae,3GMAF@35493|Streptophyta,4JR60@91835|fabids	35493|Streptophyta	-	-	-	-	-	-	-	-	-	-	-	-	-	-	-
[truncated: 27,420 more rows]

## Sheet: Table S5
Table S5. KEGG and GO enrichment of expansion genes in baiyu bean genome
#Term	Database	ID	Input number	Background number	P-Value	Corrected P-Value	Input	Hyperlink
[truncated: 230 more rows]

## Sheet: Table S6
Table S6. KEGG and GO enrichment of Species specific genes in baiyu bean genome
#Term	Database	ID	Input number	Background number	P-Value	Corrected P-Value	Input	Hyperlink
[truncated: 203 more rows]

## Sheet: Table S7
Table S7. Adaptive evolution genes between lima bean and common bean
Genes of common bean	Genes of lima bean	Method	Ka	Ks	Ka/Ks	P-Value(Fisher)	Annotation
[truncated: 61 more rows]

## Sheet: Table S8
Table S8. GO enrichment of adaptive evolution genes between lima bean and common bean.
[truncated: 6 more rows]

[truncated: 5 more sheets: Table S9, Table S10, Table S11-13, Table S14, Table S15]
